# Supplementary material for: Induction of desiccation tolerance in desiccation sensitive Citrus limon seeds
Source: J Integr Plant Biol. 2019 Mar 28;61(5):624–38. doi: 10.1111/jipb.12788 (PMC6593971; doi:10.1111/jipb.12788)
Supplement: Supplementary file 2 — Table S3. Differentially regulated genes [file JIPB-61-624-s002.xlsx]

## Sheet: up-regulated
TAIR	description	logFC	logCPM	PValue	FDR
AT3G10040	sequence-specific DNA binding transcription factors [Source:TAIR;Acc:AT3G10040]	13.3205	5.29685	1.12233e-23	2.08819e-19
AT2G26150	Heat stress transcription factor A-2 [Source:UniProtKB/Swiss-Prot;Acc:O80982]	12.9283	4.90632	4.86891e-30	2.18599e-25
AT1G74310	Chaperone protein ClpB1 [Source:UniProtKB/Swiss-Prot;Acc:P42730]	12.9146	4.89272	3.17929e-33	2.46808e-28
AT3G18000	Phosphoethanolamine N-methyltransferase 1 [Source:UniProtKB/Swiss-Prot;Acc:Q9FR44]	11.1472	3.14225	6.90882e-07	0.000393886
AT5G66160	Receptor homology region, transmembrane domain- and RING domain-containing protein 1 [Source:UniProtKB/Swiss-Prot;Acc:Q9M622]	11.0207	3.01588	1.27904e-23	2.08819e-19
AT4G26510	Uridine kinase-like protein 4 [Source:UniProtKB/Swiss-Prot;Acc:O65583]	10.7973	2.79629	1.04568e-19	1.1737e-15
AT2G32540	Cellulose synthase-like protein B4 [Source:UniProtKB/Swiss-Prot;Acc:O80891]	10.7219	3.14343	7.00657e-23	1.04858e-18
AT2G25930	Protein EARLY FLOWERING 3 [Source:UniProtKB/Swiss-Prot;Acc:O82804]	10.45	3.51151	4.60682e-26	1.37888e-21
AT2G32540	Cellulose synthase-like protein B4 [Source:UniProtKB/Swiss-Prot;Acc:O80891]	10.4367	3.17874	1.23969e-23	2.08819e-19
AT4G38730	Probable magnesium transporter NIPA7 [Source:UniProtKB/Swiss-Prot;Acc:Q8GYS1]	9.93052	2.24566	1.42255e-13	6.55059e-10
AT2G34200	RING/FYVE/PHD zinc finger superfamily protein [Source:TAIR;Acc:AT2G34200]	9.82329	1.84839	7.9151e-15	4.44205e-11
AT3G19190	autophagy 2 [Source:TAIR;Acc:AT3G19190]	9.79883	1.92181	2.97179e-06	0.00124696
AT2G15230	Triacylglycerol lipase 1 [Source:UniProtKB/Swiss-Prot;Acc:Q71DJ5]	9.77081	1.8008	1.36905e-07	0.000105915
AT5G13820	Telomere repeat-binding protein 4 [Source:UniProtKB/Swiss-Prot;Acc:Q9FFY9]	9.75081	1.78197	2.10164e-06	0.000953105
AT3G14360	alpha/beta-Hydrolases superfamily protein [Source:TAIR;Acc:AT3G14360]	9.69017	1.8341	4.3858e-07	0.000276733
AT1G54180	Protein Brevis radix-like 3 [Source:UniProtKB/Swiss-Prot;Acc:Q5HZ09]	9.6676	1.88671	9.64601e-09	1.0895e-05
AT1G72280	Endoplasmic reticulum oxidoreductin-1 [Source:UniProtKB/Swiss-Prot;Acc:Q9C7S7]	9.64219	1.67424	1.04248e-13	4.92676e-10
AT2G32540	Cellulose synthase-like protein B4 [Source:UniProtKB/Swiss-Prot;Acc:O80891]	9.53603	2.36844	4.07084e-17	3.84776e-13
AT1G09020	Sucrose nonfermenting 4-like protein [Source:UniProtKB/Swiss-Prot;Acc:Q944A6]	9.44223	1.54068	7.20575e-11	1.43785e-07
AT2G32540	Cellulose synthase-like protein B4 [Source:UniProtKB/Swiss-Prot;Acc:O80891]	9.43677	2.71161	1.10314e-17	1.10061e-13
AT3G23400	Probable plastid-lipid-associated protein 6, chloroplastic [Source:UniProtKB/Swiss-Prot;Acc:Q9LW57]	9.34417	1.38856	1.42252e-11	3.64955e-08
AT5G50770	11-beta-hydroxysteroid dehydrogenase-like 6 [Source:UniProtKB/Swiss-Prot;Acc:Q9LUE4]	9.25686	1.30673	6.2804e-12	1.76232e-08
AT3G20395	RING/U-box superfamily protein [Source:TAIR;Acc:AT3G20395]	9.24086	1.29347	1.21461e-09	1.80272e-06
AT1G76660	Uncharacterized protein At1g76660 [Source:UniProtKB/Swiss-Prot;Acc:Q9SRE5]	9.21024	1.74662	2.40969e-15	1.49225e-11
AT2G46270	G-box-binding factor 3 [Source:UniProtKB/Swiss-Prot;Acc:P42776]	9.14091	1.97121	6.25862e-15	3.62572e-11
AT5G08470	Peroxisome biogenesis protein 1 [Source:UniProtKB/Swiss-Prot;Acc:Q9FNP1]	9.10327	1.20246	1.02123e-05	0.0032063
AT2G43370	U11/U12 small nuclear ribonucleoprotein 35 kDa protein [Source:UniProtKB/Swiss-Prot;Acc:Q8VY74]	9.07589	1.53417	1.56706e-05	0.00432962
AT2G19930	Probable RNA-dependent RNA polymerase 5 [Source:UniProtKB/Swiss-Prot;Acc:O82188]	9.07228	1.13677	6.15426e-06	0.00220166
AT5G63810	Beta-galactosidase 10 [Source:UniProtKB/Swiss-Prot;Acc:Q9FN08]	9.06217	1.11944	1.51601e-05	0.0042276
AT5G19030	RNA-binding (RRM/RBD/RNP motifs) family protein [Source:TAIR;Acc:AT5G19030]	9.03786	1.09931	2.81716e-11	6.40416e-08
AT3G21290	dentin sialophosphoprotein-related [Source:TAIR;Acc:AT3G21290]	8.98736	2.07208	4.97689e-12	1.4416e-08
AT1G25480	Aluminum-activated malate transporter 4 [Source:UniProtKB/Swiss-Prot;Acc:Q9C6L8]	8.98606	1.04635	1.25297e-08	1.38031e-05
AT1G74580	Putative pentatricopeptide repeat-containing protein At1g74580 [Source:UniProtKB/Swiss-Prot;Acc:Q9CA58]	8.98218	1.23841	4.93097e-11	1.0297e-07
AT4G30810	Serine carboxypeptidase-like 29 [Source:UniProtKB/Swiss-Prot;Acc:Q949Q7]	8.96353	1.02751	3.96196e-10	6.71245e-07
AT3G17750	Protein kinase superfamily protein [Source:TAIR;Acc:AT3G17750]	8.95444	1.01705	2.01025e-05	0.00514197
AT3G18390	CRS1 / YhbY (CRM) domain-containing protein [Source:TAIR;Acc:AT3G18390]	8.94666	1.05361	1.79913e-05	0.00474452
AT1G62250	unknown protein; LOCATED IN: chloroplast; EXPRESSED IN: 23 plant structures; EXPRESSED DURING: 15 growth stages; Has 35333 Blast hits to 34131 proteins in 2444 species: Archae - 798; Bacteria - 22429; Metazoa - 974; Fungi - 991; Plants - 531; Viruse /.../ Other Eukaryotes - 9610 (source: NCBI BLink). [Source:TAIR;Acc:AT1G62250]	8.92391	0.998626	1.73159e-05	0.00463256
AT3G14930	Uroporphyrinogen decarboxylase 1, chloroplastic [Source:UniProtKB/Swiss-Prot;Acc:Q93ZB6]	8.91694	0.983934	6.20257e-10	9.94561e-07
AT2G38820	Protein of unknown function (DUF506) [Source:TAIR;Acc:AT2G38820]	8.90109	3.04548	7.99912e-21	1.0261e-16
AT2G30970	Aspartate aminotransferase, mitochondrial [Source:UniProtKB/Swiss-Prot;Acc:P46643]	8.89105	0.961355	6.68777e-09	7.95393e-06
AT4G23160	cysteine-rich RLK (RECEPTOR-like protein kinase) 8 [Source:TAIR;Acc:AT4G23160]	8.86981	0.941303	2.06071e-10	3.73817e-07
AT5G67320	WD-40 repeat family protein [Source:TAIR;Acc:AT5G67320]	8.85487	1.08898	6.19766e-06	0.00220401
AT4G12010	Disease resistance protein (TIR-NBS-LRR class) family [Source:TAIR;Acc:AT4G12010]	8.84571	0.921051	1.37574e-09	2.00867e-06
AT4G38240	Alpha-1,3-mannosyl-glycoprotein 2-beta-N-acetylglucosaminyltransferase [Source:UniProtKB/Swiss-Prot;Acc:Q9XGM8]	8.81644	0.883952	3.09993e-05	0.00699384
AT2G37150	RING/U-box superfamily protein [Source:TAIR;Acc:AT2G37150]	8.81573	0.88931	2.93673e-07	0.000196792
AT5G46150	Putative ALA-interacting subunit 2 [Source:UniProtKB/Swiss-Prot;Acc:Q67YS6]	8.80182	0.897256	1.70305e-09	2.38943e-06
AT1G33590	Leucine-rich repeat (LRR) family protein [Source:TAIR;Acc:AT1G33590]	8.78602	2.81598	1.23942e-06	0.000616539
AT3G07740	Transcriptional adapter ADA2a [Source:UniProtKB/Swiss-Prot;Acc:Q9SFD5]	8.77674	1.96715	4.88912e-05	0.0098544
AT3G55070	LisH/CRA/RING-U-box domains-containing protein [Source:TAIR;Acc:AT3G55070]	8.76961	1.48779	2.64399e-11	6.08755e-08
AT1G09730	Probable ubiquitin-like-specific protease 2B [Source:UniProtKB/Swiss-Prot;Acc:Q8L7S0]	8.76625	2.11685	3.86171e-06	0.00153433
AT1G60710	Probable aldo-keto reductase 4 [Source:UniProtKB/Swiss-Prot;Acc:Q93ZN2]	8.73257	0.915358	5.07354e-10	8.28315e-07
AT1G76900	Tubby-like F-box protein 1 [Source:UniProtKB/Swiss-Prot;Acc:Q9ZP59]	8.69181	0.778978	7.78462e-05	0.0138295
AT5G66380	Folate transporter 1, chloroplastic [Source:UniProtKB/Swiss-Prot;Acc:Q7XA87]	8.69163	0.779963	4.64956e-08	4.32645e-05
AT4G21770	RNA pseudouridine synthase 6, chloroplastic [Source:UniProtKB/Swiss-Prot;Acc:Q9SVS0]	8.6667	0.754551	3.28079e-09	4.23879e-06
AT3G56310	Alpha-galactosidase 3 [Source:UniProtKB/Swiss-Prot;Acc:Q8VXZ7]	8.66062	0.876088	0.000250592	0.031133
AT2G17695	UPF0548 protein At2g17695 [Source:UniProtKB/Swiss-Prot;Acc:Q8GXB1]	8.6358	0.724872	1.85244e-09	2.57888e-06
AT4G14210	15-cis-phytoene desaturase, chloroplastic/chromoplastic [Source:UniProtKB/Swiss-Prot;Acc:Q07356]	8.62923	0.716262	5.23376e-07	0.000324111
AT1G26230	Chaperonin 60 subunit beta 4, chloroplastic [Source:UniProtKB/Swiss-Prot;Acc:Q9C667]	8.58682	0.869691	2.80429e-05	0.00650667
AT5G65760	Serine carboxypeptidase S28 family protein [Source:TAIR;Acc:AT5G65760]	8.55946	0.658687	6.76606e-05	0.0125729
AT3G57120	Protein kinase superfamily protein [Source:TAIR;Acc:AT3G57120]	8.55905	0.647807	5.11259e-05	0.0101566
AT4G00050	Transcription factor UNE10 [Source:UniProtKB/Swiss-Prot;Acc:Q8GZ38]	8.55397	0.650017	2.4351e-08	2.48474e-05
AT1G79730	Protein PAF1 homolog [Source:UniProtKB/Swiss-Prot;Acc:F4HQA1]	8.55056	0.640904	1.21422e-07	9.67326e-05
AT5G55990	Calcineurin B-like protein 2 [Source:UniProtKB/Swiss-Prot;Acc:Q8LAS7]	8.51413	0.607222	5.6752e-05	0.0110422
AT4G30420	WAT1-related protein At4g30420 [Source:UniProtKB/Swiss-Prot;Acc:Q9M0B8]	8.49488	0.597978	2.41467e-08	2.47797e-05
AT2G32415	Polynucleotidyl transferase, ribonuclease H fold protein with HRDC domain [Source:TAIR;Acc:AT2G32415]	8.4904	1.23326	1.17696e-05	0.00357644
AT2G47600	Magnesium/proton exchanger [Source:UniProtKB/Swiss-Prot;Acc:O22252]	8.48525	0.587589	9.12203e-09	1.03684e-05
AT1G08220	FUNCTIONS IN: molecular_function unknown; INVOLVED IN: mitochondrial proton-transporting ATP synthase complex assembly; LOCATED IN: mitochondrial inner membrane; EXPRESSED IN: 18 plant structures; EXPRESSED DURING: 7 growth stages; CONTAINS InterPro /.../N/s: ATPase assembly factor ATP10, mitochondria (InterPro:IPR007849); Has 168 Blast hits to 168 proteins in 86 species: Archae - 6; Bacteria - 0…	8.47186	0.572826	3.066e-08	3.05898e-05
AT4G35770	Rhodanese-like domain-containing protein 15, chloroplastic [Source:UniProtKB/Swiss-Prot;Acc:Q38853]	8.45466	0.565939	6.64449e-08	5.90728e-05
AT5G08580	Calcium-binding EF hand family protein [Source:TAIR;Acc:AT5G08580]	8.44089	0.552135	8.4887e-09	9.70999e-06
AT5G07920	Diacylglycerol kinase 1 [Source:UniProtKB/Swiss-Prot;Acc:Q39017]	8.42777	0.548674	0.000304226	0.0352259
AT1G71840	transducin family protein / WD-40 repeat family protein [Source:TAIR;Acc:AT1G71840]	8.40672	0.506678	7.71167e-05	0.0137803
AT4G30950	Omega-6 fatty acid desaturase, chloroplastic [Source:UniProtKB/Swiss-Prot;Acc:P46312]	8.40266	0.499252	8.14906e-06	0.00270013
AT5G11810	unknown protein; Has 1807 Blast hits to 1807 proteins in 277 species: Archae - 0; Bacteria - 0; Metazoa - 736; Fungi - 347; Plants - 385; Viruses - 0; Other Eukaryotes - 339 (source: NCBI BLink). [Source:TAIR;Acc:AT5G11810]	8.39836	0.50848	2.29257e-08	2.36619e-05
AT1G76280	Pentatricopeptide repeat-containing protein At1g76280 [Source:UniProtKB/Swiss-Prot;Acc:Q9SGQ6]	8.39804	0.509663	0.000106472	0.0170573
AT5G60450	Auxin response factor 4 [Source:UniProtKB/Swiss-Prot;Acc:Q9ZTX9]	8.36657	0.469922	8.52479e-05	0.0146114
AT3G48440	Zinc finger CCCH domain-containing protein 43 [Source:UniProtKB/Swiss-Prot;Acc:Q9STM4]	8.36538	1.07382	1.6501e-05	0.00448318
AT5G57930	APO protein 2, chloroplastic [Source:UniProtKB/Swiss-Prot;Acc:Q8W4A5]	8.34672	0.467701	8.91375e-05	0.0150592
AT1G64990	GPCR-type G protein 1 [Source:UniProtKB/Swiss-Prot;Acc:Q9XIP7]	8.32464	0.436346	6.05974e-08	5.46863e-05
AT4G30993	Calcineurin-like metallo-phosphoesterase superfamily protein [Source:TAIR;Acc:AT4G30993]	8.29884	0.411741	1.61641e-07	0.0001224
AT1G17260	ATPase 10, plasma membrane-type [Source:UniProtKB/Swiss-Prot;Acc:Q43128]	8.29408	0.88027	3.13025e-05	0.00704456
AT2G44150	Histone-lysine N-methyltransferase ASHH3 [Source:UniProtKB/Swiss-Prot;Acc:Q945S8]	8.27965	0.399778	2.77005e-08	2.81055e-05
AT4G03500	Ankyrin repeat family protein [Source:TAIR;Acc:AT4G03500]	8.24439	0.362681	1.85456e-07	0.000134297
AT2G38580	Mitochondrial ATP synthase D chain-related protein [Source:TAIR;Acc:AT2G38580]	8.23628	0.369335	0.000122193	0.0187685
AT1G80530	Major facilitator superfamily protein [Source:TAIR;Acc:AT1G80530]	8.23011	0.349917	0.000110353	0.0175848
AT1G44960	SNARE associated Golgi protein family [Source:TAIR;Acc:AT1G44960]	8.21649	0.34338	9.95271e-08	8.19903e-05
AT5G61670	Encodes a close homolog of the Cauliflower OR (Orange) protein. The function of OR is to induce the differentiation of proplastids or other noncolored plastids into chromoplasts for carotenoid accumulation. Both proteins contain a Cysteine-rich zi /.../ger domain that is highly specific to DnaJ-like molecular chaperons. [Source:TAIR;Acc:AT5G61670]	8.21498	0.338214	2.01553e-07	0.000143069
AT4G03500	Ankyrin repeat family protein [Source:TAIR;Acc:AT4G03500]	8.21206	0.333641	2.8465e-07	0.000192905
AT5G40230	WAT1-related protein At5g40230 [Source:UniProtKB/Swiss-Prot;Acc:F4KHA8]	8.21027	0.345377	9.26955e-05	0.0154856
AT3G55070	LisH/CRA/RING-U-box domains-containing protein [Source:TAIR;Acc:AT3G55070]	8.20915	0.827659	4.02744e-09	5.12964e-06
AT5G09820	Probable plastid-lipid-associated protein 7, chloroplastic [Source:UniProtKB/Swiss-Prot;Acc:Q5M755]	8.2066	0.327354	5.30452e-07	0.000326243
AT2G41460	DNA-(apurinic or apyrimidinic site) lyase, chloroplastic [Source:UniProtKB/Swiss-Prot;Acc:P45951]	8.17145	2.26097	1.2807e-12	4.3396e-09
AT5G10080	Aspartic proteinase-like protein 1 [Source:UniProtKB/Swiss-Prot;Acc:Q9LX20]	8.14902	2.41823	9.47349e-13	3.33593e-09
AT1G72680	Probable cinnamyl alcohol dehydrogenase 1 [Source:UniProtKB/Swiss-Prot;Acc:Q9CAI3]	8.13921	0.485551	8.92209e-05	0.0150592
AT1G16570	UDP-Glycosyltransferase superfamily protein [Source:TAIR;Acc:AT1G16570]	8.13919	0.382518	7.5836e-08	6.57934e-05
AT5G53130	Cyclic nucleotide-gated ion channel 1 [Source:UniProtKB/Swiss-Prot;Acc:O65717]	8.13432	0.286651	0.000111502	0.0176994
AT1G80530	Major facilitator superfamily protein [Source:TAIR;Acc:AT1G80530]	8.11543	0.251595	0.000177654	0.0242805
AT5G35360	Biotin carboxylase, chloroplastic [Source:UniProtKB/Swiss-Prot;Acc:O04983]	8.11227	0.276755	0.000126551	0.0192439
AT1G02090	COP9 signalosome complex subunit 7 [Source:UniProtKB/Swiss-Prot;Acc:Q94JU3]	8.10827	0.250828	0.000140443	0.0207588
AT1G51350	ARM repeat superfamily protein [Source:TAIR;Acc:AT1G51350]	8.10383	0.225809	6.05202e-05	0.0115871
AT4G20310	Peptidase M50 family protein [Source:TAIR;Acc:AT4G20310]	8.10168	0.248557	0.00012717	0.019289
AT2G38960	Endoplasmic reticulum oxidoreductin-2 [Source:UniProtKB/Swiss-Prot;Acc:Q7X9I4]	8.09073	0.230468	1.00637e-07	8.25258e-05
AT5G08080	Syntaxin-132 [Source:UniProtKB/Swiss-Prot;Acc:Q8VZU2]	8.08908	1.05677	5.68212e-07	0.000345464
AT4G03110	RNA-binding protein BRN1 [Source:UniProtKB/Swiss-Prot;Acc:Q8LFS6]	8.07882	0.219395	1.94208e-07	0.000138954
AT5G66420	CONTAINS InterPro DOMAIN/s: Uncharacterised conserved protein UCP033271 (InterPro:IPR008322), TIM-barrel signal transduction protein, predicted (InterPro:IPR009215); Has 30201 Blast hits to 17322 proteins in 780 species: Archae - 12; Bacteria - 1396 /.../zoa - 17338; Fungi - 3422; Plants - 5037; Viruses - 0; Other Eukaryotes - 2996 (source: NCBI BLink). [Source:TAIR;Acc:AT5G66420]	8.0635	0.213797	0.000216512	0.027873
AT1G76630	Tetratricopeptide repeat protein SKI3 [Source:UniProtKB/Swiss-Prot;Acc:F4I3Z5]	8.05399	0.747655	0.000122275	0.0187685
AT5G19400	Protein SMG7 [Source:UniProtKB/Swiss-Prot;Acc:A9QM73]	8.00997	0.187256	0.000144683	0.0212455
AT1G07380	Neutral/alkaline non-lysosomal ceramidase [Source:TAIR;Acc:AT1G07380]	8.00726	0.165074	0.000170697	0.0236172
AT4G32250	Protein kinase superfamily protein [Source:TAIR;Acc:AT4G32250]	7.99946	0.778178	2.89358e-09	3.84928e-06
AT3G62060	Pectin acetylesterase 6 [Source:UniProtKB/Swiss-Prot;Acc:Q84JS1]	7.99546	0.571682	6.72568e-08	5.95e-05
AT5G50720	HVA22-like protein e [Source:UniProtKB/Swiss-Prot;Acc:Q9FED2]	7.99371	0.153255	0.000181037	0.0244635
AT4G25290	DNA photolyases;DNA photolyases [Source:TAIR;Acc:AT4G25290]	7.98865	0.14445	1.62531e-07	0.0001224
AT1G25480	Aluminum-activated malate transporter 4 [Source:UniProtKB/Swiss-Prot;Acc:Q9C6L8]	7.98105	0.128153	8.95788e-07	0.000481655
AT2G25850	Nuclear poly(A) polymerase 2 [Source:UniProtKB/Swiss-Prot;Acc:O82312]	7.96485	0.126944	0.00017332	0.0238698
AT1G64110	P-loop containing nucleoside triphosphate hydrolases superfamily protein [Source:TAIR;Acc:AT1G64110]	7.94773	5.05723	0.000125372	0.0191132
AT1G71440	Tubulin-folding cofactor E [Source:UniProtKB/Swiss-Prot;Acc:Q8GRL7]	7.94029	0.0978643	6.14379e-07	0.000361754
AT5G26820	Solute carrier family 40 member 3, chloroplastic [Source:UniProtKB/Swiss-Prot;Acc:Q8W4E7]	7.93631	0.359168	0.000135769	0.0201771
AT2G45270	Probable tRNA N6-adenosine threonylcarbamoyltransferase, mitochondrial [Source:UniProtKB/Swiss-Prot;Acc:O22145]	7.90356	0.0743867	0.000263601	0.0321731
AT3G54510	CSC1-like protein At3g54510 [Source:UniProtKB/Swiss-Prot;Acc:F4JCY2]	7.89619	0.327227	0.00016035	0.0227464
AT1G14030	[Fructose-bisphosphate aldolase]-lysine N-methyltransferase, chloroplastic [Source:UniProtKB/Swiss-Prot;Acc:Q9XI84]	7.87179	0.0383302	1.41938e-06	0.000687071
AT5G15080	Probable receptor-like protein kinase At5g15080 [Source:UniProtKB/Swiss-Prot;Acc:Q9LFP7]	7.86411	0.0304612	8.53773e-07	0.000466041
AT4G15563	unknown protein; Has 36 Blast hits to 36 proteins in 12 species: Archae - 0; Bacteria - 0; Metazoa - 0; Fungi - 0; Plants - 36; Viruses - 0; Other Eukaryotes - 0 (source: NCBI BLink). [Source:TAIR;Acc:AT4G15563]	7.85179	0.0158128	1.28747e-06	0.000630013
AT5G22030	ubiquitin-specific protease 8 [Source:TAIR;Acc:AT5G22030]	7.84826	0.409944	0.00016402	0.0230306
AT5G66380	Folate transporter 1, chloroplastic [Source:UniProtKB/Swiss-Prot;Acc:Q7XA87]	7.83976	0.00917195	7.92245e-07	0.000439129
AT1G30500	Nuclear transcription factor Y subunit A-7 [Source:UniProtKB/Swiss-Prot;Acc:Q84JP1]	7.82667	-0.0208007	0.000469078	0.0475399
AT2G41050	PQ-loop repeat family protein / transmembrane family protein [Source:TAIR;Acc:AT2G41050]	7.81807	-0.0235241	0.000322511	0.0365698
AT2G46915	Protein of unknown function (DUF3754) [Source:TAIR;Acc:AT2G46915]	7.79961	-0.0261435	2.65227e-05	0.00622945
AT1G79570	Protein kinase superfamily protein with octicosapeptide/Phox/Bem1p domain [Source:TAIR;Acc:AT1G79570]	7.79456	-0.0348975	1.72543e-05	0.00463256
AT1G56590	AP-3 complex subunit mu [Source:UniProtKB/Swiss-Prot;Acc:F4I562]	7.79386	0.128309	7.42288e-07	0.000419201
AT2G32250	Protein FAR1-RELATED SEQUENCE 2 [Source:UniProtKB/Swiss-Prot;Acc:Q3EBQ3]	7.79026	0.038929	1.01746e-06	0.000522069
AT4G20960	Riboflavin biosynthesis protein PYRD, chloroplastic [Source:UniProtKB/Swiss-Prot;Acc:Q8GWP5]	7.79017	-0.041511	1.96648e-06	0.000909406
AT2G04100	MATE efflux family protein 9 [Source:UniProtKB/Swiss-Prot;Acc:Q8RWF5]	7.77307	-0.058141	0.000296544	0.0346737
AT2G41710	AP2-like ethylene-responsive transcription factor At2g41710 [Source:UniProtKB/Swiss-Prot;Acc:Q8GWK2]	7.76985	-0.0613477	4.52988e-06	0.00173457
AT3G28760	FUNCTIONS IN: molecular_function unknown; INVOLVED IN: biological_process unknown; LOCATED IN: chloroplast; EXPRESSED IN: 20 plant structures; EXPRESSED DURING: 13 growth stages; CONTAINS InterPro DOMAIN/s: 3-dehydroquinate synthase, prokaryotic-typ /.../erPro:IPR002812); Has 390 Blast hits to 390 proteins in 131 species: Archae - 144; Bacteria - 105; Metazoa - 0; Fungi - 0; Plants - 54; Viruses …	7.76966	-0.04819	6.68318e-06	0.00232463
AT1G79380	Ca(2)-dependent phospholipid-binding protein (Copine) family [Source:TAIR;Acc:AT1G79380]	7.75372	-0.0635404	3.00149e-06	0.00125356
AT1G08460	Histone deacetylase 8 [Source:UniProtKB/Swiss-Prot;Acc:Q94EJ2]	7.73975	-0.0696727	0.000328033	0.0370309
AT2G01660	Cysteine-rich repeat secretory protein 12 [Source:UniProtKB/Swiss-Prot;Acc:Q9ZU94]	7.73418	-0.0805048	2.59011e-06	0.00113176
AT5G40230	WAT1-related protein At5g40230 [Source:UniProtKB/Swiss-Prot;Acc:F4KHA8]	7.71933	-0.0871754	0.000170615	0.0236172
AT3G07020	Sterol 3-beta-glucosyltransferase UGT80A2 [Source:UniProtKB/Swiss-Prot;Acc:Q9M8Z7]	7.71088	-0.117098	2.27277e-05	0.00559009
AT5G10080	Aspartic proteinase-like protein 1 [Source:UniProtKB/Swiss-Prot;Acc:Q9LX20]	7.7051	2.22962	1.87858e-12	5.86767e-09
AT2G40280	Probable methyltransferase PMT23 [Source:UniProtKB/Swiss-Prot;Acc:Q9SIZ3]	7.70448	0.868034	2.16494e-06	0.000964759
AT1G79730	Protein PAF1 homolog [Source:UniProtKB/Swiss-Prot;Acc:F4HQA1]	7.70075	-0.114996	8.47214e-07	0.00046387
AT1G52150	Homeobox-leucine zipper protein ATHB-15 [Source:UniProtKB/Swiss-Prot;Acc:Q9ZU11]	7.6931	-0.126027	0.000342446	0.0381035
AT1G51110	Probable plastid-lipid-associated protein 12, chloroplastic [Source:UniProtKB/Swiss-Prot;Acc:Q8LAP6]	7.68925	-0.122596	2.76722e-06	0.001175
AT2G47600	Magnesium/proton exchanger [Source:UniProtKB/Swiss-Prot;Acc:O22252]	7.68556	-0.125379	9.31883e-07	0.000494443
AT1G06620	1-aminocyclopropane-1-carboxylate oxidase homolog 1 [Source:UniProtKB/Swiss-Prot;Acc:Q84MB3]	7.66861	-0.130978	0.000373172	0.0404449
AT3G09100	mRNA capping enzyme family protein [Source:TAIR;Acc:AT3G09100]	7.64152	-0.170732	0.000385204	0.0413746
AT1G45160	Probable serine/threonine protein kinase IRE4 [Source:UniProtKB/Swiss-Prot;Acc:F4HPN2]	7.63144	-0.184718	0.000414594	0.0435925
AT1G25480	Aluminum-activated malate transporter 4 [Source:UniProtKB/Swiss-Prot;Acc:Q9C6L8]	7.63026	-0.176913	1.59132e-06	0.000756037
AT2G28880	Aminodeoxychorismate synthase, chloroplastic [Source:UniProtKB/Swiss-Prot;Acc:Q8LPN3]	7.61852	-0.178264	1.29314e-05	0.00382591
AT4G02220	zinc finger (MYND type) family protein / programmed cell death 2 C-terminal domain-containing protein [Source:TAIR;Acc:AT4G02220]	7.61729	-0.163845	0.000383159	0.0412582
AT5G27680	ATP-dependent DNA helicase Q-like SIM [Source:UniProtKB/Swiss-Prot;Acc:Q9FT69]	7.61578	-0.188587	1.87692e-06	0.00087551
AT5G20380	Probable anion transporter 6, chloroplastic [Source:UniProtKB/Swiss-Prot;Acc:Q3E9A0]	7.60989	0.495683	9.37717e-05	0.0156363
AT5G18410	Protein PIR [Source:UniProtKB/Swiss-Prot;Acc:Q5S2C3]	7.60617	-0.195876	1.24823e-06	0.000617539
AT2G03620	Magnesium transporter MRS2-5 [Source:UniProtKB/Swiss-Prot;Acc:Q9ZPR4]	7.59323	-0.1207	0.000325158	0.0367955
AT1G65410	Protein TRIGALACTOSYLDIACYLGLYCEROL 3, chloroplastic [Source:UniProtKB/Swiss-Prot;Acc:Q9AT00]	7.59109	-0.209835	6.50016e-05	0.012198
AT2G41050	PQ-loop repeat family protein / transmembrane family protein [Source:TAIR;Acc:AT2G41050]	7.58068	-0.215155	2.94559e-06	0.00123886
AT5G49160	DNA (cytosine-5)-methyltransferase 1 [Source:UniProtKB/Swiss-Prot;Acc:P34881]	7.57326	-0.223794	6.09207e-05	0.0116021
AT2G13440	glucose-inhibited division family A protein [Source:TAIR;Acc:AT2G13440]	7.5637	-0.126125	0.000338267	0.0377936
AT5G66470	RNA binding;GTP binding [Source:TAIR;Acc:AT5G66470]	7.56327	-0.227638	4.71304e-06	0.00178566
AT2G47830	Metal tolerance protein C1 [Source:UniProtKB/Swiss-Prot;Acc:Q8L725]	7.56213	0.14213	3.72797e-07	0.000239107
AT3G52905	Polynucleotidyl transferase, ribonuclease H-like superfamily protein [Source:TAIR;Acc:AT3G52905]	7.55106	-0.203239	1.60224e-06	0.000759215
AT1G73980	Phosphoribulokinase / Uridine kinase family [Source:TAIR;Acc:AT1G73980]	7.54988	-0.248924	0.000457396	0.0467784
AT3G05030	Sodium/hydrogen exchanger 2 [Source:UniProtKB/Swiss-Prot;Acc:Q56XP4]	7.54973	-0.240061	1.89398e-05	0.00491272
AT3G51420	Protein STRICTOSIDINE SYNTHASE-LIKE 4 [Source:UniProtKB/Swiss-Prot;Acc:Q9SD07]	7.5494	-0.238447	8.90705e-06	0.00287181
AT5G17680	disease resistance protein (TIR-NBS-LRR class), putative [Source:TAIR;Acc:AT5G17680]	7.54739	-0.256097	4.59456e-05	0.00934459
AT2G17270	Mitochondrial phosphate carrier protein 1, mitochondrial [Source:UniProtKB/Swiss-Prot;Acc:Q7DNC3]	7.53812	-0.251479	3.01175e-06	0.00125493
AT5G49960	Probable ion channel POLLUX [Source:UniProtKB/Swiss-Prot;Acc:Q9LTX4]	7.53686	-0.243229	0.000444902	0.0458904
AT5G17680	disease resistance protein (TIR-NBS-LRR class), putative [Source:TAIR;Acc:AT5G17680]	7.53339	-0.210363	0.00011834	0.0184323
AT4G20930	Probable 3-hydroxyisobutyrate dehydrogenase, mitochondrial [Source:UniProtKB/Swiss-Prot;Acc:Q9SUC0]	7.51902	0.623107	8.44746e-05	0.0145279
AT1G78560	Probable sodium/metabolite cotransporter BASS1, chloroplastic [Source:UniProtKB/Swiss-Prot;Acc:Q93YR2]	7.51628	-0.272651	1.99804e-06	0.000918328
AT4G14385	FUNCTIONS IN: molecular_function unknown; INVOLVED IN: biological_process unknown; LOCATED IN: vacuole; EXPRESSED IN: 24 plant structures; EXPRESSED DURING: 15 growth stages; CONTAINS InterPro DOMAIN/s: Histone H4 acetyltransferase, NuA4 complex, Ea /.../terPro:IPR015418); Has 30201 Blast hits to 17322 proteins in 780 species: Archae - 12; Bacteria - 1396; Metazoa - 17338; Fungi - 3422; Plants - …	7.50963	-0.280508	3.13905e-06	0.00130193
AT3G20475	DNA mismatch repair protein MSH5 [Source:UniProtKB/Swiss-Prot;Acc:F4JEP5]	7.48242	-0.301546	2.4029e-06	0.00105767
AT1G72990	Beta-galactosidase 17 [Source:UniProtKB/Swiss-Prot;Acc:Q93Z24]	7.46857	-0.305392	6.38795e-05	0.0120504
AT1G25480	Aluminum-activated malate transporter 4 [Source:UniProtKB/Swiss-Prot;Acc:Q9C6L8]	7.46651	-0.315776	5.8901e-06	0.00213264
AT3G07150	unknown protein; Has 19 Blast hits to 19 proteins in 8 species: Archae - 0; Bacteria - 0; Metazoa - 0; Fungi - 0; Plants - 19; Viruses - 0; Other Eukaryotes - 0 (source: NCBI BLink). [Source:TAIR;Acc:AT3G07150]	7.46638	0.0714417	6.26262e-07	0.000366349
AT4G25800	Calmodulin-binding protein 60 D [Source:UniProtKB/Swiss-Prot;Acc:Q0WVV6]	7.45081	-0.315209	0.000483273	0.0485072
AT3G62550	Adenine nucleotide alpha hydrolases-like superfamily protein [Source:TAIR;Acc:AT3G62550]	7.44623	3.48575	6.79383e-21	9.38531e-17
AT3G13310	Chaperone DnaJ-domain superfamily protein [Source:TAIR;Acc:AT3G13310]	7.4371	-0.260094	1.50742e-05	0.00422396
AT5G51130	Probable RNA methyltransferase At5g51130 [Source:UniProtKB/Swiss-Prot;Acc:Q6NPC9]	7.41918	0.960776	2.72508e-06	0.00117079
AT1G79700	AP2-like ethylene-responsive transcription factor At1g79700 [Source:UniProtKB/Swiss-Prot;Acc:A0JPZ8]	7.4083	-0.363196	1.00809e-05	0.00317616
AT4G32175	PNAS-3 related [Source:TAIR;Acc:AT4G32175]	7.40724	-0.359654	9.00667e-06	0.00289474
AT5G43100	Eukaryotic aspartyl protease family protein [Source:TAIR;Acc:AT5G43100]	7.40565	0.301468	4.1477e-06	0.0016193
AT5G48600	Structural maintenance of chromosomes protein 4 [Source:UniProtKB/Swiss-Prot;Acc:Q9FJL0]	7.39646	-0.370497	1.29155e-05	0.00382591
AT5G46390	Carboxyl-terminal-processing peptidase 1, chloroplastic [Source:UniProtKB/Swiss-Prot;Acc:F4KHG6]	7.39205	-0.373357	6.38901e-06	0.00225663
AT1G74770	zinc ion binding [Source:TAIR;Acc:AT1G74770]	7.38927	-0.380822	6.00541e-06	0.00216132
AT1G09730	Probable ubiquitin-like-specific protease 2B [Source:UniProtKB/Swiss-Prot;Acc:Q8L7S0]	7.38901	0.774381	3.37893e-07	0.000221318
AT5G14530	Transducin/WD40 repeat-like superfamily protein [Source:TAIR;Acc:AT5G14530]	7.35123	-0.0454269	6.06651e-07	0.000358379
AT1G77870	Membrane-anchored ubiquitin-fold protein 5 [Source:UniProtKB/Swiss-Prot;Acc:Q9SH14]	7.35056	-0.315016	0.000502704	0.0497957
AT4G30240	Syntaxin/t-SNARE family protein [Source:TAIR;Acc:AT4G30240]	7.34376	-0.418668	1.55776e-05	0.00431054
AT1G11020	RING/FYVE/PHD zinc finger superfamily protein [Source:TAIR;Acc:AT1G11020]	7.33678	-0.418635	1.39367e-05	0.0039977
AT3G51670	Patellin-6 [Source:UniProtKB/Swiss-Prot;Acc:Q9SCU1]	7.33369	-0.422524	6.41987e-05	0.0120726
AT3G53920	RNA polymerase sigma factor sigC [Source:UniProtKB/Swiss-Prot;Acc:O24621]	7.32523	-0.436267	1.95269e-05	0.00501824
AT4G28020	unknown protein; CONTAINS InterPro DOMAIN/s: Uncharacterised protein family UPF0066 (InterPro:IPR001378); Has 30201 Blast hits to 17322 proteins in 780 species: Archae - 12; Bacteria - 1396; Metazoa - 17338; Fungi - 3422; Plants - 5037; Viruses - 0; /.../ Eukaryotes - 2996 (source: NCBI BLink). [Source:TAIR;Acc:AT4G28020]	7.32291	-0.433535	8.54439e-06	0.00278488
AT2G38580	Mitochondrial ATP synthase D chain-related protein [Source:TAIR;Acc:AT2G38580]	7.32117	1.5009	1.21716e-11	3.20667e-08
AT1G51540	Galactose oxidase/kelch repeat superfamily protein [Source:TAIR;Acc:AT1G51540]	7.30502	-0.456576	1.85492e-05	0.0048317
AT5G12130	integral membrane TerC family protein [Source:TAIR;Acc:AT5G12130]	7.30383	-0.453884	2.05796e-05	0.00519811
AT1G79820	Probable plastidic glucose transporter 3 [Source:UniProtKB/Swiss-Prot;Acc:Q2V4B9]	7.29295	-0.456787	8.80623e-06	0.00284441
AT5G55490	Protein GAMETE EXPRESSED 1 [Source:UniProtKB/Swiss-Prot;Acc:Q681K7]	7.29161	-0.463517	7.7564e-06	0.00259197
AT1G27320	Histidine kinase 3 [Source:UniProtKB/Swiss-Prot;Acc:Q9C5U1]	7.28855	-0.46747	1.05388e-05	0.00329729
AT2G30580	E3 ubiquitin protein ligase DRIP2 [Source:UniProtKB/Swiss-Prot;Acc:Q94AY3]	7.28176	-0.444495	2.3488e-05	0.00572866
AT4G11820	Hydroxymethylglutaryl-CoA synthase [Source:UniProtKB/Swiss-Prot;Acc:P54873]	7.23986	-0.497787	2.66567e-05	0.00624964
AT1G79380	Ca(2)-dependent phospholipid-binding protein (Copine) family [Source:TAIR;Acc:AT1G79380]	7.23845	-0.508858	2.34779e-05	0.00572866
AT3G18390	CRS1 / YhbY (CRM) domain-containing protein [Source:TAIR;Acc:AT3G18390]	7.21851	1.35002	2.33491e-11	5.44575e-08
AT5G11580	Regulator of chromosome condensation (RCC1) family protein [Source:TAIR;Acc:AT5G11580]	7.20531	-0.536448	2.93194e-05	0.00669944
AT5G08080	Syntaxin-132 [Source:UniProtKB/Swiss-Prot;Acc:Q8VZU2]	7.20217	-0.125848	1.1437e-06	0.000576953
AT1G59990	DEAD-box ATP-dependent RNA helicase 22 [Source:UniProtKB/Swiss-Prot;Acc:Q944S1]	7.19851	-0.537967	8.08121e-06	0.00268757
AT1G59520	CW7 [Source:TAIR;Acc:AT1G59520]	7.19587	-0.542509	1.33082e-05	0.00388252
AT2G45490	Serine/threonine-protein kinase Aurora-3 [Source:UniProtKB/Swiss-Prot;Acc:O64629]	7.18732	-0.547788	4.3046e-05	0.00892673
AT3G28700	Protein of unknown function (DUF185) [Source:TAIR;Acc:AT3G28700]	7.1726	0.180353	0.000196271	0.0259749
AT5G56520	unknown protein; BEST Arabidopsis thaliana protein match is: unknown protein (TAIR:AT1G55365.1); Has 30201 Blast hits to 17322 proteins in 780 species: Archae - 12; Bacteria - 1396; Metazoa - 17338; Fungi - 3422; Plants - 5037; Viruses - 0; Other Eu /.../es - 2996 (source: NCBI BLink). [Source:TAIR;Acc:AT5G56520]	7.16847	-0.221909	2.11418e-06	0.0009562
AT3G07130	Purple acid phosphatase 15 [Source:UniProtKB/Swiss-Prot;Acc:Q9SFU3]	7.16568	-0.366358	3.42037e-06	0.00138658
AT3G18390	CRS1 / YhbY (CRM) domain-containing protein [Source:TAIR;Acc:AT3G18390]	7.15033	2.77405	1.74446e-14	9.21422e-11
AT2G02410	unknown protein; CONTAINS InterPro DOMAIN/s: Protein of unknown function DUF901 (InterPro:IPR010298); Has 1151 Blast hits to 1151 proteins in 597 species: Archae - 0; Bacteria - 1105; Metazoa - 0; Fungi - 0; Plants - 42; Viruses - 0; Other Eukaryote /.../(source: NCBI BLink). [Source:TAIR;Acc:AT2G02410]	7.13669	-0.591315	1.4993e-05	0.00421896
AT1G53710	Calcineurin-like metallo-phosphoesterase superfamily protein [Source:TAIR;Acc:AT1G53710]	7.13146	-0.5919	2.3664e-05	0.00575071
AT5G10080	Aspartic proteinase-like protein 1 [Source:UniProtKB/Swiss-Prot;Acc:Q9LX20]	7.10585	-0.604433	0.0002946	0.0345343
AT2G13810	Aminotransferase ALD1 [Source:UniProtKB/Swiss-Prot;Acc:Q9ZQI7]	7.09131	-0.624225	1.59882e-05	0.00438986
AT2G19080	Mitochondrial outer membrane import complex protein METAXIN [Source:UniProtKB/Swiss-Prot;Acc:O64471]	7.08103	-0.635365	2.48911e-05	0.00592858
AT5G04140	Ferredoxin-dependent glutamate synthase 1, chloroplastic/mitochondrial [Source:UniProtKB/Swiss-Prot;Acc:Q9ZNZ7]	7.05704	0.813293	0.000242503	0.03037
AT5G06530	ABC transporter G family member 22 [Source:UniProtKB/Swiss-Prot;Acc:Q93YS4]	7.05304	-0.651887	3.52324e-05	0.00763248
AT3G21180	Calcium-transporting ATPase 9, plasma membrane-type [Source:UniProtKB/Swiss-Prot;Acc:Q9LU41]	7.04311	-0.661441	2.40688e-05	0.00580976
AT1G10640	Pectin lyase-like superfamily protein [Source:TAIR;Acc:AT1G10640]	7.03488	-0.670262	1.79478e-05	0.00474003
AT2G01110	Sec-independent protein translocase protein TATC, chloroplastic [Source:UniProtKB/Swiss-Prot;Acc:Q9SJV5]	7.0242	0.67563	2.32188e-05	0.00568871
AT3G61870	unknown protein; FUNCTIONS IN: molecular_function unknown; INVOLVED IN: biological_process unknown; LOCATED IN: chloroplast, chloroplast inner membrane; EXPRESSED IN: 23 plant structures; EXPRESSED DURING: 14 growth stages; Has 35333 Blast hits to 3 /.../roteins in 2444 species: Archae - 798; Bacteria - 22429; Metazoa - 974; Fungi - 991; Plants - 531; Viruses - 0; Other Eukaryotes - 9610 (source:…	7.02371	-0.688515	0.000113716	0.0178983
AT5G32470	Probable aminopyrimidine aminohydrolase, mitochondrial [Source:UniProtKB/Swiss-Prot;Acc:F4KFT7]	7.01681	-0.677724	8.28208e-05	0.0143153
AT4G33520	Copper-transporting ATPase PAA1, chloroplastic [Source:UniProtKB/Swiss-Prot;Acc:Q9SZC9]	7.01644	-0.683135	2.25086e-05	0.00556021
AT5G26570	Phosphoglucan, water dikinase, chloroplastic [Source:UniProtKB/Swiss-Prot;Acc:Q6ZY51]	7.00829	-0.701103	8.00954e-05	0.0140197
AT4G27340	tRNA (guanine(37)-N1)-methyltransferase 2 [Source:UniProtKB/Swiss-Prot;Acc:Q6NQ64]	7.00485	-0.696638	7.9228e-05	0.0139494
AT2G32640	Lycopene beta/epsilon cyclase protein [Source:TAIR;Acc:AT2G32640]	6.98305	-0.705804	6.97753e-05	0.0128785
AT3G23990	Chaperonin CPN60, mitochondrial [Source:UniProtKB/Swiss-Prot;Acc:P29197]	6.97081	-0.662283	2.65359e-05	0.00622945
AT5G23130	Peptidoglycan-binding LysM domain-containing protein [Source:TAIR;Acc:AT5G23130]	6.96715	-0.724757	2.0577e-05	0.00519811
AT5G43745	Putative ion channel POLLUX-like 2 [Source:UniProtKB/Swiss-Prot;Acc:Q940Y9]	6.96124	-0.721771	0.000100844	0.0163895
AT5G60580	RING/U-box superfamily protein [Source:TAIR;Acc:AT5G60580]	6.95577	-0.740368	6.76992e-05	0.0125729
AT3G15520	Peptidyl-prolyl cis-trans isomerase CYP37, chloroplastic [Source:UniProtKB/Swiss-Prot;Acc:P82869]	6.95248	-0.736433	3.13679e-05	0.00704631
AT4G16110	Two-component response regulator ARR2 [Source:UniProtKB/Swiss-Prot;Acc:Q9ZWJ9]	6.92553	-0.775353	0.000476042	0.0480289
AT3G06620	PAS domain-containing protein tyrosine kinase family protein [Source:TAIR;Acc:AT3G06620]	6.9211	0.685747	2.05195e-08	2.13009e-05
AT4G24230	Acyl-CoA-binding domain-containing protein 3 [Source:UniProtKB/Swiss-Prot;Acc:Q9STX1]	6.87375	-0.79486	3.43459e-05	0.00748557
AT4G18530	Protein of unknown function (DUF707) [Source:TAIR;Acc:AT4G18530]	6.8728	-0.802236	4.55895e-05	0.00930377
AT4G28730	Glutaredoxin-C5, chloroplastic [Source:UniProtKB/Swiss-Prot;Acc:Q8GWS0]	6.87001	-0.796041	0.000118195	0.0184257
AT5G26820	Solute carrier family 40 member 3, chloroplastic [Source:UniProtKB/Swiss-Prot;Acc:Q8W4E7]	6.86204	-0.0397575	1.35038e-05	0.0039052
AT1G20060	ATP binding microtubule motor family protein [Source:TAIR;Acc:AT1G20060]	6.86059	-0.675377	1.77211e-05	0.00471852
AT4G36210	Protein of unknown function (DUF726) [Source:TAIR;Acc:AT4G36210]	6.85579	-0.805603	0.000173216	0.0238698
AT1G02860	E3 ubiquitin-protein ligase BAH1 [Source:UniProtKB/Swiss-Prot;Acc:Q9SRX9]	6.8543	-0.81217	9.45642e-05	0.0157538
AT5G37020	Auxin response factor 8 [Source:UniProtKB/Swiss-Prot;Acc:Q9FGV1]	6.85042	-0.818304	0.000383432	0.0412582
AT1G06270	Pentatricopeptide repeat-containing protein At1g06270 [Source:UniProtKB/Swiss-Prot;Acc:Q9LNC0]	6.8469	-0.815916	5.65816e-05	0.011021
AT5G08415	Lipoyl synthase, chloroplastic [Source:UniProtKB/Swiss-Prot;Acc:Q8LEE8]	6.84621	-0.794768	3.60872e-05	0.00777079
AT3G17380	TRAF-like family protein [Source:TAIR;Acc:AT3G17380]	6.82165	0.0786087	0.000100489	0.0163615
AT2G45730	eukaryotic initiation factor 3 gamma subunit family protein [Source:TAIR;Acc:AT2G45730]	6.79442	0.663964	7.55844e-06	0.00255632
AT3G06740	GATA transcription factor 15 [Source:UniProtKB/Swiss-Prot;Acc:Q8LG10]	6.7522	-0.898575	9.47978e-05	0.0157635
AT1G63260	Tetraspanin-10 [Source:UniProtKB/Swiss-Prot;Acc:F4I214]	6.73193	-0.91133	7.01651e-05	0.0129239
AT2G28310	Protein of unknown function (DUF707) [Source:TAIR;Acc:AT2G28310]	6.73123	-0.905505	8.3777e-05	0.0144389
AT3G26935	Probable protein S-acyltransferase 7 [Source:UniProtKB/Swiss-Prot;Acc:Q0WQK2]	6.71538	-0.924273	7.64369e-05	0.0136861
AT5G05400	Putative disease resistance protein At5g05400 [Source:UniProtKB/Swiss-Prot;Acc:Q9FLB4]	6.70773	-0.929098	0.00011198	0.0177495
AT1G53440	Probable LRR receptor-like serine/threonine-protein kinase At1g53440 [Source:UniProtKB/Swiss-Prot;Acc:C0LGG9]	6.70391	-0.923895	0.000198923	0.0262485
AT4G24480	Protein kinase superfamily protein [Source:TAIR;Acc:AT4G24480]	6.68846	0.978013	0.000181438	0.0244809
AT4G32551	Transcriptional corepressor LEUNIG [Source:UniProtKB/Swiss-Prot;Acc:Q9FUY2]	6.68686	-0.942075	8.00623e-05	0.0140197
AT3G17590	Chromatin structure-remodeling complex protein BSH [Source:UniProtKB/Swiss-Prot;Acc:P93045]	6.681	-0.768031	0.000187587	0.0251593
AT2G41835	Zinc finger AN1 and C2H2 domain-containing stress-associated protein 11 [Source:UniProtKB/Swiss-Prot;Acc:Q8VZ42]	6.68098	-0.939442	0.000286018	0.0339032
AT1G03370	C2 and GRAM domain-containing protein At1g03370 [Source:UniProtKB/Swiss-Prot;Acc:Q9ZVT9]	6.66145	-0.963153	0.000158117	0.0225007
AT1G43770	RING/FYVE/PHD zinc finger superfamily protein [Source:TAIR;Acc:AT1G43770]	6.65424	-0.97178	0.000129566	0.0195533
AT3G47800	Galactose mutarotase-like superfamily protein [Source:TAIR;Acc:AT3G47800]	6.64913	-0.977561	0.000164328	0.0230557
AT3G63380	Calcium-transporting ATPase 12, plasma membrane-type [Source:UniProtKB/Swiss-Prot;Acc:Q9LY77]	6.64462	0.50868	8.4645e-06	0.00276889
AT3G22830	Heat stress transcription factor A-6b [Source:UniProtKB/Swiss-Prot;Acc:Q9LUH8]	6.64259	3.94331	4.28076e-08	4.04617e-05
AT2G20900	Diacylglycerol kinase 5 [Source:UniProtKB/Swiss-Prot;Acc:Q9C5E5]	6.63359	-0.97818	0.000210389	0.0273198
AT1G13770	Protein root UVB sensitive 3 [Source:UniProtKB/Swiss-Prot;Acc:Q84JB8]	6.63205	-0.994295	0.000235533	0.0297879
AT4G11820	Hydroxymethylglutaryl-CoA synthase [Source:UniProtKB/Swiss-Prot;Acc:P54873]	6.6303	-0.986992	0.000126736	0.0192558
AT5G16000	Protein NSP-INTERACTING KINASE 1 [Source:UniProtKB/Swiss-Prot;Acc:Q9LFS4]	6.61113	-1.00379	9.46827e-05	0.0157589
AT5G02700	Putative F-box/LRR-repeat protein At5g02700 [Source:UniProtKB/Swiss-Prot;Acc:Q9LZ15]	6.59516	-0.0931982	2.4119e-05	0.00581406
AT4G17610	tRNA/rRNA methyltransferase (SpoU) family protein [Source:TAIR;Acc:AT4G17610]	6.58985	2.12279	2.19424e-09	2.96285e-06
AT3G20320	Protein TRIGALACTOSYLDIACYLGLYCEROL 2, chloroplastic [Source:UniProtKB/Swiss-Prot;Acc:Q9LTR2]	6.58528	-1.01878	9.96478e-05	0.0162687
AT1G04730	P-loop containing nucleoside triphosphate hydrolases superfamily protein [Source:TAIR;Acc:AT1G04730]	6.57993	-1.0245	0.000172064	0.0237515
AT3G05030	Sodium/hydrogen exchanger 2 [Source:UniProtKB/Swiss-Prot;Acc:Q56XP4]	6.57933	-1.02659	0.000109952	0.0175365
AT3G19590	Mitotic checkpoint protein BUB3.1 [Source:UniProtKB/Swiss-Prot;Acc:Q9LJN8]	6.57673	-1.02146	0.00019391	0.0257764
AT2G25050	Formin-like protein 18 [Source:UniProtKB/Swiss-Prot;Acc:Q9SK28]	6.56963	-1.03177	8.64914e-05	0.0147091
AT1G68130	Protein indeterminate-domain 14 [Source:UniProtKB/Swiss-Prot;Acc:Q9C9X7]	6.5573	-1.04113	0.000113318	0.017867
AT4G15090	Protein FAR-RED IMPAIRED RESPONSE 1 [Source:UniProtKB/Swiss-Prot;Acc:Q9SWG3]	6.55661	0.51424	7.69982e-08	6.64806e-05
AT1G64480	Calcineurin B-like protein 8 [Source:UniProtKB/Swiss-Prot;Acc:Q9FUQ7]	6.54958	-1.04735	0.000270249	0.0325947
AT1G18750	AGAMOUS-like 65 [Source:TAIR;Acc:AT1G18750]	6.54598	-1.0494	0.000108248	0.0173091
AT2G14520	DUF21 domain-containing protein At2g14520 [Source:UniProtKB/Swiss-Prot;Acc:Q9ZQR4]	6.54047	1.6275	8.98e-05	0.0151285
AT5G60940	Cleavage stimulation factor subunit 50 [Source:UniProtKB/Swiss-Prot;Acc:Q8L4J2]	6.52274	-1.06685	0.00022979	0.0293094
AT3G14460	Putative disease resistance protein At3g14460 [Source:UniProtKB/Swiss-Prot;Acc:Q9LRR5]	6.51953	-1.06385	0.000243617	0.0304459
AT1G08640	Chloroplast J-like domain 1 [Source:TAIR;Acc:AT1G08640]	6.49049	-1.08521	0.000315971	0.0361431
AT3G54750	unknown protein; Has 145 Blast hits to 145 proteins in 60 species: Archae - 0; Bacteria - 0; Metazoa - 99; Fungi - 0; Plants - 40; Viruses - 0; Other Eukaryotes - 6 (source: NCBI BLink). [Source:TAIR;Acc:AT3G54750]	6.47439	-1.1031	0.000113484	0.0178774
AT5G65620	Organellar oligopeptidase A, chloroplastic/mitochondrial [Source:UniProtKB/Swiss-Prot;Acc:Q94AM1]	6.47439	-1.10244	0.00012356	0.0189173
AT3G05030	Sodium/hydrogen exchanger 2 [Source:UniProtKB/Swiss-Prot;Acc:Q56XP4]	6.46157	-1.11713	0.000263417	0.0321731
AT1G77060	Carboxyvinyl-carboxyphosphonate phosphorylmutase, chloroplastic [Source:UniProtKB/Swiss-Prot;Acc:O49290]	6.45495	-0.841427	5.21317e-05	0.0103108
AT4G32180	Pantothenate kinase 2 [Source:UniProtKB/Swiss-Prot;Acc:Q8L5Y9]	6.45343	2.19648	2.96229e-12	9.01681e-09
AT3G63390	unknown protein; Has 30201 Blast hits to 17322 proteins in 780 species: Archae - 12; Bacteria - 1396; Metazoa - 17338; Fungi - 3422; Plants - 5037; Viruses - 0; Other Eukaryotes - 2996 (source: NCBI BLink). [Source:TAIR;Acc:AT3G63390]	6.45052	-1.11881	0.000254091	0.0312975
AT3G10180	P-loop containing nucleoside triphosphate hydrolases superfamily protein [Source:TAIR;Acc:AT3G10180]	6.4486	-1.11746	0.000349308	0.0386278
AT1G79430	Myb family transcription factor APL [Source:UniProtKB/Swiss-Prot;Acc:Q9SAK5]	6.43319	-1.13306	0.000131438	0.0197529
AT2G45150	cytidinediphosphate diacylglycerol synthase 4 [Source:TAIR;Acc:AT2G45150]	6.40101	-1.16217	0.000291787	0.034339
AT2G46915	Protein of unknown function (DUF3754) [Source:TAIR;Acc:AT2G46915]	6.40094	-1.15459	0.000207867	0.0271296
AT3G13050	Organic cation/carnitine transporter 7 [Source:UniProtKB/Swiss-Prot;Acc:Q940M4]	6.39353	-0.857305	0.000134787	0.0200896
AT5G10690	Pentatricopeptide repeat-containing protein At5g10690 [Source:UniProtKB/Swiss-Prot;Acc:Q8VYD6]	6.38751	-1.17137	0.00046356	0.047167
AT2G42220	Rhodanese-like domain-containing protein 9, chloroplastic [Source:UniProtKB/Swiss-Prot;Acc:O48529]	6.38327	-0.113455	1.78567e-05	0.00472986
AT3G13790	Beta-fructofuranosidase, insoluble isoenzyme CWINV1 [Source:UniProtKB/Swiss-Prot;Acc:Q43866]	6.38216	-1.17021	0.000232299	0.0295037
AT5G52110	Protein of unknown function (DUF2930) [Source:TAIR;Acc:AT5G52110]	6.37566	-1.17415	0.000219423	0.0281872
AT1G07700	Thioredoxin-like 4, chloroplastic [Source:UniProtKB/Swiss-Prot;Acc:Q9C5C5]	6.37494	-1.17339	0.000271561	0.032687
AT1G17680	tetratricopeptide repeat (TPR)-containing protein [Source:TAIR;Acc:AT1G17680]	6.36953	-1.17608	0.000503593	0.0498288
AT5G08720	CONTAINS InterPro DOMAIN/s: Streptomyces cyclase/dehydrase (InterPro:IPR005031); BEST Arabidopsis thaliana protein match is: Polyketide cyclase / dehydrase and lipid transport protein (TAIR:AT4G01650.1); Has 30201 Blast hits to 17322 proteins in 780 /.../es: Archae - 12; Bacteria - 1396; Metazoa - 17338; Fungi - 3422; Plants - 5037; Viruses - 0; Other Eukaryotes - 2996 (source: NCBI BLink). [Sour…	6.36161	-1.18462	0.000204975	0.0268161
AT3G16830	Topless-related protein 2 [Source:UniProtKB/Swiss-Prot;Acc:Q9LRZ0]	6.35112	-1.19483	0.000231106	0.0293937
AT1G31910	GHMP kinase family protein [Source:TAIR;Acc:AT1G31910]	6.35001	-1.19636	0.000202453	0.026636
AT3G61470	photosystem I light harvesting complex gene 2 [Source:TAIR;Acc:AT3G61470]	6.34471	-1.19608	0.0001989	0.0262485
AT3G46490	2-oxoglutarate (2OG) and Fe(II)-dependent oxygenase superfamily protein [Source:TAIR;Acc:AT3G46490]	6.3392	-1.20342	0.000197246	0.0260847
AT2G29080	ATP-dependent zinc metalloprotease FTSH 3, mitochondrial [Source:UniProtKB/Swiss-Prot;Acc:Q84WU8]	6.32439	-1.21073	0.000406179	0.0429557
AT5G04930	Phospholipid-transporting ATPase 1 [Source:UniProtKB/Swiss-Prot;Acc:P98204]	6.29955	-1.23426	0.000293235	0.0344418
AT2G38660	Bifunctional protein FolD 1, mitochondrial [Source:UniProtKB/Swiss-Prot;Acc:A2RVV7]	6.23948	-0.0472173	9.93118e-05	0.0162286
AT5G63020	Probable disease resistance protein At5g63020 [Source:UniProtKB/Swiss-Prot;Acc:Q8RXS5]	6.23656	-1.27257	0.000301623	0.0350374
AT5G53580	Pyridoxal reductase, chloroplastic [Source:UniProtKB/Swiss-Prot;Acc:Q56Y42]	6.23496	-1.27581	0.000315345	0.0361174
AT2G27330	RNA-binding (RRM/RBD/RNP motifs) family protein [Source:TAIR;Acc:AT2G27330]	6.22145	-1.28725	0.00032131	0.0365484
AT4G24480	Protein kinase superfamily protein [Source:TAIR;Acc:AT4G24480]	6.21183	1.49478	0.000365593	0.0399208
AT1G79270	evolutionarily conserved C-terminal region 8 [Source:TAIR;Acc:AT1G79270]	6.20722	1.64248	2.07396e-09	2.8432e-06
AT5G35170	Adenylate kinase 5, chloroplastic [Source:UniProtKB/Swiss-Prot;Acc:Q8VYL1]	6.20382	-1.2986	0.000282106	0.0335293
AT4G14330	P-loop containing nucleoside triphosphate hydrolases superfamily protein [Source:TAIR;Acc:AT4G14330]	6.19588	-1.30402	0.000447846	0.0460113
AT1G67500	DNA polymerase zeta catalytic subunit [Source:UniProtKB/Swiss-Prot;Acc:Q766Z3]	6.17597	1.23095	0.000137616	0.0204081
AT1G18330	Protein REVEILLE 7 [Source:UniProtKB/Swiss-Prot;Acc:B3H5A8]	6.15686	3.35754	4.71914e-11	1.00101e-07
AT5G44740	DNA polymerase eta [Source:UniProtKB/Swiss-Prot;Acc:Q8H2D5]	6.15401	-1.33025	0.000420941	0.044105
AT5G63810	Beta-galactosidase 10 [Source:UniProtKB/Swiss-Prot;Acc:Q9FN08]	6.14215	-1.33943	0.000342123	0.0380912
AT5G18890	Inosine-uridine preferring nucleoside hydrolase family protein [Source:TAIR;Acc:AT5G18890]	6.13555	-1.34433	0.000366398	0.0399519
AT5G08470	Peroxisome biogenesis protein 1 [Source:UniProtKB/Swiss-Prot;Acc:Q9FNP1]	6.12996	2.0587	3.62867e-07	0.000234283
AT5G17680	disease resistance protein (TIR-NBS-LRR class), putative [Source:TAIR;Acc:AT5G17680]	6.11945	-1.35393	0.00039635	0.042149
AT5G03440	unknown protein; BEST Arabidopsis thaliana protein match is: unknown protein (TAIR:AT3G54880.1); Has 30201 Blast hits to 17322 proteins in 780 species: Archae - 12; Bacteria - 1396; Metazoa - 17338; Fungi - 3422; Plants - 5037; Viruses - 0; Other Eu /.../es - 2996 (source: NCBI BLink). [Source:TAIR;Acc:AT5G03440]	6.11141	-1.35979	0.00049234	0.0490396
AT4G32180	Pantothenate kinase 2 [Source:UniProtKB/Swiss-Prot;Acc:Q8L5Y9]	6.10565	2.66795	5.90098e-09	7.06496e-06
AT3G11200	PHD finger protein ALFIN-LIKE 2 [Source:UniProtKB/Swiss-Prot;Acc:Q9SRM4]	6.10307	-1.36578	0.000493826	0.0491603
AT1G26090	Uncharacterized protein At1g26090, chloroplastic [Source:UniProtKB/Swiss-Prot;Acc:Q6DYE4]	6.08856	-1.38033	0.000458507	0.046812
AT5G25940	early nodulin-related [Source:TAIR;Acc:AT5G25940]	6.06078	3.11121	1.27398e-15	8.47373e-12
AT3G52870	IQ calmodulin-binding motif family protein [Source:TAIR;Acc:AT3G52870]	6.05719	-1.40007	0.000483484	0.0485072
AT5G07920	Diacylglycerol kinase 1 [Source:UniProtKB/Swiss-Prot;Acc:Q39017]	6.05149	0.543054	1.0119e-06	0.000520705
AT2G14050	Probable DNA helicase MCM9 [Source:UniProtKB/Swiss-Prot;Acc:F4IFF3]	6.02069	-0.298611	5.07105e-05	0.0101077
AT5G17300	Protein REVEILLE 1 [Source:UniProtKB/Swiss-Prot;Acc:F4KGY6]	5.83278	2.74552	1.60951e-08	1.71035e-05
AT3G14360	alpha/beta-Hydrolases superfamily protein [Source:TAIR;Acc:AT3G14360]	5.74703	2.85109	1.64715e-09	2.32921e-06
AT3G14470	Putative disease resistance RPP13-like protein 1 [Source:UniProtKB/Swiss-Prot;Acc:Q9LRR4]	5.73672	-0.436617	0.000106015	0.0170395
AT4G32850	Nuclear poly(A) polymerase 4 [Source:UniProtKB/Swiss-Prot;Acc:Q8VYW1]	5.65045	-0.736284	0.000148127	0.0215574
AT5G10080	Aspartic proteinase-like protein 1 [Source:UniProtKB/Swiss-Prot;Acc:Q9LX20]	5.60937	1.14409	4.63964e-08	4.32645e-05
AT3G48610	Non-specific phospholipase C6 [Source:UniProtKB/Swiss-Prot;Acc:Q8H965]	5.59448	0.947009	2.13237e-06	0.000959769
AT5G64860	4-alpha-glucanotransferase DPE1, chloroplastic/amyloplastic [Source:UniProtKB/Swiss-Prot;Acc:Q9LV91]	5.53321	1.4817	9.60105e-07	0.00050564
AT1G68640	Transcription factor PERIANTHIA [Source:UniProtKB/Swiss-Prot;Acc:Q9SX27]	5.38123	2.75183	4.64625e-08	4.32645e-05
AT5G48340	unknown protein; Has 1807 Blast hits to 1807 proteins in 277 species: Archae - 0; Bacteria - 0; Metazoa - 736; Fungi - 347; Plants - 385; Viruses - 0; Other Eukaryotes - 339 (source: NCBI BLink). [Source:TAIR;Acc:AT5G48340]	5.25071	-0.709196	0.000321514	0.0365484
AT5G54280	Myosin-2 [Source:UniProtKB/Swiss-Prot;Acc:F4K0A6]	5.21433	1.52249	6.04987e-06	0.00217297
AT1G04410	Malate dehydrogenase, cytoplasmic 1 [Source:UniProtKB/Swiss-Prot;Acc:P93819]	5.21316	1.63794	6.03766e-05	0.0115719
AT4G24810	Protein kinase superfamily protein [Source:TAIR;Acc:AT4G24810]	5.18895	0.318089	1.39573e-05	0.0039977
AT1G15290	Tetratricopeptide repeat (TPR)-like superfamily protein [Source:TAIR;Acc:AT1G15290]	5.18233	-0.509094	0.000148664	0.021618
AT5G25940	early nodulin-related [Source:TAIR;Acc:AT5G25940]	5.18165	2.37084	1.11634e-10	2.13278e-07
AT4G23640	Potassium transporter 3 [Source:UniProtKB/Swiss-Prot;Acc:Q9FE38]	5.13624	-0.200028	6.43622e-05	0.0120907
AT4G10000	Thioredoxin family protein [Source:TAIR;Acc:AT4G10000]	5.1322	-1.3237	0.000468117	0.047523
AT5G66160	Receptor homology region, transmembrane domain- and RING domain-containing protein 1 [Source:UniProtKB/Swiss-Prot;Acc:Q9M622]	5.114	2.63238	5.89057e-07	0.000352486
AT5G10080	Aspartic proteinase-like protein 1 [Source:UniProtKB/Swiss-Prot;Acc:Q9LX20]	5.06807	0.907197	1.6723e-05	0.00452979
AT2G32700	LEUNIG_homolog [Source:TAIR;Acc:AT2G32700]	5.03202	2.15434	1.86626e-07	0.000134602
AT1G21350	Thioredoxin superfamily protein [Source:TAIR;Acc:AT1G21350]	5.01512	0.193652	0.00034719	0.0384875
AT4G23180	Cysteine-rich receptor-like protein kinase 10 [Source:UniProtKB/Swiss-Prot;Acc:Q8GYA4]	5.00393	-0.750511	0.000269494	0.0325474
AT4G35770	Rhodanese-like domain-containing protein 15, chloroplastic [Source:UniProtKB/Swiss-Prot;Acc:Q38853]	4.99882	3.29227	8.53259e-05	0.0146114
AT1G24160	unknown protein; BEST Arabidopsis thaliana protein match is: unknown protein (TAIR:AT1G70100.3); Has 5230 Blast hits to 4162 proteins in 477 species: Archae - 30; Bacteria - 540; Metazoa - 2022; Fungi - 429; Plants - 280; Viruses - 32; Other Eukaryo /.../1897 (source: NCBI BLink). [Source:TAIR;Acc:AT1G24160]	4.94394	-0.552137	0.00030313	0.035167
AT4G18880	Heat stress transcription factor A-4a [Source:UniProtKB/Swiss-Prot;Acc:O49403]	4.92599	1.61242	1.05802e-06	0.000538267
AT1G32060	Phosphoribulokinase, chloroplastic [Source:UniProtKB/Swiss-Prot;Acc:P25697]	4.92499	1.74229	1.33713e-05	0.00388563
AT3G49660	COMPASS-like H3K4 histone methylase component WDR5A [Source:UniProtKB/Swiss-Prot;Acc:Q9M2Z2]	4.90761	0.158106	2.23223e-05	0.0055447
AT4G33090	Aminopeptidase M1 [Source:UniProtKB/Swiss-Prot;Acc:Q8VZH2]	4.88232	1.13477	4.0391e-05	0.00853382
AT3G22830	Heat stress transcription factor A-6b [Source:UniProtKB/Swiss-Prot;Acc:Q9LUH8]	4.87658	2.19387	4.19327e-05	0.00877688
AT2G45270	Probable tRNA N6-adenosine threonylcarbamoyltransferase, mitochondrial [Source:UniProtKB/Swiss-Prot;Acc:O22145]	4.79611	-0.0642588	0.000161277	0.0228417
AT5G07810	SNF2 domain-containing protein / helicase domain-containing protein / HNH endonuclease domain-containing protein [Source:TAIR;Acc:AT5G07810]	4.78871	-0.589671	7.84696e-05	0.0138839
AT1G70150	zinc ion binding [Source:TAIR;Acc:AT1G70150]	4.78045	1.33531	5.2246e-06	0.00193859
AT5G52230	Methyl-CpG-binding domain-containing protein 13 [Source:UniProtKB/Swiss-Prot;Acc:Q9LTJ8]	4.63948	0.907159	1.12406e-05	0.00344484
AT1G17040	SH2 domain protein A [Source:TAIR;Acc:AT1G17040]	4.59963	0.712468	5.90199e-05	0.0113726
AT2G41310	Two-component response regulator ARR8 [Source:UniProtKB/Swiss-Prot;Acc:O80365]	4.59781	1.23587	8.86166e-05	0.0149854
AT3G01490	Protein kinase superfamily protein [Source:TAIR;Acc:AT3G01490]	4.59193	0.160834	0.000141181	0.0208164
AT5G66460	Mannan endo-1,4-beta-mannosidase 7 [Source:UniProtKB/Swiss-Prot;Acc:Q9FJZ3]	4.58765	1.03474	4.48307e-05	0.00920121
AT1G77120	Alcohol dehydrogenase class-P [Source:UniProtKB/Swiss-Prot;Acc:P06525]	4.5794	4.67262	5.15903e-06	0.0019198
AT4G11160	Translation initiation factor 2, small GTP-binding protein [Source:TAIR;Acc:AT4G11160]	4.5576	0.0680616	0.000437188	0.0453178
AT1G20950	Pyrophosphate--fructose 6-phosphate 1-phosphotransferase subunit alpha 1 [Source:UniProtKB/Swiss-Prot;Acc:Q9SYP2]	4.53553	2.05435	5.59301e-09	6.78674e-06
AT1G17180	Glutathione S-transferase U25 [Source:UniProtKB/Swiss-Prot;Acc:Q9SHH7]	4.50605	1.58333	2.35571e-05	0.00573248
AT5G17770	NADH--cytochrome b5 reductase 1 [Source:UniProtKB/Swiss-Prot;Acc:Q9ZNT1]	4.47791	1.23388	2.37153e-05	0.00575538
AT4G00150	Scarecrow-like protein 6 [Source:UniProtKB/Swiss-Prot;Acc:O81316]	4.45724	0.265628	1.9417e-05	0.00500297
AT5G67570	Pentatricopeptide repeat-containing protein At5g67570, chloroplastic [Source:UniProtKB/Swiss-Prot;Acc:Q9FJW6]	4.42724	2.82258	1.27401e-05	0.00380694
AT1G74310	Chaperone protein ClpB1 [Source:UniProtKB/Swiss-Prot;Acc:P42730]	4.40865	0.0612449	0.000291618	0.034339
AT4G10270	Wound-responsive family protein [Source:TAIR;Acc:AT4G10270]	4.40404	7.8054	2.0971e-11	5.02151e-08
AT5G53130	Cyclic nucleotide-gated ion channel 1 [Source:UniProtKB/Swiss-Prot;Acc:O65717]	4.39842	-0.693446	0.000446891	0.0459778
AT2G43850	Integrin-linked protein kinase family [Source:TAIR;Acc:AT2G43850]	4.36368	1.10577	2.85487e-05	0.00656467
AT5G23720	Dual specificity protein phosphatase PHS1 [Source:UniProtKB/Swiss-Prot;Acc:Q75QN6]	4.30846	1.73933	0.000111376	0.0176994
AT1G77090	PsbP domain-containing protein 4, chloroplastic [Source:UniProtKB/Swiss-Prot;Acc:O49292]	4.30042	0.21094	0.000210225	0.0273198
AT1G14790	RNA-dependent RNA polymerase 1 [Source:UniProtKB/Swiss-Prot;Acc:Q9LQV2]	4.29181	0.568945	4.13919e-05	0.00868582
AT1G29120	Hydrolase-like protein family [Source:TAIR;Acc:AT1G29120]	4.25248	0.259673	0.000265313	0.0322812
AT4G31350	Core-2/I-branching beta-1,6-N-acetylglucosaminyltransferase family protein [Source:TAIR;Acc:AT4G31350]	4.18351	0.00519185	0.000279552	0.0333294
AT5G23850	Arabidopsis thaliana protein of unknown function (DUF821) [Source:TAIR;Acc:AT5G23850]	4.18297	0.237388	0.000147196	0.0214764
AT1G25480	Aluminum-activated malate transporter 4 [Source:UniProtKB/Swiss-Prot;Acc:Q9C6L8]	4.16592	0.305745	0.000239174	0.0301211
AT4G21970	Protein of unknown function, DUF584 [Source:TAIR;Acc:AT4G21970]	4.1598	4.12514	9.96072e-09	1.11802e-05
AT5G11590	Dehydration-responsive element-binding protein 3 [Source:UniProtKB/Swiss-Prot;Acc:Q9LYD3]	4.14559	0.614016	0.000194415	0.0258244
AT1G15670	F-box/kelch-repeat protein At1g15670 [Source:UniProtKB/Swiss-Prot;Acc:Q9LMR5]	4.08642	5.2068	2.95496e-13	1.26351e-09
AT1G68300	Adenine nucleotide alpha hydrolases-like superfamily protein [Source:TAIR;Acc:AT1G68300]	4.08082	4.11534	0.000497857	0.0493973
AT5G27410	Branched-chain-amino-acid aminotransferase-like protein 2 [Source:UniProtKB/Swiss-Prot;Acc:Q9ASR4]	4.05916	2.47956	9.96902e-07	0.000517432
AT3G13960	Growth-regulating factor 5 [Source:UniProtKB/Swiss-Prot;Acc:Q8L8A6]	4.02665	2.00679	4.45714e-06	0.0017177
AT3G06130	Heavy metal transport/detoxification superfamily protein [Source:TAIR;Acc:AT3G06130]	4.01938	0.126619	7.87861e-05	0.0139262
AT5G66160	Receptor homology region, transmembrane domain- and RING domain-containing protein 1 [Source:UniProtKB/Swiss-Prot;Acc:Q9M622]	4.01349	4.41308	1.04847e-08	1.16952e-05
AT1G72570	AP2-like ethylene-responsive transcription factor AIL1 [Source:UniProtKB/Swiss-Prot;Acc:Q1PFE1]	4.00673	2.28569	9.41108e-07	0.000497094
AT2G18760	Protein CHROMATIN REMODELING 8 [Source:UniProtKB/Swiss-Prot;Acc:Q9ZV43]	3.98609	0.412149	0.000474243	0.0478743
AT1G77120	Alcohol dehydrogenase class-P [Source:UniProtKB/Swiss-Prot;Acc:P06525]	3.95165	4.61765	6.28481e-08	5.64338e-05
AT3G48530	SNF1-related protein kinase regulatory subunit gamma-1 [Source:UniProtKB/Swiss-Prot;Acc:Q8LBB2]	3.94187	4.13429	8.07207e-11	1.5757e-07
AT4G02920	unknown protein; BEST Arabidopsis thaliana protein match is: unknown protein (TAIR:AT1G03340.1); Has 41 Blast hits to 41 proteins in 12 species: Archae - 0; Bacteria - 0; Metazoa - 0; Fungi - 0; Plants - 41; Viruses - 0; Other Eukaryotes - 0 (source /.../ BLink). [Source:TAIR;Acc:AT4G02920]	3.94136	1.10008	2.01283e-05	0.00514197
AT1G32740	SBP (S-ribonuclease binding protein) family protein [Source:TAIR;Acc:AT1G32740]	3.93001	0.363982	0.000454634	0.0465916
AT1G05410	Protein of unknown function (DUF1423) [Source:TAIR;Acc:AT1G05410]	3.91787	0.723249	0.000347396	0.0384875
AT5G47060	Protein of unknown function (DUF581) [Source:TAIR;Acc:AT5G47060]	3.91732	5.76743	6.36931e-13	2.38303e-09
AT2G33590	NAD(P)-binding Rossmann-fold superfamily protein [Source:TAIR;Acc:AT2G33590]	3.90358	2.3718	3.91856e-06	0.00155006
AT2G43180	Phosphoenolpyruvate carboxylase family protein [Source:TAIR;Acc:AT2G43180]	3.87091	0.517817	0.000162434	0.0228812
AT3G26740	CCR-like [Source:TAIR;Acc:AT3G26740]	3.8569	0.239151	0.000112922	0.0178517
AT1G77120	Alcohol dehydrogenase class-P [Source:UniProtKB/Swiss-Prot;Acc:P06525]	3.83944	3.91271	0.000153955	0.0221001
AT4G00230	Subtilisin-like protease SBT4.14 [Source:UniProtKB/Swiss-Prot;Acc:Q9LLL8]	3.81759	1.11205	0.000325846	0.0368502
AT5G08260	Serine carboxypeptidase-like 35 [Source:UniProtKB/Swiss-Prot;Acc:Q9LEY1]	3.7353	1.28148	0.000374442	0.0405367
AT5G40670	Cystinosin homolog [Source:UniProtKB/Swiss-Prot;Acc:P57758]	3.73458	4.10265	5.07706e-09	6.28813e-06
AT1G04920	Probable sucrose-phosphate synthase 3 [Source:UniProtKB/Swiss-Prot;Acc:Q8RY24]	3.71978	3.92284	0.000112657	0.0178254
AT3G62550	Adenine nucleotide alpha hydrolases-like superfamily protein [Source:TAIR;Acc:AT3G62550]	3.70808	3.49579	0.000119294	0.0184958
AT4G10270	Wound-responsive family protein [Source:TAIR;Acc:AT4G10270]	3.69666	6.75802	1.28318e-09	1.88889e-06
AT3G01380	transferases;sulfuric ester hydrolases;catalytics;transferases [Source:TAIR;Acc:AT3G01380]	3.69605	0.854458	0.000471906	0.0476919
AT1G37130	Nitrate reductase [NADH] 2 [Source:UniProtKB/Swiss-Prot;Acc:P11035]	3.64348	4.70508	1.5956e-11	3.97986e-08
AT2G47390	Prolyl oligopeptidase family protein [Source:TAIR;Acc:AT2G47390]	3.62817	1.67485	0.000127962	0.0193764
AT5G22920	CHY-type/CTCHY-type/RING-type Zinc finger protein [Source:TAIR;Acc:AT5G22920]	3.61872	4.29009	0.000389332	0.0415939
AT3G61680	alpha/beta-Hydrolases superfamily protein [Source:TAIR;Acc:AT3G61680]	3.59711	0.646423	0.000431323	0.0448267
AT2G41310	Two-component response regulator ARR8 [Source:UniProtKB/Swiss-Prot;Acc:O80365]	3.58556	2.66214	1.45282e-08	1.55303e-05
AT2G16060	Non-symbiotic hemoglobin 1 [Source:UniProtKB/Swiss-Prot;Acc:O24520]	3.5753	2.09058	0.000267568	0.0324225
AT4G10265	Wound-responsive family protein [Source:TAIR;Acc:AT4G10265]	3.53716	2.78616	8.12534e-10	1.28001e-06
AT4G10270	Wound-responsive family protein [Source:TAIR;Acc:AT4G10270]	3.51013	5.80355	1.26147e-12	4.3396e-09
AT5G66460	Mannan endo-1,4-beta-mannosidase 7 [Source:UniProtKB/Swiss-Prot;Acc:Q9FJZ3]	3.50303	2.1792	9.88056e-05	0.0161753
AT5G19900	PRLI-interacting factor, putative [Source:TAIR;Acc:AT5G19900]	3.4987	2.58234	0.000103814	0.0167851
AT1G26230	Chaperonin 60 subunit beta 4, chloroplastic [Source:UniProtKB/Swiss-Prot;Acc:Q9C667]	3.48349	1.50747	6.55243e-05	0.0122589
AT1G20810	Peptidyl-prolyl cis-trans isomerase FKBP18, chloroplastic [Source:UniProtKB/Swiss-Prot;Acc:Q9LM71]	3.48302	0.736456	0.000139779	0.0206777
ATMG00300	Uncharacterized mitochondrial protein AtMg00300 [Source:UniProtKB/Swiss-Prot;Acc:P93293]	3.47807	0.186342	0.000434957	0.0451259
AT2G33590	NAD(P)-binding Rossmann-fold superfamily protein [Source:TAIR;Acc:AT2G33590]	3.47649	2.72882	0.000409205	0.0432284
AT2G40280	Probable methyltransferase PMT23 [Source:UniProtKB/Swiss-Prot;Acc:Q9SIZ3]	3.47571	2.46888	7.22292e-05	0.0131824
AT5G25940	early nodulin-related [Source:TAIR;Acc:AT5G25940]	3.42372	3.83358	3.36959e-05	0.00739727
AT5G22920	CHY-type/CTCHY-type/RING-type Zinc finger protein [Source:TAIR;Acc:AT5G22920]	3.40464	5.11416	4.18519e-08	3.97677e-05
AT4G35770	Rhodanese-like domain-containing protein 15, chloroplastic [Source:UniProtKB/Swiss-Prot;Acc:Q38853]	3.40134	2.37539	3.32106e-06	0.00136481
AT5G10080	Aspartic proteinase-like protein 1 [Source:UniProtKB/Swiss-Prot;Acc:Q9LX20]	3.37337	1.71297	2.91268e-05	0.00667196
AT1G52150	Homeobox-leucine zipper protein ATHB-15 [Source:UniProtKB/Swiss-Prot;Acc:Q9ZU11]	3.32852	1.13903	4.98546e-05	0.0099925
AT5G24280	gamma-irradiation and mitomycin c induced 1 [Source:TAIR;Acc:AT5G24280]	3.32442	1.72441	0.000303054	0.035167
AT4G10270	Wound-responsive family protein [Source:TAIR;Acc:AT4G10270]	3.31898	3.13938	3.73981e-08	3.60216e-05
AT5G35520	minichromosome instability 12 (mis12)-like [Source:TAIR;Acc:AT5G35520]	3.29249	1.06511	0.000362771	0.0397177
AT3G13960	Growth-regulating factor 5 [Source:UniProtKB/Swiss-Prot;Acc:Q8L8A6]	3.27807	1.99549	8.81251e-07	0.000475262
AT5G54960	Pyruvate decarboxylase 2 [Source:UniProtKB/Swiss-Prot;Acc:Q9FFT4]	3.25687	4.99788	1.42431e-08	1.54089e-05
AT3G48530	SNF1-related protein kinase regulatory subunit gamma-1 [Source:UniProtKB/Swiss-Prot;Acc:Q8LBB2]	3.24971	2.82371	1.44614e-08	1.55303e-05
AT5G10080	Aspartic proteinase-like protein 1 [Source:UniProtKB/Swiss-Prot;Acc:Q9LX20]	3.23585	1.92445	3.47721e-06	0.00140542
AT1G15330	SNF1-related protein kinase regulatory subunit gamma-like PV42a [Source:UniProtKB/Swiss-Prot;Acc:Q9XI37]	3.21432	4.70558	4.12396e-11	8.92306e-08
AT4G35770	Rhodanese-like domain-containing protein 15, chloroplastic [Source:UniProtKB/Swiss-Prot;Acc:Q38853]	3.21068	4.32263	5.82322e-08	5.30853e-05
AT5G46390	Carboxyl-terminal-processing peptidase 1, chloroplastic [Source:UniProtKB/Swiss-Prot;Acc:F4KHG6]	3.20826	0.696104	0.000486471	0.0486439
AT3G48530	SNF1-related protein kinase regulatory subunit gamma-1 [Source:UniProtKB/Swiss-Prot;Acc:Q8LBB2]	3.20278	4.41724	1.80386e-07	0.000131687
AT4G37320	cytochrome P450, family 81, subfamily D, polypeptide 5 [Source:TAIR;Acc:AT4G37320]	3.19279	0.555143	0.000369734	0.040218
AT5G22920	CHY-type/CTCHY-type/RING-type Zinc finger protein [Source:TAIR;Acc:AT5G22920]	3.15425	4.6721	2.09041e-07	0.00014722
AT2G42750	DNAJ heat shock N-terminal domain-containing protein [Source:TAIR;Acc:AT2G42750]	3.13618	0.89066	7.83882e-05	0.0138832
AT3G25410	Probable sodium/metabolite cotransporter BASS3, chloroplastic [Source:UniProtKB/Swiss-Prot;Acc:Q8RXE8]	3.13349	1.96209	0.000260593	0.0318797
AT4G35770	Rhodanese-like domain-containing protein 15, chloroplastic [Source:UniProtKB/Swiss-Prot;Acc:Q38853]	3.12491	3.20607	1.55741e-06	0.000743863
AT4G26270	ATP-dependent 6-phosphofructokinase 3 [Source:UniProtKB/Swiss-Prot;Acc:Q94AA4]	3.09877	2.09196	1.96224e-06	0.000909406
AT1G18100	Protein MOTHER of FT and TF 1 [Source:UniProtKB/Swiss-Prot;Acc:Q9XFK7]	3.09245	1.2722	3.37464e-05	0.00739727
AT5G61970	signal recognition particle-related / SRP-related [Source:TAIR;Acc:AT5G61970]	3.0884	2.26022	1.60353e-05	0.00438986
AT2G41430	Protein EARLY RESPONSIVE TO DEHYDRATION 15 [Source:UniProtKB/Swiss-Prot;Acc:Q39096]	3.08649	5.31729	3.29369e-11	7.30255e-08
AT3G07990	Serine carboxypeptidase-like 27 [Source:UniProtKB/Swiss-Prot;Acc:Q9SFB5]	3.06997	2.15464	0.000264781	0.0322383
AT3G63210	Protein of unknown function (DUF581) [Source:TAIR;Acc:AT3G63210]	3.02701	5.69618	6.12922e-10	9.91652e-07
AT2G15890	maternal effect embryo arrest 14 [Source:TAIR;Acc:AT2G15890]	3.00634	5.39113	5.57182e-09	6.78674e-06
AT1G67830	Alpha-L-fucosidase 3 [Source:UniProtKB/Swiss-Prot;Acc:Q9FXE5]	2.9683	3.9387	1.25988e-07	9.88334e-05
AT2G02050	NADH dehydrogenase [ubiquinone] 1 beta subcomplex subunit 7 [Source:UniProtKB/Swiss-Prot;Acc:Q9SKC9]	2.93883	2.01496	3.3949e-05	0.00741706
AT2G43670	Carbohydrate-binding X8 domain superfamily protein [Source:TAIR;Acc:AT2G43670]	2.93731	1.58297	7.96303e-05	0.0139928
AT2G31800	Integrin-linked protein kinase family [Source:TAIR;Acc:AT2G31800]	2.92658	1.56894	3.22761e-05	0.00715604
AT1G77760	Nitrate reductase [NADH] 1 [Source:UniProtKB/Swiss-Prot;Acc:P11832]	2.92032	5.40253	4.33192e-07	0.000274898
AT2G30580	E3 ubiquitin protein ligase DRIP2 [Source:UniProtKB/Swiss-Prot;Acc:Q94AY3]	2.91846	1.9356	5.70741e-06	0.00207486
AT1G53025	Probable ubiquitin-conjugating enzyme E2 26 [Source:UniProtKB/Swiss-Prot;Acc:Q8GY87]	2.90726	1.72767	9.29212e-05	0.0155089
AT4G12300	cytochrome P450, family 706, subfamily A, polypeptide 4 [Source:TAIR;Acc:AT4G12300]	2.90006	1.32625	0.000168494	0.0234752
AT4G10270	Wound-responsive family protein [Source:TAIR;Acc:AT4G10270]	2.8991	3.31515	9.64222e-05	0.0159303
AT1G76470	NAD(P)-binding Rossmann-fold superfamily protein [Source:TAIR;Acc:AT1G76470]	2.87009	2.03384	5.44659e-06	0.00200439
AT4G15290	Cellulose synthase-like protein B5 [Source:UniProtKB/Swiss-Prot;Acc:Q0WT40]	2.85002	1.4718	0.000176184	0.0241346
AT5G17680	disease resistance protein (TIR-NBS-LRR class), putative [Source:TAIR;Acc:AT5G17680]	2.83995	2.02176	0.000283771	0.0336827
AT1G54050	17.4 kDa class III heat shock protein [Source:UniProtKB/Swiss-Prot;Acc:Q9SYG1]	2.83888	1.65259	0.000192153	0.0255996
AT1G68590	30S ribosomal protein 3-1, chloroplastic [Source:UniProtKB/Swiss-Prot;Acc:Q9SX22]	2.83718	2.51012	3.35754e-06	0.00137665
AT4G21970	Protein of unknown function, DUF584 [Source:TAIR;Acc:AT4G21970]	2.82403	2.1678	3.48248e-06	0.00140542
AT5G15120	Plant cysteine oxidase 1 [Source:UniProtKB/Swiss-Prot;Acc:Q9LXG9]	2.82271	2.20262	3.89679e-05	0.00827206
AT1G67830	Alpha-L-fucosidase 3 [Source:UniProtKB/Swiss-Prot;Acc:Q9FXE5]	2.81963	3.69479	7.39463e-05	0.0134276
AT1G32060	Phosphoribulokinase, chloroplastic [Source:UniProtKB/Swiss-Prot;Acc:P25697]	2.80531	2.22749	0.000146374	0.0214282
AT5G65280	LanC-like protein GCL1 [Source:UniProtKB/Swiss-Prot;Acc:Q9FJN7]	2.79014	5.46286	6.62866e-07	0.000380329
AT2G36460	Aldolase superfamily protein [Source:TAIR;Acc:AT2G36460]	2.77626	5.79284	7.42496e-09	8.77259e-06
AT3G13310	Chaperone DnaJ-domain superfamily protein [Source:TAIR;Acc:AT3G13310]	2.76384	4.19352	2.93586e-05	0.00669944
AT3G03600	Ribosomal protein S2, mitochondrial [Source:UniProtKB/Swiss-Prot;Acc:Q9GCB9]	2.73194	0.948883	0.000463101	0.047147
AT3G09210	plastid transcriptionally active 13 [Source:TAIR;Acc:AT3G09210]	2.68726	2.53308	7.12543e-05	0.0130754
AT1G77760	Nitrate reductase [NADH] 1 [Source:UniProtKB/Swiss-Prot;Acc:P11832]	2.68174	5.44161	1.61196e-05	0.00440033
AT4G34830	Pentatricopeptide repeat-containing protein MRL1, chloroplastic [Source:UniProtKB/Swiss-Prot;Acc:Q0WLC6]	2.66066	1.21065	0.000392027	0.0418072
AT1G67830	Alpha-L-fucosidase 3 [Source:UniProtKB/Swiss-Prot;Acc:Q9FXE5]	2.65895	3.68967	5.2875e-07	0.000326243
AT5G47060	Protein of unknown function (DUF581) [Source:TAIR;Acc:AT5G47060]	2.65175	3.42976	1.73346e-05	0.00463256
AT1G75380	Bifunctional nuclease 1 [Source:UniProtKB/Swiss-Prot;Acc:Q9FWS6]	2.64306	3.51535	1.30425e-07	0.000101838
AT4G10270	Wound-responsive family protein [Source:TAIR;Acc:AT4G10270]	2.61803	4.11788	2.01171e-07	0.000143069
AT1G64860	RNA polymerase sigma factor sigA [Source:UniProtKB/Swiss-Prot;Acc:O24629]	2.61775	1.86991	3.62146e-05	0.00778887
AT1G51760	IAA-amino acid hydrolase ILR1-like 4 [Source:UniProtKB/Swiss-Prot;Acc:O04373]	2.61641	4.21794	9.83141e-05	0.0161242
AT1G71000	Chaperone DnaJ-domain superfamily protein [Source:TAIR;Acc:AT1G71000]	2.61136	3.64994	0.000438837	0.0454235
AT3G13690	Protein kinase protein with adenine nucleotide alpha hydrolases-like domain [Source:TAIR;Acc:AT3G13690]	2.59811	3.00014	1.51489e-05	0.0042276
AT1G75380	Bifunctional nuclease 1 [Source:UniProtKB/Swiss-Prot;Acc:Q9FWS6]	2.59088	3.41406	9.28254e-07	0.000494443
AT3G47340	Asparagine synthetase [glutamine-hydrolyzing] 1 [Source:UniProtKB/Swiss-Prot;Acc:P49078]	2.59087	2.52394	0.000292477	0.034395
AT1G15690	Pyrophosphate-energized vacuolar membrane proton pump 1 [Source:UniProtKB/Swiss-Prot;Acc:P31414]	2.58509	4.80306	6.60586e-06	0.00230804
AT5G61430	NAC domain-containing protein 100 [Source:UniProtKB/Swiss-Prot;Acc:Q9FLJ2]	2.58022	1.5222	0.000178808	0.0243455
AT1G77120	Alcohol dehydrogenase class-P [Source:UniProtKB/Swiss-Prot;Acc:P06525]	2.57587	4.22467	0.000135834	0.0201771
AT1G68640	Transcription factor PERIANTHIA [Source:UniProtKB/Swiss-Prot;Acc:Q9SX27]	2.5655	4.4048	1.34715e-05	0.00390212
AT5G23610	BEST Arabidopsis thaliana protein match is: SWITCH1 (TAIR:AT5G51330.1); Has 170 Blast hits to 162 proteins in 36 species: Archae - 3; Bacteria - 6; Metazoa - 6; Fungi - 4; Plants - 117; Viruses - 0; Other Eukaryotes - 34 (source: NCBI BLink). [Source:TAIR;Acc:AT5G23610]	2.55789	2.24164	4.58684e-05	0.00933947
AT4G38770	Proline-rich protein 4 [Source:UniProtKB/Swiss-Prot;Acc:Q9T0I5]	2.54385	3.36194	0.000179984	0.0244433
AT5G56550	oxidative stress 3 [Source:TAIR;Acc:AT5G56550]	2.5398	2.76796	0.000401904	0.0426075
AT1G74310	Chaperone protein ClpB1 [Source:UniProtKB/Swiss-Prot;Acc:P42730]	2.52313	4.6727	0.000153592	0.0220666
AT5G02500	Probable mediator of RNA polymerase II transcription subunit 37e [Source:UniProtKB/Swiss-Prot;Acc:P22953]	2.52065	3.12663	2.97219e-05	0.00675942
AT5G10810	Enhancer of rudimentary homolog [Source:UniProtKB/Swiss-Prot;Acc:Q96319]	2.51258	2.436	8.93492e-05	0.0150667
AT1G32240	Probable transcription factor KAN2 [Source:UniProtKB/Swiss-Prot;Acc:Q9C616]	2.49201	1.82581	0.000106172	0.0170395
AT1G15330	SNF1-related protein kinase regulatory subunit gamma-like PV42a [Source:UniProtKB/Swiss-Prot;Acc:Q9XI37]	2.48683	5.47813	1.70924e-07	0.000127369
AT5G50720	HVA22-like protein e [Source:UniProtKB/Swiss-Prot;Acc:Q9FED2]	2.48397	2.35338	4.25274e-05	0.00884984
AT3G24220	9-cis-epoxycarotenoid dioxygenase NCED6, chloroplastic [Source:UniProtKB/Swiss-Prot;Acc:Q9LRM7]	2.47669	3.09504	0.0001542	0.022101
AT5G28910	unknown protein; FUNCTIONS IN: molecular_function unknown; INVOLVED IN: biological_process unknown; LOCATED IN: mitochondrion; BEST Arabidopsis thaliana protein match is: unknown protein (TAIR:AT5G28960.1); Has 35333 Blast hits to 34131 proteins in /.../pecies: Archae - 798; Bacteria - 22429; Metazoa - 974; Fungi - 991; Plants - 531; Viruses - 0; Other Eukaryotes - 9610 (source: NCBI BLink). [Sou…	2.47422	1.97417	0.000122098	0.0187685
AT4G02620	V-type proton ATPase subunit F [Source:UniProtKB/Swiss-Prot;Acc:Q9ZQX4]	2.46881	1.73298	0.000173009	0.0238635
AT5G43745	Putative ion channel POLLUX-like 2 [Source:UniProtKB/Swiss-Prot;Acc:Q940Y9]	2.4526	3.62365	0.000131913	0.0197912
AT5G15860	Isoprenylcysteine alpha-carbonyl methylesterase ICME [Source:UniProtKB/Swiss-Prot;Acc:Q94AS5]	2.44336	1.8012	0.000179268	0.0243897
AT4G01100	Mitochondrial adenine nucleotide transporter ADNT1 [Source:UniProtKB/Swiss-Prot;Acc:O04619]	2.43522	2.832	1.95601e-05	0.00501824
AT5G54250	Cyclic nucleotide-gated ion channel 4 [Source:UniProtKB/Swiss-Prot;Acc:Q94AS9]	2.43473	3.19479	0.000112411	0.0178022
AT3G44830	Putative phospholipid:diacylglycerol acyltransferase 2 [Source:UniProtKB/Swiss-Prot;Acc:Q9FYC7]	2.4204	4.9867	0.000158034	0.0225007
AT1G43670	Fructose-1,6-bisphosphatase, cytosolic [Source:UniProtKB/Swiss-Prot;Acc:Q9MA79]	2.41947	4.76171	1.14561e-05	0.00349894
AT5G18790	Ribosomal protein L33 family protein [Source:TAIR;Acc:AT5G18790]	2.4182	2.60655	1.09033e-05	0.00337604
AT5G50740	Heavy metal transport/detoxification superfamily protein [Source:TAIR;Acc:AT5G50740]	2.41227	3.27807	7.68831e-06	0.00257598
AT5G54960	Pyruvate decarboxylase 2 [Source:UniProtKB/Swiss-Prot;Acc:Q9FFT4]	2.39871	6.09242	4.8985e-06	0.0018404
AT3G06860	Peroxisomal fatty acid beta-oxidation multifunctional protein MFP2 [Source:UniProtKB/Swiss-Prot;Acc:Q9ZPI5]	2.39653	2.06922	0.000235198	0.0297687
AT3G02550	LOB domain-containing protein 41 [Source:UniProtKB/Swiss-Prot;Acc:Q9M886]	2.39184	6.83245	1.37416e-07	0.000105915
AT5G19620	Outer envelope protein 80, chloroplastic [Source:UniProtKB/Swiss-Prot;Acc:Q9C5J8]	2.38749	2.36049	6.54184e-05	0.0122589
AT4G21970	Protein of unknown function, DUF584 [Source:TAIR;Acc:AT4G21970]	2.37905	2.42039	0.000100444	0.0163615
AT2G05310	unknown protein; FUNCTIONS IN: molecular_function unknown; INVOLVED IN: biological_process unknown; LOCATED IN: chloroplast; BEST Arabidopsis thaliana protein match is: unknown protein (TAIR:AT4G13500.1); Has 50 Blast hits to 50 proteins in 20 speci /.../chae - 0; Bacteria - 0; Metazoa - 0; Fungi - 0; Plants - 50; Viruses - 0; Other Eukaryotes - 0 (source: NCBI BLink). [Source:TAIR;Acc:AT2G05310]	2.35912	3.00646	3.60411e-05	0.00777017
AT4G36860	Protein DA1-related 1 [Source:UniProtKB/Swiss-Prot;Acc:Q8W4F0]	2.32512	2.23325	4.50082e-05	0.00920607
AT1G77760	Nitrate reductase [NADH] 1 [Source:UniProtKB/Swiss-Prot;Acc:P11832]	2.324	3.92602	4.9736e-05	0.00997987
AT5G55240	Peroxygenase 2 [Source:UniProtKB/Swiss-Prot;Acc:Q9FLN9]	2.31368	5.63807	2.40027e-05	0.00580161
AT2G35760	CASP-like protein 2B2 [Source:UniProtKB/Swiss-Prot;Acc:Q8L924]	2.30351	6.15496	5.44154e-06	0.00200439
AT3G24515	Probable ubiquitin-conjugating enzyme E2 37 [Source:UniProtKB/Swiss-Prot;Acc:Q941B6]	2.29089	2.00758	0.000226403	0.028939
AT5G24470	pseudo-response regulator 5 [Source:TAIR;Acc:AT5G24470]	2.27986	4.71394	6.66665e-06	0.00232463
AT5G56360	Glucosidase 2 subunit beta [Source:UniProtKB/Swiss-Prot;Acc:Q9FM96]	2.27937	3.44665	0.000117478	0.0183618
AT1G73210	Protein of unknown function (DUF789) [Source:TAIR;Acc:AT1G73210]	2.27385	3.25428	3.8428e-05	0.00817678
AT4G35770	Rhodanese-like domain-containing protein 15, chloroplastic [Source:UniProtKB/Swiss-Prot;Acc:Q38853]	2.273	2.41081	0.000328298	0.0370341
AT4G23980	Auxin response factor 9 [Source:UniProtKB/Swiss-Prot;Acc:Q9XED8]	2.26872	2.29789	6.60802e-05	0.0123135
AT2G31380	B-box zinc finger protein 25 [Source:UniProtKB/Swiss-Prot;Acc:Q9SID1]	2.25531	3.64921	4.95731e-06	0.00185474
AT4G35090	Catalase-2 [Source:UniProtKB/Swiss-Prot;Acc:P25819]	2.25296	3.62243	1.90251e-05	0.00492316
AT2G27810	Nucleobase-ascorbate transporter 12 [Source:UniProtKB/Swiss-Prot;Acc:Q3E7D0]	2.25052	1.68956	0.000455002	0.0465916
AT2G32970	unknown protein; Has 158 Blast hits to 154 proteins in 73 species: Archae - 0; Bacteria - 61; Metazoa - 0; Fungi - 0; Plants - 55; Viruses - 28; Other Eukaryotes - 14 (source: NCBI BLink). [Source:TAIR;Acc:AT2G32970]	2.23841	3.64856	4.96041e-05	0.0099757
AT4G05070	Wound-responsive family protein [Source:TAIR;Acc:AT4G05070]	2.23741	3.98039	0.00014079	0.0207819
AT5G19620	Outer envelope protein 80, chloroplastic [Source:UniProtKB/Swiss-Prot;Acc:Q9C5J8]	2.22672	4.14737	2.62259e-05	0.00619718
AT5G24470	pseudo-response regulator 5 [Source:TAIR;Acc:AT5G24470]	2.20673	4.99712	1.61225e-05	0.00440033
AT1G80710	DROUGHT SENSITIVE 1 [Source:TAIR;Acc:AT1G80710]	2.19175	2.89492	5.92733e-05	0.0113963
AT1G04920	Probable sucrose-phosphate synthase 3 [Source:UniProtKB/Swiss-Prot;Acc:Q8RY24]	2.18776	3.18639	0.000169839	0.0235711
AT1G60600	1,4-dihydroxy-2-naphthoate polyprenyltransferase, chloroplastic [Source:UniProtKB/Swiss-Prot;Acc:Q0WUA3]	2.18658	2.04991	0.000309386	0.0355711
AT1G28100	unknown protein; Has 64 Blast hits to 64 proteins in 27 species: Archae - 0; Bacteria - 14; Metazoa - 0; Fungi - 6; Plants - 42; Viruses - 0; Other Eukaryotes - 2 (source: NCBI BLink). [Source:TAIR;Acc:AT1G28100]	2.184	3.90387	1.28896e-05	0.00382591
AT5G65165	Succinate dehydrogenase [ubiquinone] iron-sulfur subunit 3, mitochondrial [Source:UniProtKB/Swiss-Prot;Acc:Q9FJP9]	2.18391	3.73376	3.86635e-05	0.00821716
AT5G25280	serine-rich protein-related [Source:TAIR;Acc:AT5G25280]	2.18154	6.51931	1.71712e-07	0.000127427
AT2G23060	Probable N-acetyltransferase HLS1-like [Source:UniProtKB/Swiss-Prot;Acc:O64815]	2.1767	4.36443	0.000287056	0.0339828
AT4G10270	Wound-responsive family protein [Source:TAIR;Acc:AT4G10270]	2.17006	8.65037	9.18014e-07	0.000492132
AT1G18100	Protein MOTHER of FT and TF 1 [Source:UniProtKB/Swiss-Prot;Acc:Q9XFK7]	2.165	2.21922	0.000402798	0.0426771
AT5G42905	Polynucleotidyl transferase, ribonuclease H-like superfamily protein [Source:TAIR;Acc:AT5G42905]	2.15835	4.57354	0.000109543	0.0174868
AT2G47390	Prolyl oligopeptidase family protein [Source:TAIR;Acc:AT2G47390]	2.1475	3.60326	1.01303e-05	0.00318612
AT1G60600	1,4-dihydroxy-2-naphthoate polyprenyltransferase, chloroplastic [Source:UniProtKB/Swiss-Prot;Acc:Q0WUA3]	2.14592	2.85743	0.000213544	0.0275701
AT2G16060	Non-symbiotic hemoglobin 1 [Source:UniProtKB/Swiss-Prot;Acc:O24520]	2.13474	5.88183	4.06536e-05	0.00857921
AT5G25560	CHY-type/CTCHY-type/RING-type Zinc finger protein [Source:TAIR;Acc:AT5G25560]	2.12643	4.76166	0.000106079	0.0170395
AT4G10270	Wound-responsive family protein [Source:TAIR;Acc:AT4G10270]	2.11678	7.04482	0.000317396	0.0362599
AT4G10265	Wound-responsive family protein [Source:TAIR;Acc:AT4G10265]	2.11187	6.89757	1.21535e-06	0.00060797
AT5G37360	unknown protein; FUNCTIONS IN: molecular_function unknown; INVOLVED IN: biological_process unknown; LOCATED IN: chloroplast thylakoid membrane, chloroplast; EXPRESSED IN: 23 plant structures; EXPRESSED DURING: 13 growth stages; Has 1807 Blast hits t /.../ proteins in 277 species: Archae - 0; Bacteria - 0; Metazoa - 736; Fungi - 347; Plants - 385; Viruses - 0; Other Eukaryotes - 339 (source: NCBI …	2.09923	3.16033	7.93568e-05	0.0139584
AT5G11520	Aspartate aminotransferase 3, chloroplastic [Source:UniProtKB/Swiss-Prot;Acc:P46644]	2.078	2.31574	0.000158313	0.0225107
AT4G16110	Two-component response regulator ARR2 [Source:UniProtKB/Swiss-Prot;Acc:Q9ZWJ9]	2.07582	2.96913	0.00021706	0.0279237
AT5G55240	Peroxygenase 2 [Source:UniProtKB/Swiss-Prot;Acc:Q9FLN9]	2.07344	3.76717	3.38596e-05	0.00740656
AT2G38820	Protein of unknown function (DUF506) [Source:TAIR;Acc:AT2G38820]	2.06515	4.11884	0.000255009	0.031353
AT4G20430	Subtilase family protein [Source:TAIR;Acc:AT4G20430]	2.05127	5.2144	1.50117e-05	0.00421896
AT5G01750	Protein LURP-one-related 15 [Source:UniProtKB/Swiss-Prot;Acc:Q9LZX1]	2.04111	4.59543	0.000162144	0.0228812
AT1G56300	Chaperone DnaJ-domain superfamily protein [Source:TAIR;Acc:AT1G56300]	2.03474	4.23884	9.52037e-05	0.0158039
AT5G50740	Heavy metal transport/detoxification superfamily protein [Source:TAIR;Acc:AT5G50740]	2.03345	5.56672	2.57056e-06	0.00112595
AT4G05070	Wound-responsive family protein [Source:TAIR;Acc:AT4G05070]	2.03192	4.82787	0.000145483	0.0213282
AT4G02260	Putative GTP diphosphokinase RSH1, chloroplastic [Source:UniProtKB/Swiss-Prot;Acc:P0DKG8]	2.02625	3.32739	0.000410977	0.0433392
AT2G37630	Transcription factor AS1 [Source:UniProtKB/Swiss-Prot;Acc:O80931]	2.02539	3.39942	9.63678e-05	0.0159303
AT4G20930	Probable 3-hydroxyisobutyrate dehydrogenase, mitochondrial [Source:UniProtKB/Swiss-Prot;Acc:Q9SUC0]	2.02526	2.76666	0.000266565	0.0323331
AT4G15530	Pyruvate, phosphate dikinase 1, chloroplastic [Source:UniProtKB/Swiss-Prot;Acc:O23404]	2.0089	4.47166	5.76964e-05	0.0112138
AT1G63940	Monodehydroascorbate reductase, chloroplastic [Source:UniProtKB/Swiss-Prot;Acc:P92947]	1.9985	4.19397	0.000272212	0.0327435
AT2G20830	transferases;folic acid binding [Source:TAIR;Acc:AT2G20830]	1.98941	3.46924	0.000198253	0.0261986
AT1G18650	PLASMODESMATA CALLOSE-BINDING PROTEIN 3 [Source:UniProtKB/Swiss-Prot;Acc:Q9FZ86]	1.98869	5.67379	3.08888e-05	0.00697768
AT2G37050	Leucine-rich repeat protein kinase family protein [Source:TAIR;Acc:AT2G37050]	1.9842	2.77772	0.000286195	0.0339032
AT5G66530	Galactose mutarotase-like superfamily protein [Source:TAIR;Acc:AT5G66530]	1.98363	2.53207	0.000252096	0.0311823
AT5G67350	unknown protein; Has 1807 Blast hits to 1807 proteins in 277 species: Archae - 0; Bacteria - 0; Metazoa - 736; Fungi - 347; Plants - 385; Viruses - 0; Other Eukaryotes - 339 (source: NCBI BLink). [Source:TAIR;Acc:AT5G67350]	1.98343	2.60529	0.000430687	0.0448124
AT5G47060	Protein of unknown function (DUF581) [Source:TAIR;Acc:AT5G47060]	1.95637	8.20882	2.43513e-05	0.00584652
AT5G40460	unknown protein; BEST Arabidopsis thaliana protein match is: unknown protein (TAIR:AT3G27630.1); Has 87 Blast hits to 87 proteins in 12 species: Archae - 0; Bacteria - 0; Metazoa - 0; Fungi - 0; Plants - 87; Viruses - 0; Other Eukaryotes - 0 (source /.../ BLink). [Source:TAIR;Acc:AT5G40460]	1.95293	3.24924	0.000363433	0.0397492
AT2G39730	Ribulose bisphosphate carboxylase/oxygenase activase, chloroplastic [Source:UniProtKB/Swiss-Prot;Acc:P10896]	1.94329	4.88433	0.000378124	0.0408093
AT1G63940	Monodehydroascorbate reductase, chloroplastic [Source:UniProtKB/Swiss-Prot;Acc:P92947]	1.93685	4.35583	5.62708e-05	0.0109724
AT2G22670	Auxin-responsive protein IAA8 [Source:UniProtKB/Swiss-Prot;Acc:Q38826]	1.93561	3.38488	0.000292645	0.034395
AT4G27450	Aluminium induced protein with YGL and LRDR motifs [Source:TAIR;Acc:AT4G27450]	1.93363	7.94661	5.79238e-05	0.0112337
AT1G64980	Protein CDI [Source:UniProtKB/Swiss-Prot;Acc:Q9XIP8]	1.91312	4.03768	0.000162447	0.0228812
AT5G20700	Protein of unknown function (DUF581) [Source:TAIR;Acc:AT5G20700]	1.91051	5.94719	2.0516e-05	0.00519664
AT3G23580	Ribonucleoside-diphosphate reductase small chain A [Source:UniProtKB/Swiss-Prot;Acc:P50651]	1.90815	3.01575	0.000251097	0.031133
AT5G63530	farnesylated protein 3 [Source:TAIR;Acc:AT5G63530]	1.90514	3.16139	0.0004513	0.0463397
AT3G51840	Acyl-coenzyme A oxidase 4, peroxisomal [Source:UniProtKB/Swiss-Prot;Acc:Q96329]	1.89965	3.9183	0.00021524	0.0277379
AT5G47610	RING-H2 finger protein ATL79 [Source:UniProtKB/Swiss-Prot;Acc:Q9FGJ6]	1.89959	4.08756	0.000352684	0.0388575
AT3G25230	Peptidyl-prolyl cis-trans isomerase FKBP62 [Source:UniProtKB/Swiss-Prot;Acc:Q38931]	1.89954	4.85481	0.000127057	0.0192882
AT1G68640	Transcription factor PERIANTHIA [Source:UniProtKB/Swiss-Prot;Acc:Q9SX27]	1.89519	4.68231	0.000114987	0.0180509
AT3G06130	Heavy metal transport/detoxification superfamily protein [Source:TAIR;Acc:AT3G06130]	1.89167	3.78626	0.000355433	0.0391124
AT2G06210	Protein CTR9 homolog [Source:UniProtKB/Swiss-Prot;Acc:B5X0I6]	1.88748	4.94685	0.000133976	0.020017
AT1G04920	Probable sucrose-phosphate synthase 3 [Source:UniProtKB/Swiss-Prot;Acc:Q8RY24]	1.86617	5.60576	0.000236554	0.029875
AT4G32930	unknown protein; CONTAINS InterPro DOMAIN/s: Protein of unknown function DUF866, eukaryotic (InterPro:IPR008584); Has 30201 Blast hits to 17322 proteins in 780 species: Archae - 12; Bacteria - 1396; Metazoa - 17338; Fungi - 3422; Plants - 5037; Viru /.../0; Other Eukaryotes - 2996 (source: NCBI BLink). [Source:TAIR;Acc:AT4G32930]	1.86426	2.96154	0.000356644	0.0392217
AT4G27000	Polyadenylate-binding protein RBP45C [Source:UniProtKB/Swiss-Prot;Acc:Q93W34]	1.85459	4.5844	6.1241e-05	0.0116506
AT5G53450	Probable plastid-lipid-associated protein 14, chloroplastic [Source:UniProtKB/Swiss-Prot;Acc:Q9LV04]	1.83218	2.89694	0.000414532	0.0435925
AT5G35360	Biotin carboxylase, chloroplastic [Source:UniProtKB/Swiss-Prot;Acc:O04983]	1.81187	3.19345	0.000273313	0.0328099
AT2G30470	B3 domain-containing transcription repressor VAL1 [Source:UniProtKB/Swiss-Prot;Acc:Q8W4L5]	1.80976	3.69693	0.000362923	0.0397177
AT3G02550	LOB domain-containing protein 41 [Source:UniProtKB/Swiss-Prot;Acc:Q9M886]	1.80797	7.31865	0.000158547	0.0225262
AT1G28330	dormancy-associated protein-like 1 [Source:TAIR;Acc:AT1G28330]	1.80532	6.38253	1.30376e-05	0.00383835
AT5G56550	oxidative stress 3 [Source:TAIR;Acc:AT5G56550]	1.79957	5.43402	0.000258129	0.0316645
AT1G72570	AP2-like ethylene-responsive transcription factor AIL1 [Source:UniProtKB/Swiss-Prot;Acc:Q1PFE1]	1.78419	7.25842	1.80864e-05	0.00475565
AT3G17020	Adenine nucleotide alpha hydrolases-like superfamily protein [Source:TAIR;Acc:AT3G17020]	1.77595	4.54806	0.000215307	0.0277379
AT1G28440	Receptor-like protein kinase HSL1 [Source:UniProtKB/Swiss-Prot;Acc:Q9SGP2]	1.77193	3.17142	0.000430994	0.0448184
AT2G31980	Cysteine proteinase inhibitor 2 [Source:UniProtKB/Swiss-Prot;Acc:Q8L5T9]	1.75537	6.02431	7.41889e-05	0.013458
AT3G57520	Probable galactinol--sucrose galactosyltransferase 2 [Source:UniProtKB/Swiss-Prot;Acc:Q94A08]	1.75168	7.4858	0.000427081	0.0445949
AT3G02550	LOB domain-containing protein 41 [Source:UniProtKB/Swiss-Prot;Acc:Q9M886]	1.74403	4.89616	0.000351371	0.0387605
AT5G20700	Protein of unknown function (DUF581) [Source:TAIR;Acc:AT5G20700]	1.72832	4.97468	0.000383354	0.0412582
AT1G72570	AP2-like ethylene-responsive transcription factor AIL1 [Source:UniProtKB/Swiss-Prot;Acc:Q1PFE1]	1.69282	7.04322	6.84531e-05	0.0126998
AT5G07330	unknown protein; FUNCTIONS IN: molecular_function unknown; INVOLVED IN: biological_process unknown; LOCATED IN: mitochondrion; BEST Arabidopsis thaliana protein match is: unknown protein (TAIR:AT1G63060.1); Has 1807 Blast hits to 1807 proteins in 27 /.../ies: Archae - 0; Bacteria - 0; Metazoa - 736; Fungi - 347; Plants - 385; Viruses - 0; Other Eukaryotes - 339 (source: NCBI BLink). [Source:TAIR;…	1.68252	7.08153	0.000413068	0.0435086
AT1G80090	Cystathionine beta-synthase (CBS) family protein [Source:TAIR;Acc:AT1G80090]	1.68068	7.19691	0.000240885	0.0302729
AT3G15210	Ethylene-responsive transcription factor 4 [Source:UniProtKB/Swiss-Prot;Acc:O80340]	1.67937	6.33839	4.27752e-05	0.00888083
AT1G61730	DNA-binding storekeeper protein-related transcriptional regulator [Source:TAIR;Acc:AT1G61730]	1.6724	4.89244	0.000329059	0.0370502
AT2G16400	BEL1-like homeodomain protein 7 [Source:UniProtKB/Swiss-Prot;Acc:Q9SIW1]	1.66758	5.02505	0.000422933	0.0442879
AT4G30440	UDP-glucuronate 4-epimerase 1 [Source:UniProtKB/Swiss-Prot;Acc:Q9M0B6]	1.66206	5.29263	0.000377334	0.0407485
AT2G31980	Cysteine proteinase inhibitor 2 [Source:UniProtKB/Swiss-Prot;Acc:Q8L5T9]	1.59982	9.08458	0.000174896	0.0240316
AT3G06860	Peroxisomal fatty acid beta-oxidation multifunctional protein MFP2 [Source:UniProtKB/Swiss-Prot;Acc:Q9ZPI5]	1.59075	5.98213	0.000503577	0.0498288
AT5G07330	unknown protein; FUNCTIONS IN: molecular_function unknown; INVOLVED IN: biological_process unknown; LOCATED IN: mitochondrion; BEST Arabidopsis thaliana protein match is: unknown protein (TAIR:AT1G63060.1); Has 1807 Blast hits to 1807 proteins in 27 /.../ies: Archae - 0; Bacteria - 0; Metazoa - 736; Fungi - 347; Plants - 385; Viruses - 0; Other Eukaryotes - 339 (source: NCBI BLink). [Source:TAIR;…	1.5791	5.72406	0.000251017	0.031133
AT5G03860	Malate synthase [Source:UniProtKB/Swiss-Prot;Acc:Q9LZC3]	1.57375	5.26028	0.000225313	0.0288202

## Sheet: down-regulated
Citrus	TAIR	description	logFC	logCPM	PValue	FDR
TRINITY_DN51299_c0_g1_i2	AT5G64170	dentin sialophosphoprotein-related [Source:TAIR;Acc:AT5G64170]	-12.836	4.83689	5.32338e-38	9.56015e-33
TRINITY_DN51120_c1_g1_i7	AT4G01290	unknown protein; FUNCTIONS IN: molecular_function unknown; INVOLVED IN: biological_process unknown; LOCATED IN: cellular_component unknown; EXPRESSED IN: 24 plant structures; EXPRESSED DURING: 15 growth stages; Has 1744 Blast hits to 1308 proteins i /.../species: Archae - 0; Bacteria - 241; Metazoa - 793; Fungi - 253; Plants - 108; Viruses - 0; Other Eukaryotes - 349 (source: NCBI BLink). [Source…	-12.0669	5.54657	3.6935e-13	1.54258e-09
TRINITY_DN52609_c0_g1_i4	AT5G25560	CHY-type/CTCHY-type/RING-type Zinc finger protein [Source:TAIR;Acc:AT5G25560]	-11.9288	3.91187	3.19922e-07	0.000211228
TRINITY_DN49935_c0_g1_i1	AT1G63000	Bifunctional dTDP-4-dehydrorhamnose 3,5-epimerase/dTDP-4-dehydrorhamnose reductase [Source:UniProtKB/Swiss-Prot;Acc:Q9LQ04]	-11.7865	3.76965	1.43966e-27	5.17092e-23
TRINITY_DN48186_c0_g1_i5	AT5G13820	Telomere repeat-binding protein 4 [Source:UniProtKB/Swiss-Prot;Acc:Q9FFY9]	-11.7772	3.76031	6.33007e-25	1.62401e-20
TRINITY_DN41800_c0_g3_i1	AT3G46230	17.4 kDa class I heat shock protein [Source:UniProtKB/Swiss-Prot;Acc:P19036]	-11.1052	3.09515	2.72717e-24	6.12208e-20
TRINITY_DN51315_c0_g2_i1	AT5G42905	Polynucleotidyl transferase, ribonuclease H-like superfamily protein [Source:TAIR;Acc:AT5G42905]	-10.9545	2.94637	4.56236e-13	1.78119e-09
TRINITY_DN48148_c0_g1_i3	AT4G02480	AAA-type ATPase family protein [Source:TAIR;Acc:AT4G02480]	-10.8051	2.89155	3.77215e-19	3.9849e-15
TRINITY_DN51699_c1_g2_i12	AT3G29970	B12D protein [Source:TAIR;Acc:AT3G29970]	-10.5851	2.58294	3.62756e-20	4.34311e-16
TRINITY_DN51625_c0_g2_i21	AT2G29350	Senescence-associated protein 13 [Source:UniProtKB/Swiss-Prot;Acc:Q9ZW18]	-10.5593	2.55862	7.02588e-16	5.04705e-12
TRINITY_DN52625_c0_g1_i3	AT1G72560	Exportin-T [Source:UniProtKB/Swiss-Prot;Acc:Q7PC79]	-10.233	2.23854	2.00481e-15	1.28585e-11
TRINITY_DN52789_c0_g5_i1	AT1G16540	Molybdenum cofactor sulfurase [Source:UniProtKB/Swiss-Prot;Acc:Q9C5X8]	-10.2216	2.22568	1.08642e-15	7.50419e-12
TRINITY_DN47981_c2_g1_i2	AT4G28360	Ribosomal protein L22p/L17e family protein [Source:TAIR;Acc:AT4G28360]	-9.9951	2.00577	1.32258e-06	0.000645431
TRINITY_DN52064_c0_g3_i8	AT5G63320	Transcription factor GTE10 [Source:UniProtKB/Swiss-Prot;Acc:Q9FGW9]	-9.97716	2.00022	2.69018e-06	0.00116135
TRINITY_DN51699_c1_g2_i18	AT1G13680	PLC-like phosphodiesterases superfamily protein [Source:TAIR;Acc:AT1G13680]	-9.95659	1.96851	5.8555e-17	5.25789e-13
TRINITY_DN48546_c0_g2_i4	AT4G32850	Nuclear poly(A) polymerase 4 [Source:UniProtKB/Swiss-Prot;Acc:Q8VYW1]	-9.90811	1.93323	0.000278469	0.033229
TRINITY_DN52156_c0_g1_i7	AT2G42510	FUNCTIONS IN: molecular_function unknown; INVOLVED IN: spliceosome assembly, nuclear mRNA splicing, via spliceosome; LOCATED IN: cellular_component unknown; CONTAINS InterPro DOMAIN/s: Survival motor neuron interacting protein 1 (InterPro:IPR007022) /.../ Arabidopsis thaliana protein match is: spliceosome protein-related (TAIR:AT1G54380.1); Has 358 Blast hits to 335 proteins in 89 species: Archae…	-9.88741	1.90126	2.33274e-16	1.90424e-12
TRINITY_DN49680_c0_g1_i5	AT4G35140	Transducin/WD40 repeat-like superfamily protein [Source:TAIR;Acc:AT4G35140]	-9.88385	1.89215	2.15987e-06	0.000964759
TRINITY_DN23237_c0_g1_i1	AT5G52640	heat shock protein 90.1 [Source:TAIR;Acc:AT5G52640]	-9.86147	1.86223	1.84493e-05	0.00481581
TRINITY_DN51625_c0_g2_i4	AT2G29350	Senescence-associated protein 13 [Source:UniProtKB/Swiss-Prot;Acc:Q9ZW18]	-9.83448	1.84589	5.88235e-12	1.67683e-08
TRINITY_DN48479_c0_g2_i1	ATMG00665	NADH dehydrogenase 5B [Source:TAIR;Acc:ATMG00665]	-9.74562	1.75336	4.34095e-06	0.00168376
TRINITY_DN41929_c0_g1_i1	AT1G80840	Probable WRKY transcription factor 40 [Source:UniProtKB/Swiss-Prot;Acc:Q9SAH7]	-9.70225	1.72306	4.01903e-13	1.60393e-09
TRINITY_DN52004_c0_g3_i6	AT3G23790	Probable acyl-activating enzyme 16, chloroplastic [Source:UniProtKB/Swiss-Prot;Acc:Q9LK39]	-9.64148	1.6703	1.46252e-12	4.69019e-09
TRINITY_DN58139_c0_g1_i1	AT5G60390	Elongation factor 1-alpha 2 [Source:UniProtKB/Swiss-Prot;Acc:Q8W4H7]	-9.60946	1.61535	2.81845e-05	0.00652269
TRINITY_DN51791_c1_g1_i9	AT4G28070	AFG1-like ATPase family protein [Source:TAIR;Acc:AT4G28070]	-9.60762	1.63709	9.65e-12	2.6258e-08
TRINITY_DN52854_c0_g5_i12	AT3G23470	Cyclopropane-fatty-acyl-phospholipid synthase [Source:TAIR;Acc:AT3G23470]	-9.606	2.22859	5.62699e-07	0.000344894
TRINITY_DN51215_c0_g7_i7	AT1G03750	Switch 2 [Source:UniProtKB/Swiss-Prot;Acc:F4I2H2]	-9.59517	1.62809	2.64859e-06	0.00114616
TRINITY_DN49680_c0_g1_i8	AT4G35140	Transducin/WD40 repeat-like superfamily protein [Source:TAIR;Acc:AT4G35140]	-9.55162	1.57372	3.54851e-12	1.06212e-08
TRINITY_DN53101_c0_g1_i2	AT4G24680	modifier of snc1 [Source:TAIR;Acc:AT4G24680]	-9.54481	4.77979	4.1229e-33	2.46808e-28
TRINITY_DN52768_c2_g2_i7	AT1G09950	RESPONSE TO ABA AND SALT 1 [Source:TAIR;Acc:AT1G09950]	-9.50087	1.52739	1.70256e-11	4.13188e-08
TRINITY_DN51699_c1_g2_i23	AT3G29970	B12D protein [Source:TAIR;Acc:AT3G29970]	-9.48703	1.51248	4.58779e-10	7.70011e-07
TRINITY_DN18890_c0_g1_i1	AT4G10490	2-oxoglutarate (2OG) and Fe(II)-dependent oxygenase superfamily protein [Source:TAIR;Acc:AT4G10490]	-9.47064	1.48638	1.20141e-05	0.00364456
TRINITY_DN49888_c0_g1_i4	AT4G34880	Amidase family protein [Source:TAIR;Acc:AT4G34880]	-9.44695	1.49861	1.23204e-11	3.20667e-08
TRINITY_DN3574_c0_g2_i1	AT1G60710	Probable aldo-keto reductase 4 [Source:UniProtKB/Swiss-Prot;Acc:Q93ZN2]	-9.41726	1.43011	2.84542e-05	0.00656467
TRINITY_DN52610_c4_g4_i13	AT2G48020	Sugar transporter ERD6-like 7 [Source:UniProtKB/Swiss-Prot;Acc:P93051]	-9.40822	1.46444	5.0198e-10	8.2706e-07
TRINITY_DN52337_c0_g1_i4	AT3G46570	Glycosyl hydrolase superfamily protein [Source:TAIR;Acc:AT3G46570]	-9.38367	1.41052	7.44487e-06	0.00252266
TRINITY_DN49790_c0_g2_i1	AT3G15410	Leucine-rich repeat (LRR) family protein [Source:TAIR;Acc:AT3G15410]	-9.37316	1.40456	5.38202e-13	2.05648e-09
TRINITY_DN46935_c0_g1_i1	AT3G51550	Receptor-like protein kinase FERONIA [Source:UniProtKB/Swiss-Prot;Acc:Q9SCZ4]	-9.33816	1.3732	2.2006e-11	5.20001e-08
TRINITY_DN1323_c0_g1_i1	AT2G06050	12-oxophytodienoate reductase 3 [Source:UniProtKB/Swiss-Prot;Acc:Q9FUP0]	-9.32658	1.34018	8.53476e-05	0.0146114
TRINITY_DN44986_c2_g1_i2	AT1G23070	Protein LAZ1 homolog 2 [Source:UniProtKB/Swiss-Prot;Acc:Q5BPZ5]	-9.32356	1.35487	7.62444e-06	0.00257379
TRINITY_DN43947_c0_g1_i3	AT2G18280	Tubby-like F-box protein 2 [Source:UniProtKB/Swiss-Prot;Acc:Q8GVE5]	-9.32017	1.35958	4.40088e-09	5.52689e-06
TRINITY_DN52908_c0_g1_i5	AT5G03730	Serine/threonine-protein kinase CTR1 [Source:UniProtKB/Swiss-Prot;Acc:Q05609]	-9.27663	1.312	1.10462e-11	2.96084e-08
TRINITY_DN45014_c0_g1_i28	AT2G30970	Aspartate aminotransferase, mitochondrial [Source:UniProtKB/Swiss-Prot;Acc:P46643]	-9.27578	1.30313	1.4098e-05	0.00401685
TRINITY_DN2834_c0_g1_i1	AT1G09640	Probable elongation factor 1-gamma 1 [Source:UniProtKB/Swiss-Prot;Acc:O04487]	-9.26887	1.28517	6.09218e-05	0.0116021
TRINITY_DN43866_c0_g1_i4	AT1G14560	Mitochondrial substrate carrier family protein [Source:TAIR;Acc:AT1G14560]	-9.24087	1.28112	5.60288e-11	1.15656e-07
TRINITY_DN40075_c0_g1_i6	AT4G23160	cysteine-rich RLK (RECEPTOR-like protein kinase) 8 [Source:TAIR;Acc:AT4G23160]	-9.23823	1.33182	1.39339e-12	4.63402e-09
TRINITY_DN6814_c0_g2_i1	AT3G52960	Peroxiredoxin-2E, chloroplastic [Source:UniProtKB/Swiss-Prot;Acc:Q949U7]	-9.23319	1.25199	4.10757e-05	0.00863783
TRINITY_DN51597_c0_g1_i4	AT1G28560	snRNA-activating protein complex subunit [Source:UniProtKB/Swiss-Prot;Acc:Q8L627]	-9.22312	1.26304	1.03227e-05	0.00323532
TRINITY_DN48635_c0_g1_i5	AT5G61970	signal recognition particle-related / SRP-related [Source:TAIR;Acc:AT5G61970]	-9.21028	1.24509	3.32189e-10	5.79195e-07
TRINITY_DN69541_c0_g1_i1	AT5G02500	Probable mediator of RNA polymerase II transcription subunit 37e [Source:UniProtKB/Swiss-Prot;Acc:P22953]	-9.19989	1.2168	0.000171559	0.0237
TRINITY_DN45925_c0_g1_i3	AT5G59080	unknown protein; FUNCTIONS IN: molecular_function unknown; INVOLVED IN: response to oxidative stress; LOCATED IN: chloroplast; EXPRESSED IN: 18 plant structures; EXPRESSED DURING: 9 growth stages; BEST Arabidopsis thaliana protein match is: unknown /.../n (TAIR:AT3G46880.1); Has 1807 Blast hits to 1807 proteins in 277 species: Archae - 0; Bacteria - 0; Metazoa - 736; Fungi - 347; Plants - 385; Vi…	-9.18563	1.24108	8.59811e-05	0.0146603
TRINITY_DN46342_c0_g1_i7	AT4G18880	Heat stress transcription factor A-4a [Source:UniProtKB/Swiss-Prot;Acc:O49403]	-9.16688	1.21307	0.000313267	0.0359024
TRINITY_DN42229_c0_g1_i3	ATCG00680	Photosystem II CP47 reaction center protein [Source:UniProtKB/Swiss-Prot;Acc:P56777]	-9.10543	1.13594	2.04616e-07	0.000144672
TRINITY_DN48913_c0_g1_i6	AT5G51980	Zinc finger CCCH domain-containing protein 63 [Source:UniProtKB/Swiss-Prot;Acc:Q9FNZ1]	-9.09173	1.14	3.07753e-10	5.41851e-07
TRINITY_DN51071_c0_g1_i5	AT1G01650	Signal peptide peptidase-like 4 [Source:UniProtKB/Swiss-Prot;Acc:Q0WMJ8]	-9.05703	1.10699	2.13572e-07	0.000149241
TRINITY_DN51625_c0_g2_i12	AT2G29350	Senescence-associated protein 13 [Source:UniProtKB/Swiss-Prot;Acc:Q9ZW18]	-9.05529	1.104	5.58839e-05	0.0109326
TRINITY_DN50780_c0_g1_i7	AT1G09155	F-box protein PP2-B15 [Source:UniProtKB/Swiss-Prot;Acc:O80494]	-9.0382	1.08326	8.86492e-08	7.54518e-05
TRINITY_DN36545_c0_g1_i1	AT1G64260	MuDR family transposase [Source:TAIR;Acc:AT1G64260]	-9.00322	1.03548	2.84974e-05	0.00656467
TRINITY_DN51600_c0_g1_i14	AT1G71240	Plant protein of unknown function (DUF639) [Source:TAIR;Acc:AT1G71240]	-8.99339	1.95401	7.48062e-07	0.000421138
TRINITY_DN42229_c0_g1_i4	ATCG00680	Photosystem II CP47 reaction center protein [Source:UniProtKB/Swiss-Prot;Acc:P56777]	-8.99235	1.01728	0.000182126	0.0245368
TRINITY_DN46352_c0_g1_i1	AT5G58770	Dehydrodolichyl diphosphate synthase 2 [Source:UniProtKB/Swiss-Prot;Acc:Q56Y11]	-8.97902	1.02929	4.73782e-11	1.00101e-07
TRINITY_DN57542_c0_g1_i1	AT5G16970	NADP-dependent alkenal double bond reductase P1 [Source:UniProtKB/Swiss-Prot;Acc:Q39172]	-8.96366	0.990936	0.000119322	0.0184958
TRINITY_DN52789_c0_g5_i23	AT1G16540	Molybdenum cofactor sulfurase [Source:UniProtKB/Swiss-Prot;Acc:Q9C5X8]	-8.95934	2.01338	2.86547e-16	2.23741e-12
TRINITY_DN52132_c0_g2_i7	AT5G04940	Histone-lysine N-methyltransferase, H3 lysine-9 specific SUVH1 [Source:UniProtKB/Swiss-Prot;Acc:Q9FF80]	-8.8659	0.9116	2.54807e-05	0.00605296
TRINITY_DN50080_c0_g1_i11	AT4G33150	lysine-ketoglutarate reductase/saccharopine dehydrogenase bifunctional enzyme [Source:TAIR;Acc:AT4G33150]	-8.83299	1.49599	6.9622e-11	1.40486e-07
TRINITY_DN51258_c0_g1_i20	AT4G36280	Histidine kinase-, DNA gyrase B-, and HSP90-like ATPase family protein [Source:TAIR;Acc:AT4G36280]	-8.81409	0.886094	5.24394e-05	0.0103603
TRINITY_DN50311_c0_g1_i4	AT4G34030	Methylcrotonoyl-CoA carboxylase beta chain, mitochondrial [Source:UniProtKB/Swiss-Prot;Acc:Q9LDD8]	-8.80028	0.867992	0.000417039	0.0437471
TRINITY_DN52989_c0_g1_i1	AT4G35987	S-adenosyl-L-methionine-dependent methyltransferases superfamily protein [Source:TAIR;Acc:AT4G35987]	-8.7977	0.871455	6.07517e-05	0.0116021
TRINITY_DN51990_c0_g1_i8	AT4G24000	Cellulose synthase-like protein G2 [Source:UniProtKB/Swiss-Prot;Acc:Q8VYR4]	-8.78635	0.853385	3.48199e-08	3.3985e-05
TRINITY_DN52884_c0_g1_i7	AT3G52140	Clustered mitochondria protein [Source:UniProtKB/Swiss-Prot;Acc:F4J5S1]	-8.75854	0.825341	6.54828e-06	0.00229686
TRINITY_DN46342_c0_g1_i3	AT4G18880	Heat stress transcription factor A-4a [Source:UniProtKB/Swiss-Prot;Acc:O49403]	-8.75431	0.809082	3.32676e-05	0.00732164
TRINITY_DN51267_c1_g2_i9	AT3G60500	Protein ECERIFERUM 7 [Source:UniProtKB/Swiss-Prot;Acc:Q9M209]	-8.72107	0.792992	0.000277934	0.0332094
TRINITY_DN44186_c0_g1_i2	AT1G64040	Serine/threonine-protein phosphatase PP1 isozyme 3 [Source:UniProtKB/Swiss-Prot;Acc:P48483]	-8.68773	0.747881	2.84845e-08	2.87386e-05
TRINITY_DN47762_c0_g1_i6	AT5G43300	Glycerophosphodiester phosphodiesterase GDPD3 [Source:UniProtKB/Swiss-Prot;Acc:Q680A6]	-8.67316	0.728304	4.17139e-05	0.00874132
TRINITY_DN52707_c1_g2_i3	AT1G26170	ARM repeat superfamily protein [Source:TAIR;Acc:AT1G26170]	-8.63963	0.728942	4.56639e-05	0.0093084
TRINITY_DN52989_c0_g1_i4	AT4G35987	S-adenosyl-L-methionine-dependent methyltransferases superfamily protein [Source:TAIR;Acc:AT4G35987]	-8.63784	0.707558	4.84581e-08	4.48582e-05
TRINITY_DN45684_c0_g1_i1	AT5G05800	L10-interacting MYB domain-containing protein [Source:UniProtKB/Swiss-Prot;Acc:Q9FFJ8]	-8.63386	0.682507	1.3604e-05	0.00392784
TRINITY_DN47598_c1_g1_i6	AT3G42170	Zinc finger BED domain-containing protein DAYSLEEPER [Source:UniProtKB/Swiss-Prot;Acc:Q9M2N5]	-8.63328	2.76067	0.000386409	0.0414562
TRINITY_DN51158_c1_g1_i16	AT2G02390	Glutathione S-transferase Z1 [Source:UniProtKB/Swiss-Prot;Acc:Q9ZVQ3]	-8.62529	0.734306	9.33336e-07	0.000494443
TRINITY_DN46383_c0_g1_i17	AT4G24210	F-box protein GID2 [Source:UniProtKB/Swiss-Prot;Acc:Q9STX3]	-8.62184	0.696864	3.0892e-09	4.04951e-06
TRINITY_DN51592_c0_g1_i4	AT5G51690	Probable aminotransferase ACS12 [Source:UniProtKB/Swiss-Prot;Acc:Q8GYY0]	-8.61827	0.7004	4.20722e-05	0.00878565
TRINITY_DN52789_c0_g5_i21	AT1G16540	Molybdenum cofactor sulfurase [Source:UniProtKB/Swiss-Prot;Acc:Q9C5X8]	-8.60509	0.694821	3.23992e-05	0.00716565
TRINITY_DN13847_c0_g1_i1	AT1G09400	Putative 12-oxophytodienoate reductase-like protein 1 [Source:UniProtKB/Swiss-Prot;Acc:Q8GYA3]	-8.57808	0.624436	0.000208219	0.0271559
TRINITY_DN51146_c0_g1_i9	AT4G18530	Protein of unknown function (DUF707) [Source:TAIR;Acc:AT4G18530]	-8.57392	0.641506	5.30942e-05	0.0104666
TRINITY_DN73333_c0_g1_i1	AT2G21730	Cinnamyl alcohol dehydrogenase 2 [Source:UniProtKB/Swiss-Prot;Acc:Q9SJ25]	-8.56327	0.610484	0.000211086	0.027353
TRINITY_DN51031_c0_g1_i1	AT5G51290	Ceramide kinase [Source:UniProtKB/Swiss-Prot;Acc:Q6USK2]	-8.53374	0.823807	1.07266e-09	1.63252e-06
TRINITY_DN65634_c0_g1_i1	AT1G26910	60S ribosomal protein L10-2 [Source:UniProtKB/Swiss-Prot;Acc:Q08770]	-8.50493	0.553916	0.000337841	0.0377936
TRINITY_DN47915_c0_g1_i6	AT2G44140	Cysteine protease ATG4a [Source:UniProtKB/Swiss-Prot;Acc:Q8S929]	-8.49817	0.560227	1.36736e-05	0.00393529
TRINITY_DN49353_c0_g1_i8	AT5G63120	DEAD-box ATP-dependent RNA helicase 30 [Source:UniProtKB/Swiss-Prot;Acc:Q8W4R3]	-8.49497	0.555901	7.97187e-05	0.0139946
TRINITY_DN44250_c0_g1_i1	AT2G06050	12-oxophytodienoate reductase 3 [Source:UniProtKB/Swiss-Prot;Acc:Q9FUP0]	-8.46564	0.551289	5.71323e-07	0.000345464
TRINITY_DN53108_c2_g3_i2	AT2G13840	Polymerase/histidinol phosphatase-like [Source:TAIR;Acc:AT2G13840]	-8.46393	0.996416	1.87708e-05	0.00487846
TRINITY_DN51941_c0_g1_i19	AT5G48570	Peptidyl-prolyl cis-trans isomerase FKBP65 [Source:UniProtKB/Swiss-Prot;Acc:Q9FJL3]	-8.42254	0.502451	3.51181e-05	0.00761689
TRINITY_DN52533_c0_g2_i5	AT1G68920	Transcription factor bHLH49 [Source:UniProtKB/Swiss-Prot;Acc:Q9CAA9]	-8.38938	0.465406	7.80081e-05	0.0138295
TRINITY_DN46404_c0_g2_i1	AT1G62960	Probable aminotransferase ACS10 [Source:UniProtKB/Swiss-Prot;Acc:Q9LQ10]	-8.38644	0.488382	8.56811e-07	0.000466282
TRINITY_DN49135_c6_g1_i4	AT3G17380	TRAF-like family protein [Source:TAIR;Acc:AT3G17380]	-8.37297	0.457472	7.79114e-05	0.0138295
TRINITY_DN49029_c0_g1_i6	AT4G36860	Protein DA1-related 1 [Source:UniProtKB/Swiss-Prot;Acc:Q8W4F0]	-8.36156	0.457957	7.94446e-08	6.82646e-05
TRINITY_DN47275_c0_g4_i3	AT1G03070	Bax inhibitor-1 family protein [Source:TAIR;Acc:AT1G03070]	-8.36042	0.458337	8.43495e-07	0.000463247
TRINITY_DN48688_c0_g1_i4	AT1G26650	unknown protein; BEST Arabidopsis thaliana protein match is: unknown protein (TAIR:AT1G69430.1); Has 205 Blast hits to 204 proteins in 17 species: Archae - 0; Bacteria - 0; Metazoa - 0; Fungi - 0; Plants - 205; Viruses - 0; Other Eukaryotes - 0 (sou /.../CBI BLink). [Source:TAIR;Acc:AT1G26650]	-8.32345	0.412756	1.63574e-07	0.0001224
TRINITY_DN52563_c1_g1_i2	AT3G60070	Major facilitator superfamily protein [Source:TAIR;Acc:AT3G60070]	-8.31255	0.439355	4.36802e-06	0.00168697
TRINITY_DN52781_c0_g2_i4	ATMG00520	Intron maturase, type II family protein [Source:TAIR;Acc:ATMG00520]	-8.31001	0.375688	7.36962e-05	0.0133957
TRINITY_DN48531_c0_g2_i3	AT5G58190	evolutionarily conserved C-terminal region 10 [Source:TAIR;Acc:AT5G58190]	-8.29039	0.376074	9.86815e-05	0.0161697
TRINITY_DN73429_c0_g1_i1	AT1G76680	12-oxophytodienoate reductase 1 [Source:UniProtKB/Swiss-Prot;Acc:Q8LAH7]	-8.27591	0.345871	6.29546e-05	0.0119009
TRINITY_DN48479_c0_g3_i1	ATMG00665	NADH dehydrogenase 5B [Source:TAIR;Acc:ATMG00665]	-8.26951	0.343777	2.08903e-05	0.00526916
TRINITY_DN51213_c0_g4_i7	AT3G10550	Phosphatidylinositol-3-phosphatase myotubularin-1 [Source:UniProtKB/Swiss-Prot;Acc:F4J3T8]	-8.25904	1.36523	2.14125e-09	2.9132e-06
TRINITY_DN19046_c0_g1_i1	AT4G21580	oxidoreductase, zinc-binding dehydrogenase family protein [Source:TAIR;Acc:AT4G21580]	-8.21523	0.28577	0.000352471	0.0388575
TRINITY_DN52370_c3_g2_i3	AT3G57410	Villin-3 [Source:UniProtKB/Swiss-Prot;Acc:O81645]	-8.20496	0.323018	3.64898e-06	0.00146275
TRINITY_DN50480_c0_g1_i10	AT4G32060	calcium-binding EF hand family protein [Source:TAIR;Acc:AT4G32060]	-8.18422	0.300932	3.40109e-06	0.00138189
TRINITY_DN51267_c1_g2_i2	AT3G60500	Protein ECERIFERUM 7 [Source:UniProtKB/Swiss-Prot;Acc:Q9M209]	-8.1631	1.79498	4.11761e-11	8.92306e-08
TRINITY_DN50715_c0_g2_i10	AT4G13550	triglyceride lipases;triglyceride lipases [Source:TAIR;Acc:AT4G13550]	-8.16138	1.96562	1.8433e-05	0.00481581
TRINITY_DN52431_c0_g1_i2	AT1G69480	Phosphate transporter PHO1 homolog 10 [Source:UniProtKB/Swiss-Prot;Acc:Q6R8G0]	-8.15088	0.243655	1.53266e-05	0.0042542
TRINITY_DN52304_c0_g1_i6	AT3G45040	phosphatidate cytidylyltransferase family protein [Source:TAIR;Acc:AT3G45040]	-8.14501	0.241027	0.000150571	0.0217544
TRINITY_DN45899_c0_g1_i1	AT5G49060	Chaperone protein dnaJ 49 [Source:UniProtKB/Swiss-Prot;Acc:Q9FH28]	-8.14042	1.28681	6.10921e-06	0.0021899
TRINITY_DN53018_c0_g3_i10	AT5G49110	unknown protein; INVOLVED IN: biological_process unknown; LOCATED IN: cellular_component unknown; EXPRESSED IN: cultured cell; Has 30201 Blast hits to 17322 proteins in 780 species: Archae - 12; Bacteria - 1396; Metazoa - 17338; Fungi - 3422; Plants /.../7; Viruses - 0; Other Eukaryotes - 2996 (source: NCBI BLink). [Source:TAIR;Acc:AT5G49110]	-8.1232	0.225179	0.000147211	0.0214764
TRINITY_DN52807_c2_g1_i1	AT3G09360	Cyclin/Brf1-like TBP-binding protein [Source:TAIR;Acc:AT3G09360]	-8.11845	0.216445	2.11911e-06	0.0009562
TRINITY_DN52202_c0_g1_i30	AT5G23720	Dual specificity protein phosphatase PHS1 [Source:UniProtKB/Swiss-Prot;Acc:Q75QN6]	-8.1106	0.29769	1.26382e-06	0.000621826
TRINITY_DN43876_c0_g1_i3	AT5G42900	cold regulated gene 27 [Source:TAIR;Acc:AT5G42900]	-8.10415	0.212367	6.50748e-07	0.000376989
TRINITY_DN50656_c0_g1_i8	AT3G05090	Transducin/WD40 repeat-like superfamily protein [Source:TAIR;Acc:AT3G05090]	-8.09688	0.854693	0.000457928	0.046785
TRINITY_DN40954_c0_g1_i28	AT3G54510	CSC1-like protein At3g54510 [Source:UniProtKB/Swiss-Prot;Acc:F4JCY2]	-8.07641	0.940537	1.11776e-09	1.68686e-06
TRINITY_DN50701_c3_g1_i8	AT4G18470	negative regulator of systemic acquired resistance (SNI1) [Source:TAIR;Acc:AT4G18470]	-8.06428	0.170099	0.000167897	0.0234648
TRINITY_DN44619_c0_g1_i5	AT3G51630	Probable serine/threonine-protein kinase WNK5 [Source:UniProtKB/Swiss-Prot;Acc:Q9SCU5]	-8.06314	0.185425	3.62905e-07	0.000234283
TRINITY_DN52637_c0_g1_i1	AT5G54280	Myosin-2 [Source:UniProtKB/Swiss-Prot;Acc:F4K0A6]	-8.06258	1.91508	6.9908e-06	0.00239136
TRINITY_DN52325_c0_g1_i9	AT5G66960	Prolyl oligopeptidase family protein [Source:TAIR;Acc:AT5G66960]	-8.05358	0.184831	0.000211492	0.0273839
TRINITY_DN62455_c0_g1_i1	AT3G11080	receptor like protein 35 [Source:TAIR;Acc:AT3G11080]	-8.05085	0.176373	9.67356e-07	0.000506489
TRINITY_DN53093_c0_g5_i13	AT3G49240	Pentatricopeptide repeat-containing protein At3g49240 [Source:UniProtKB/Swiss-Prot;Acc:Q9M3A8]	-8.03249	0.669415	2.85484e-05	0.00656467
TRINITY_DN10575_c0_g1_i1	AT1G07400	17.8 kDa class I heat shock protein [Source:UniProtKB/Swiss-Prot;Acc:Q9LNW0]	-8.0311	1.81433	5.86015e-05	0.0113285
TRINITY_DN46980_c2_g2_i11	AT3G07990	Serine carboxypeptidase-like 27 [Source:UniProtKB/Swiss-Prot;Acc:Q9SFB5]	-8.0149	0.152392	0.000133862	0.0200167
TRINITY_DN51086_c0_g1_i10	AT5G15920	Structural maintenance of chromosomes protein 5 [Source:UniProtKB/Swiss-Prot;Acc:Q9LFS8]	-8.00772	0.146732	2.53741e-07	0.000175265
TRINITY_DN46236_c0_g2_i3	AT1G55750	Probable RNA polymerase II transcription factor B subunit 1-1 [Source:UniProtKB/Swiss-Prot;Acc:Q3ECP0]	-8.00091	0.142061	0.000119366	0.0184958
TRINITY_DN52675_c0_g2_i2	AT5G49160	DNA (cytosine-5)-methyltransferase 1 [Source:UniProtKB/Swiss-Prot;Acc:P34881]	-7.99215	0.703765	1.21358e-09	1.80272e-06
TRINITY_DN51846_c0_g1_i3	AT5G13550	Sulfate transporter 4.1, chloroplastic [Source:UniProtKB/Swiss-Prot;Acc:Q9FY46]	-7.98607	0.0837928	3.94242e-05	0.00834918
TRINITY_DN28329_c0_g1_i1	ATMG00310	Uncharacterized mitochondrial protein AtMg00310 [Source:UniProtKB/Swiss-Prot;Acc:P93295]	-7.96986	0.104096	5.91655e-07	0.000352486
TRINITY_DN50810_c0_g1_i10	AT2G05210	Protection of telomeres protein 1a [Source:UniProtKB/Swiss-Prot;Acc:Q56Y52]	-7.96731	0.0865117	2.76758e-06	0.001175
TRINITY_DN47578_c0_g2_i8	AT3G18520	Histone deacetylase 15 [Source:UniProtKB/Swiss-Prot;Acc:Q8GXJ1]	-7.96278	0.105766	2.63548e-07	0.000181341
TRINITY_DN41968_c0_g1_i4	AT5G44050	MATE efflux family protein [Source:TAIR;Acc:AT5G44050]	-7.95675	0.113857	0.000308925	0.0355511
TRINITY_DN49624_c0_g4_i26	AT4G27290	G-type lectin S-receptor-like serine/threonine-protein kinase At4g27290 [Source:UniProtKB/Swiss-Prot;Acc:O81832]	-7.9479	0.0804954	7.12789e-05	0.0130754
TRINITY_DN44583_c0_g1_i1	AT3G18710	U-box domain-containing protein 29 [Source:UniProtKB/Swiss-Prot;Acc:Q9LSA6]	-7.93876	0.0736407	2.88457e-07	0.000194331
TRINITY_DN51258_c0_g1_i14	AT4G36280	Histidine kinase-, DNA gyrase B-, and HSP90-like ATPase family protein [Source:TAIR;Acc:AT4G36280]	-7.90791	0.0578893	0.000316447	0.0361745
TRINITY_DN41395_c0_g1_i2	AT1G60170	pre-mRNA processing ribonucleoprotein binding region-containing protein [Source:TAIR;Acc:AT1G60170]	-7.90773	0.0476805	1.33173e-05	0.00388252
TRINITY_DN48579_c0_g1_i3	AT4G35730	Regulator of Vps4 activity in the MVB pathway protein [Source:TAIR;Acc:AT4G35730]	-7.90682	0.0220718	8.36899e-06	0.00275774
TRINITY_DN52625_c0_g1_i4	AT1G72560	Exportin-T [Source:UniProtKB/Swiss-Prot;Acc:Q7PC79]	-7.8923	0.013304	0.000259038	0.0317303
TRINITY_DN49275_c0_g1_i12	AT5G19150	ATP-dependent (S)-NAD(P)H-hydrate dehydratase [Source:UniProtKB/Swiss-Prot;Acc:Q94AF2]	-7.89175	0.0288432	3.03081e-07	0.000201591
TRINITY_DN51985_c0_g3_i15	AT3G06483	[Pyruvate dehydrogenase (acetyl-transferring)] kinase, mitochondrial [Source:UniProtKB/Swiss-Prot;Acc:Q9SBJ1]	-7.89021	0.0478184	3.10507e-05	0.00699666
TRINITY_DN45774_c0_g1_i2	AT2G41190	Transmembrane amino acid transporter family protein [Source:TAIR;Acc:AT2G41190]	-7.88632	0.0387499	0.000169589	0.0235711
TRINITY_DN52443_c0_g1_i22	AT3G61830	Auxin response factor 18 [Source:UniProtKB/Swiss-Prot;Acc:Q9C5W9]	-7.87086	-0.0103777	0.000266188	0.032329
TRINITY_DN46393_c0_g1_i1	AT5G49450	Basic leucine zipper 1 [Source:UniProtKB/Swiss-Prot;Acc:Q9FGX2]	-7.84858	0.0159654	0.000273077	0.0328035
TRINITY_DN43384_c0_g1_i9	AT1G10070	Branched-chain-amino-acid aminotransferase 2, chloroplastic [Source:UniProtKB/Swiss-Prot;Acc:Q9M439]	-7.83439	-0.0168346	0.000277364	0.0331814
TRINITY_DN45014_c0_g1_i40	AT2G30970	Aspartate aminotransferase, mitochondrial [Source:UniProtKB/Swiss-Prot;Acc:P46643]	-7.83175	-0.0196093	0.000297283	0.0347129
TRINITY_DN42873_c1_g1_i3	AT3G02040	Glycerophosphodiester phosphodiesterase GDPD1, chloroplastic [Source:UniProtKB/Swiss-Prot;Acc:Q9SGA2]	-7.83134	-0.0132585	0.000311045	0.035739
TRINITY_DN52707_c1_g2_i9	AT1G26170	ARM repeat superfamily protein [Source:TAIR;Acc:AT1G26170]	-7.82826	-0.00229207	0.0002661	0.032329
TRINITY_DN53289_c0_g1_i7	AT2G39580	CONTAINS InterPro DOMAIN/s: Putative zinc-finger domain (InterPro:IPR019607); Has 249 Blast hits to 219 proteins in 85 species: Archae - 0; Bacteria - 144; Metazoa - 29; Fungi - 8; Plants - 50; Viruses - 0; Other Eukaryotes - 18 (source: NCBI BLink). [Source:TAIR;Acc:AT2G39580]	-7.82539	3.56005	3.18758e-06	0.00131777
TRINITY_DN47284_c0_g1_i1	AT2G45770	Cell division protein FtsY homolog, chloroplastic [Source:UniProtKB/Swiss-Prot;Acc:O80842]	-7.82527	-0.00441528	0.000174358	0.0239759
TRINITY_DN46112_c0_g1_i3	AT5G65380	MATE efflux family protein [Source:TAIR;Acc:AT5G65380]	-7.81375	-0.0264965	0.00022736	0.02902
TRINITY_DN44946_c0_g1_i3	AT5G50290	unknown protein; FUNCTIONS IN: molecular_function unknown; INVOLVED IN: biological_process unknown; LOCATED IN: endomembrane system; BEST Arabidopsis thaliana protein match is: unknown protein (TAIR:AT3G17350.1); Has 300 Blast hits to 300 proteins i /.../pecies: Archae - 0; Bacteria - 0; Metazoa - 0; Fungi - 0; Plants - 300; Viruses - 0; Other Eukaryotes - 0 (source: NCBI BLink). [Source:TAIR;Acc…	-7.80981	-0.0317364	0.000293653	0.0344494
TRINITY_DN51087_c0_g1_i7	AT3G06620	PAS domain-containing protein tyrosine kinase family protein [Source:TAIR;Acc:AT3G06620]	-7.80138	-0.0135268	6.97704e-06	0.00239136
TRINITY_DN52314_c0_g2_i5	AT4G38760	Protein of unknown function (DUF3414) [Source:TAIR;Acc:AT4G38760]	-7.79241	3.19173	1.43888e-05	0.00408224
TRINITY_DN51395_c0_g2_i2	AT4G34140	D111/G-patch domain-containing protein [Source:TAIR;Acc:AT4G34140]	-7.78488	-0.0379577	0.000395875	0.0421425
TRINITY_DN43423_c0_g1_i2	AT1G23110	unknown protein; FUNCTIONS IN: molecular_function unknown; LOCATED IN: chloroplast; BEST Arabidopsis thaliana protein match is: unknown protein (TAIR:AT1G70900.1); Has 59 Blast hits to 59 proteins in 15 species: Archae - 0; Bacteria - 0; Metazoa - 0 /.../i - 0; Plants - 59; Viruses - 0; Other Eukaryotes - 0 (source: NCBI BLink). [Source:TAIR;Acc:AT1G23110]	-7.78214	-0.0756186	5.16327e-06	0.0019198
TRINITY_DN40552_c0_g1_i5	AT5G20950	Glycosyl hydrolase family protein [Source:TAIR;Acc:AT5G20950]	-7.78189	-0.0839325	0.000298191	0.0347511
TRINITY_DN52281_c0_g1_i5	AT4G18130	Phytochrome E [Source:UniProtKB/Swiss-Prot;Acc:P42498]	-7.78142	-0.0842086	0.000319561	0.0364377
TRINITY_DN51699_c1_g2_i20	AT3G29970	B12D protein [Source:TAIR;Acc:AT3G29970]	-7.77408	2.13637	3.57575e-16	2.67567e-12
TRINITY_DN50991_c0_g1_i4	AT5G46910	Transcription factor jumonji (jmj) family protein / zinc finger (C5HC2 type) family protein [Source:TAIR;Acc:AT5G46910]	-7.75708	-0.0815753	0.000155864	0.0222329
TRINITY_DN49181_c0_g1_i9	AT3G26670	Probable magnesium transporter NIPA8 [Source:UniProtKB/Swiss-Prot;Acc:Q8RWF4]	-7.75644	-0.0972188	2.20586e-06	0.000978138
TRINITY_DN46205_c0_g2_i5	AT3G01990	ACT domain-containing protein ACR6 [Source:UniProtKB/Swiss-Prot;Acc:Q9SGA0]	-7.7539	-0.0869381	1.07839e-06	0.000545536
TRINITY_DN49175_c0_g2_i4	AT5G52450	MATE efflux family protein [Source:TAIR;Acc:AT5G52450]	-7.74036	-0.104153	8.24464e-07	0.000455056
TRINITY_DN34277_c0_g1_i1	AT3G25610	Phospholipid-transporting ATPase 10 [Source:UniProtKB/Swiss-Prot;Acc:Q9LI83]	-7.70725	-0.121865	0.000386427	0.0414562
TRINITY_DN52688_c1_g2_i16	AT5G40230	WAT1-related protein At5g40230 [Source:UniProtKB/Swiss-Prot;Acc:F4KHA8]	-7.695	1.37618	1.8564e-05	0.0048317
TRINITY_DN36545_c0_g1_i3	AT1G64260	MuDR family transposase [Source:TAIR;Acc:AT1G64260]	-7.68258	-0.138903	0.000251337	0.031133
TRINITY_DN48364_c0_g1_i2	AT5G40270	HD domain-containing metal-dependent phosphohydrolase family protein [Source:TAIR;Acc:AT5G40270]	-7.6781	-0.133642	0.000332086	0.0373208
TRINITY_DN44928_c0_g1_i2	AT1G27600	Probable beta-1,4-xylosyltransferase IRX9H [Source:UniProtKB/Swiss-Prot;Acc:Q9SXC4]	-7.67792	-0.155507	1.93921e-05	0.00500297
TRINITY_DN52089_c0_g1_i1	AT2G27950	Ring/U-Box superfamily protein [Source:TAIR;Acc:AT2G27950]	-7.67526	-0.172575	2.75739e-06	0.001175
TRINITY_DN44161_c0_g1_i3	AT5G58200	Calcineurin-like metallo-phosphoesterase superfamily protein [Source:TAIR;Acc:AT5G58200]	-7.66649	-0.155055	0.000328963	0.0370502
TRINITY_DN49675_c0_g1_i6	AT3G01820	Probable adenylate kinase 7, mitochondrial [Source:UniProtKB/Swiss-Prot;Acc:Q8L7W7]	-7.66404	-0.183149	0.000378441	0.0408188
TRINITY_DN69411_c0_g1_i1	AT3G49760	basic leucine-zipper 5 [Source:TAIR;Acc:AT3G49760]	-7.64314	-0.17632	3.27552e-05	0.00722659
TRINITY_DN48836_c0_g1_i4	AT5G65930	Kinesin-like calmodulin-binding protein [Source:UniProtKB/Swiss-Prot;Acc:Q9FHN8]	-7.64157	-0.19012	0.000393099	0.0418718
TRINITY_DN36957_c1_g1_i5	AT5G26667	UMP-CMP kinase 3 [Source:UniProtKB/Swiss-Prot;Acc:O04905]	-7.63351	-0.20073	0.000384372	0.0413344
TRINITY_DN49830_c0_g1_i1	AT1G50440	RING/FYVE/PHD zinc finger superfamily protein [Source:TAIR;Acc:AT1G50440]	-7.62602	-0.181402	0.000299255	0.0348074
TRINITY_DN41105_c0_g1_i2	AT4G05530	Short-chain dehydrogenase/reductase SDRA [Source:UniProtKB/Swiss-Prot;Acc:Q9S9W2]	-7.62566	-0.204586	2.05416e-06	0.000936301
TRINITY_DN52140_c0_g1_i2	AT5G35560	DENN (AEX-3) domain-containing protein [Source:TAIR;Acc:AT5G35560]	-7.60393	-0.233527	1.11459e-05	0.00343931
TRINITY_DN22478_c0_g1_i2	AT1G02850	Beta-glucosidase 11 [Source:UniProtKB/Swiss-Prot;Acc:B3H5Q1]	-7.60291	-0.222986	3.19191e-06	0.00131777
TRINITY_DN52368_c1_g1_i14	AT4G31880	LOCATED IN: cytosol, chloroplast; EXPRESSED IN: 24 plant structures; EXPRESSED DURING: 14 growth stages; BEST Arabidopsis thaliana protein match is: Tudor/PWWP/MBT superfamily protein (TAIR:AT1G15940.1); Has 137162 Blast hits to 70781 proteins in 29 /.../cies: Archae - 289; Bacteria - 24182; Metazoa - 56725; Fungi - 20130; Plants - 6559; Viruses - 758; Other Eukaryotes - 28519 (source: NCBI BLink…	-7.59849	1.00878	2.7759e-05	0.00646248
TRINITY_DN14985_c0_g2_i1	AT5G64660	U-box domain-containing protein 27 [Source:UniProtKB/Swiss-Prot;Acc:Q9FLF4]	-7.57098	-0.251865	5.91527e-06	0.00213345
TRINITY_DN45948_c0_g1_i3	AT3G26932	Double-stranded RNA-binding protein 3 [Source:UniProtKB/Swiss-Prot;Acc:Q9LJF5]	-7.55915	-0.279748	0.000496079	0.0492754
TRINITY_DN9348_c0_g1_i1	AT3G09270	Glutathione S-transferase U8 [Source:UniProtKB/Swiss-Prot;Acc:Q9SR36]	-7.55705	1.34986	0.00032148	0.0365484
TRINITY_DN50337_c0_g1_i4	AT3G07510	unknown protein; BEST Arabidopsis thaliana protein match is: unknown protein (TAIR:AT2G01580.1); Has 133 Blast hits to 133 proteins in 14 species: Archae - 0; Bacteria - 4; Metazoa - 0; Fungi - 0; Plants - 129; Viruses - 0; Other Eukaryotes - 0 (sou /.../CBI BLink). [Source:TAIR;Acc:AT3G07510]	-7.55516	-0.24327	0.00032373	0.0366802
TRINITY_DN50106_c0_g1_i4	AT4G01270	RING/U-box superfamily protein [Source:TAIR;Acc:AT4G01270]	-7.53899	-0.264652	2.42211e-05	0.00582304
TRINITY_DN49837_c1_g1_i9	AT4G33380	unknown protein; Has 194 Blast hits to 189 proteins in 23 species: Archae - 0; Bacteria - 0; Metazoa - 0; Fungi - 0; Plants - 184; Viruses - 0; Other Eukaryotes - 10 (source: NCBI BLink). [Source:TAIR;Acc:AT4G33380]	-7.5363	-0.28892	2.6201e-06	0.00113932
TRINITY_DN48694_c1_g1_i11	AT4G27630	GPCR-type G protein 2 [Source:UniProtKB/Swiss-Prot;Acc:Q0WQG8]	-7.52814	-0.0961274	0.000304457	0.03523
TRINITY_DN46930_c0_g1_i4	AT3G48880	F-box/LRR-repeat protein At3g48880 [Source:UniProtKB/Swiss-Prot;Acc:Q9M2Z5]	-7.5238	-0.305415	1.60317e-05	0.00438986
TRINITY_DN48448_c0_g1_i4	AT5G63280	C2H2-like zinc finger protein [Source:TAIR;Acc:AT5G63280]	-7.52289	-0.284958	1.12322e-05	0.00344484
TRINITY_DN52827_c4_g4_i12	AT3G04650	FAD/NAD(P)-binding oxidoreductase family protein [Source:TAIR;Acc:AT3G04650]	-7.51995	-0.293424	1.32359e-05	0.00387767
TRINITY_DN51031_c0_g1_i5	AT5G51290	Ceramide kinase [Source:UniProtKB/Swiss-Prot;Acc:Q6USK2]	-7.50527	0.438869	3.91824e-05	0.00830777
TRINITY_DN51334_c0_g2_i5	AT4G32360	NADPH:adrenodoxin oxidoreductase, mitochondrial [Source:UniProtKB/Swiss-Prot;Acc:Q8W3L1]	-7.49905	-0.323756	6.59106e-06	0.00230736
TRINITY_DN45381_c1_g1_i11	AT5G15640	Mitochondrial substrate carrier family protein [Source:TAIR;Acc:AT5G15640]	-7.46519	-0.337284	1.25303e-05	0.00375674
TRINITY_DN50488_c0_g1_i2	AT2G28550	Ethylene-responsive transcription factor RAP2-7 [Source:UniProtKB/Swiss-Prot;Acc:Q9SK03]	-7.4209	-0.350885	0.000324942	0.0367943
TRINITY_DN49010_c0_g1_i14	AT4G33090	Aminopeptidase M1 [Source:UniProtKB/Swiss-Prot;Acc:Q8VZH2]	-7.41959	-0.361664	0.000420379	0.0440718
TRINITY_DN50322_c0_g2_i13	AT4G27510	unknown protein; Has 25 Blast hits to 23 proteins in 8 species: Archae - 0; Bacteria - 0; Metazoa - 0; Fungi - 0; Plants - 25; Viruses - 0; Other Eukaryotes - 0 (source: NCBI BLink). [Source:TAIR;Acc:AT4G27510]	-7.41652	0.367081	1.7601e-05	0.00469676
TRINITY_DN50612_c0_g1_i2	AT1G79730	Protein PAF1 homolog [Source:UniProtKB/Swiss-Prot;Acc:F4HQA1]	-7.40711	-0.402652	6.73873e-06	0.00233178
TRINITY_DN52707_c1_g2_i1	AT1G26170	ARM repeat superfamily protein [Source:TAIR;Acc:AT1G26170]	-7.3868	-0.390483	0.000442509	0.0457246
TRINITY_DN49556_c1_g1_i1	AT5G62520	Probable inactive poly [ADP-ribose] polymerase SRO5 [Source:UniProtKB/Swiss-Prot;Acc:Q9FJJ3]	-7.37945	4.52294	0.000210875	0.027353
TRINITY_DN50462_c0_g2_i10	AT4G23990	Cellulose synthase-like protein G3 [Source:UniProtKB/Swiss-Prot;Acc:Q0WVN5]	-7.37085	-0.405731	0.000488284	0.0487979
TRINITY_DN46601_c0_g3_i3	AT1G55915	zinc ion binding [Source:TAIR;Acc:AT1G55915]	-7.35358	-0.425407	0.000133801	0.0200167
TRINITY_DN48786_c0_g1_i1	AT5G67100	DNA polymerase alpha catalytic subunit [Source:UniProtKB/Swiss-Prot;Acc:Q9FHA3]	-7.34095	1.00402	3.4477e-09	4.42262e-06
TRINITY_DN52409_c0_g1_i12	AT2G29890	Villin-1 [Source:UniProtKB/Swiss-Prot;Acc:O81643]	-7.33491	0.605561	1.40776e-05	0.00401685
TRINITY_DN52511_c0_g1_i15	AT1G12930	ARM repeat superfamily protein [Source:TAIR;Acc:AT1G12930]	-7.33035	-0.0873665	8.71387e-05	0.0147912
TRINITY_DN30188_c0_g1_i2	AT5G54770	Thiamine thiazole synthase, chloroplastic [Source:UniProtKB/Swiss-Prot;Acc:Q38814]	-7.32249	-0.466048	8.42407e-06	0.00276574
TRINITY_DN52901_c1_g1_i2	AT3G15930	Putative pentatricopeptide repeat-containing protein At3g15930 [Source:UniProtKB/Swiss-Prot;Acc:Q9LSB8]	-7.30443	-0.501224	0.000154719	0.0221421
TRINITY_DN50462_c0_g2_i19	AT4G24000	Cellulose synthase-like protein G2 [Source:UniProtKB/Swiss-Prot;Acc:Q8VYR4]	-7.30223	-0.472545	4.19813e-05	0.00877688
TRINITY_DN52248_c1_g3_i10	AT2G01460	P-loop containing nucleoside triphosphate hydrolases superfamily protein [Source:TAIR;Acc:AT2G01460]	-7.30196	-0.201055	0.000367651	0.0400399
TRINITY_DN46725_c0_g3_i16	AT1G51540	Galactose oxidase/kelch repeat superfamily protein [Source:TAIR;Acc:AT1G51540]	-7.29949	-0.479491	0.000399789	0.0424334
TRINITY_DN48016_c0_g1_i8	AT1G07010	Calcineurin-like metallo-phosphoesterase superfamily protein [Source:TAIR;Acc:AT1G07010]	-7.29282	-0.507323	6.6097e-05	0.0123135
TRINITY_DN45535_c0_g1_i6	AT1G76460	RNA-binding (RRM/RBD/RNP motifs) family protein [Source:TAIR;Acc:AT1G76460]	-7.25119	-0.532021	1.09917e-05	0.00339756
TRINITY_DN40683_c0_g1_i2	AT2G46400	Probable WRKY transcription factor 46 [Source:UniProtKB/Swiss-Prot;Acc:Q9SKD9]	-7.24429	-0.531235	1.20783e-05	0.00365787
TRINITY_DN50441_c2_g2_i12	AT1G23170	Protein of unknown function DUF2359, transmembrane [Source:TAIR;Acc:AT1G23170]	-7.23268	-0.351542	0.000252284	0.0311823
TRINITY_DN51289_c0_g1_i14	AT2G32415	Polynucleotidyl transferase, ribonuclease H fold protein with HRDC domain [Source:TAIR;Acc:AT2G32415]	-7.2321	-0.517264	0.000376278	0.0406833
TRINITY_DN52077_c0_g1_i10	AT3G24320	DNA mismatch repair protein MSH1, mitochondrial [Source:UniProtKB/Swiss-Prot;Acc:Q84LK0]	-7.22441	-0.569421	7.64292e-05	0.0136861
TRINITY_DN45812_c0_g1_i3	AT4G24150	Growth-regulating factor 8 [Source:UniProtKB/Swiss-Prot;Acc:Q9SU44]	-7.20672	1.81682	8.10794e-13	2.91218e-09
TRINITY_DN51821_c0_g1_i24	AT4G31150	endonuclease V family protein [Source:TAIR;Acc:AT4G31150]	-7.20303	-0.570334	8.21841e-05	0.0142602
TRINITY_DN37452_c0_g1_i1	AT5G64570	Beta-D-xylosidase 4 [Source:UniProtKB/Swiss-Prot;Acc:Q9FLG1]	-7.19389	-0.565149	2.83059e-05	0.00654235
TRINITY_DN25906_c0_g1_i1	AT5G50335	unknown protein; Has 30201 Blast hits to 17322 proteins in 780 species: Archae - 12; Bacteria - 1396; Metazoa - 17338; Fungi - 3422; Plants - 5037; Viruses - 0; Other Eukaryotes - 2996 (source: NCBI BLink). [Source:TAIR;Acc:AT5G50335]	-7.18937	-0.561403	9.70805e-05	0.0159949
TRINITY_DN50288_c2_g1_i5	AT5G36930	Disease resistance protein (TIR-NBS-LRR class) family [Source:TAIR;Acc:AT5G36930]	-7.17484	-0.593905	2.20143e-05	0.00548336
TRINITY_DN50091_c0_g4_i3	AT1G12460	Probable LRR receptor-like serine/threonine-protein kinase At1g12460 [Source:UniProtKB/Swiss-Prot;Acc:C0LGE4]	-7.16982	-0.588971	1.50765e-05	0.00422396
TRINITY_DN50810_c0_g1_i9	AT5G06310	Protection of telomeres protein 1b [Source:UniProtKB/Swiss-Prot;Acc:Q6NKX5]	-7.12793	-0.618404	6.55309e-05	0.0122589
TRINITY_DN43923_c0_g1_i2	AT5G40610	Glycerol-3-phosphate dehydrogenase [NAD(+)] 1, chloroplastic [Source:UniProtKB/Swiss-Prot;Acc:Q9SCX9]	-7.11295	-0.106376	0.000322552	0.0365698
TRINITY_DN51956_c1_g2_i21	AT3G23990	Chaperonin CPN60, mitochondrial [Source:UniProtKB/Swiss-Prot;Acc:P29197]	-7.10874	-0.643887	1.83717e-05	0.00481581
TRINITY_DN23079_c0_g1_i1	AT4G31940	Cytochrome P450 82C4 [Source:UniProtKB/Swiss-Prot;Acc:Q9SZ46]	-7.10186	-0.65294	1.73277e-05	0.00463256
TRINITY_DN51736_c1_g3_i18	AT1G70530	Cysteine-rich receptor-like protein kinase 3 [Source:UniProtKB/Swiss-Prot;Acc:Q9CAL2]	-7.0985	-0.636331	9.77543e-05	0.0160618
TRINITY_DN49672_c0_g1_i11	AT4G20310	Peptidase M50 family protein [Source:TAIR;Acc:AT4G20310]	-7.08763	-0.688765	0.000180071	0.0244433
TRINITY_DN51720_c0_g2_i12	AT5G42690	Protein of unknown function, DUF547 [Source:TAIR;Acc:AT5G42690]	-7.08663	0.234767	2.11692e-07	0.000148505
TRINITY_DN50117_c1_g1_i13	AT3G26590	MATE efflux family protein [Source:TAIR;Acc:AT3G26590]	-7.07087	0.108944	0.000180693	0.0244539
TRINITY_DN46674_c0_g1_i7	AT1G77870	Membrane-anchored ubiquitin-fold protein 5 [Source:UniProtKB/Swiss-Prot;Acc:Q9SH14]	-7.04057	-0.699746	5.45181e-05	0.0107003
TRINITY_DN47960_c1_g4_i4	AT1G63270	ABC transporter I family member 1 [Source:UniProtKB/Swiss-Prot;Acc:Q9C8T1]	-7.03276	-0.724238	7.29698e-05	0.0132771
TRINITY_DN43972_c0_g1_i2	AT3G54690	Probable arabinose 5-phosphate isomerase [Source:UniProtKB/Swiss-Prot;Acc:Q9M1T1]	-7.03197	-0.694875	6.92938e-05	0.0128146
TRINITY_DN50818_c0_g1_i9	AT3G56330	N2,N2-dimethylguanosine tRNA methyltransferase [Source:TAIR;Acc:AT3G56330]	-7.01084	-0.73507	6.03451e-05	0.0115719
TRINITY_DN44789_c0_g2_i4	AT5G34850	Bifunctional purple acid phosphatase 26 [Source:UniProtKB/Swiss-Prot;Acc:Q949Y3]	-6.95642	-0.764428	2.97563e-05	0.00675942
TRINITY_DN37626_c0_g1_i1	AT5G40370	Glutaredoxin-C2 [Source:UniProtKB/Swiss-Prot;Acc:Q9FNE2]	-6.95331	-0.788052	0.000343671	0.0382162
TRINITY_DN50624_c0_g2_i14	AT5G22850	Eukaryotic aspartyl protease family protein [Source:TAIR;Acc:AT5G22850]	-6.94537	-0.767966	4.46258e-05	0.00918714
TRINITY_DN47107_c1_g5_i4	AT4G22160	Uncharacterized protein At4g22160 [Source:UniProtKB/Swiss-Prot;Acc:Q8L8L9]	-6.92094	-0.585594	2.26245e-05	0.00557351
TRINITY_DN52224_c0_g1_i17	AT3G15620	(6-4)DNA photolyase [Source:UniProtKB/Swiss-Prot;Acc:O48652]	-6.91443	-0.806311	9.22478e-05	0.0154251
TRINITY_DN47218_c0_g1_i3	AT5G22790	reticulata-related 1 [Source:TAIR;Acc:AT5G22790]	-6.90711	-0.803031	3.5703e-05	0.00770652
TRINITY_DN49556_c1_g1_i5	AT5G62520	Probable inactive poly [ADP-ribose] polymerase SRO5 [Source:UniProtKB/Swiss-Prot;Acc:Q9FJJ3]	-6.88577	2.37728	2.62174e-13	1.14838e-09
TRINITY_DN49601_c0_g1_i16	AT4G24970	Histidine kinase-, DNA gyrase B-, and HSP90-like ATPase family protein [Source:TAIR;Acc:AT4G24970]	-6.87886	-0.834936	3.79081e-05	0.00810457
TRINITY_DN49566_c0_g1_i19	AT3G50790	esterase/lipase/thioesterase family protein [Source:TAIR;Acc:AT3G50790]	-6.87501	0.504274	1.44117e-07	0.000110605
TRINITY_DN52613_c0_g1_i5	AT2G18760	Protein CHROMATIN REMODELING 8 [Source:UniProtKB/Swiss-Prot;Acc:Q9ZV43]	-6.87127	-0.838894	3.21996e-05	0.00714791
TRINITY_DN51486_c1_g1_i18	AT3G47040	Glycosyl hydrolase family protein [Source:TAIR;Acc:AT3G47040]	-6.84631	0.163847	0.00015045	0.0217544
TRINITY_DN52734_c0_g4_i2	AT2G02710	Protein TWIN LOV 1 [Source:UniProtKB/Swiss-Prot;Acc:O64511]	-6.83935	-0.86937	9.78664e-05	0.0160655
TRINITY_DN44197_c0_g1_i4	AT5G56450	Probable ADP,ATP carrier protein At5g56450 [Source:UniProtKB/Swiss-Prot;Acc:Q9FM86]	-6.82123	-0.879819	5.08654e-05	0.0101273
TRINITY_DN50591_c0_g1_i3	AT2G06000	Pentatricopeptide repeat-containing protein At2g06000 [Source:UniProtKB/Swiss-Prot;Acc:Q9ZUE9]	-6.81366	2.5799	3.40684e-14	1.69952e-10
TRINITY_DN34238_c0_g2_i1	AT4G23160	cysteine-rich RLK (RECEPTOR-like protein kinase) 8 [Source:TAIR;Acc:AT4G23160]	-6.80469	-0.890002	0.000497745	0.0493973
TRINITY_DN52202_c0_g1_i32	AT5G23720	Dual specificity protein phosphatase PHS1 [Source:UniProtKB/Swiss-Prot;Acc:Q75QN6]	-6.76209	-0.533599	4.5389e-05	0.00927339
TRINITY_DN39369_c0_g1_i2	AT1G80840	Probable WRKY transcription factor 40 [Source:UniProtKB/Swiss-Prot;Acc:Q9SAH7]	-6.74492	0.683183	3.63972e-07	0.000234283
TRINITY_DN52782_c0_g1_i16	AT2G30320	Putative tRNA pseudouridine synthase [Source:UniProtKB/Swiss-Prot;Acc:O22928]	-6.74122	-0.934763	5.62709e-05	0.0109724
TRINITY_DN49689_c0_g2_i3	AT3G26700	Protein kinase superfamily protein [Source:TAIR;Acc:AT3G26700]	-6.73977	-0.932495	0.000149651	0.0216913
TRINITY_DN49311_c0_g1_i4	AT1G17690	FUNCTIONS IN: molecular_function unknown; INVOLVED IN: biological_process unknown; LOCATED IN: nucleus; EXPRESSED IN: 24 plant structures; EXPRESSED DURING: 13 growth stages; CONTAINS InterPro DOMAIN/s: Digestive organ expansion factor, predicted (I /.../o:IPR010678); Has 25006 Blast hits to 13379 proteins in 904 species: Archae - 102; Bacteria - 5571; Metazoa - 7448; Fungi - 3168; Plants - 1056;…	-6.7324	0.723372	0.0001201	0.0185615
TRINITY_DN53093_c0_g5_i17	AT3G49240	Pentatricopeptide repeat-containing protein At3g49240 [Source:UniProtKB/Swiss-Prot;Acc:Q9M3A8]	-6.72954	1.49569	1.57008e-11	3.97137e-08
TRINITY_DN53212_c0_g2_i1	AT4G23160	cysteine-rich RLK (RECEPTOR-like protein kinase) 8 [Source:TAIR;Acc:AT4G23160]	-6.7275	2.12973	2.17594e-06	0.000967261
TRINITY_DN49695_c1_g1_i16	AT1G51350	ARM repeat superfamily protein [Source:TAIR;Acc:AT1G51350]	-6.72665	-0.0201955	1.1525e-06	0.000579762
TRINITY_DN51667_c0_g2_i4	AT4G33990	Pentatricopeptide repeat-containing protein At4g33990 [Source:UniProtKB/Swiss-Prot;Acc:O81767]	-6.72474	0.813309	4.74271e-09	5.91482e-06
TRINITY_DN49624_c0_g4_i20	AT1G61400	S-locus lectin protein kinase family protein [Source:TAIR;Acc:AT1G61400]	-6.72167	-0.935856	0.000339483	0.03789
TRINITY_DN44465_c0_g1_i16	AT5G26880	AGAMOUS-like 26 [Source:TAIR;Acc:AT5G26880]	-6.71926	-0.952022	8.5731e-05	0.0146352
TRINITY_DN49540_c0_g1_i8	AT5G54310	Probable ADP-ribosylation factor GTPase-activating protein AGD5 [Source:UniProtKB/Swiss-Prot;Acc:Q9FL69]	-6.7179	-0.961564	0.000263421	0.0321731
TRINITY_DN45996_c0_g2_i1	AT3G05330	Probable microtubule-binding protein TANGLED [Source:UniProtKB/Swiss-Prot;Acc:Q84M91]	-6.6989	-0.964862	8.14142e-05	0.0141805
TRINITY_DN52583_c0_g1_i7	AT5G14420	E3 ubiquitin-protein ligase RGLG2 [Source:UniProtKB/Swiss-Prot;Acc:Q9LY87]	-6.68617	-0.99183	0.000173656	0.0238977
TRINITY_DN49482_c1_g1_i3	AT4G24490	RAB geranylgeranyl transferase alpha subunit 1 [Source:TAIR;Acc:AT4G24490]	-6.65101	-0.999777	0.000125733	0.019152
TRINITY_DN50807_c0_g1_i3	AT1G32900	Granule-bound starch synthase 1, chloroplastic/amyloplastic [Source:UniProtKB/Swiss-Prot;Acc:Q9MAQ0]	-6.63754	-1.02162	7.90093e-05	0.0139434
TRINITY_DN43262_c0_g1_i2	AT3G25830	1,8-cineole synthase 1, chloroplastic [Source:UniProtKB/Swiss-Prot;Acc:P0DI76]	-6.62009	-1.02458	0.000321042	0.0365484
TRINITY_DN42873_c1_g1_i2	AT3G02040	Glycerophosphodiester phosphodiesterase GDPD1, chloroplastic [Source:UniProtKB/Swiss-Prot;Acc:Q9SGA2]	-6.61285	-1.04333	0.000362339	0.0397021
TRINITY_DN51699_c1_g2_i11	AT1G13680	PLC-like phosphodiesterases superfamily protein [Source:TAIR;Acc:AT1G13680]	-6.59233	2.68294	8.06566e-13	2.91218e-09
TRINITY_DN45926_c0_g1_i2	AT2G44580	zinc ion binding [Source:TAIR;Acc:AT2G44580]	-6.55983	-1.07721	0.000163097	0.0229285
TRINITY_DN6940_c0_g1_i1	AT4G34970	Actin-depolymerizing factor 9 [Source:UniProtKB/Swiss-Prot;Acc:O49606]	-6.52324	-1.10046	0.00014778	0.0215244
TRINITY_DN50080_c0_g1_i6	AT4G33150	lysine-ketoglutarate reductase/saccharopine dehydrogenase bifunctional enzyme [Source:TAIR;Acc:AT4G33150]	-6.52227	-1.09246	0.000482667	0.0484795
TRINITY_DN39147_c0_g1_i1	AT1G05055	general transcription factor II H2 [Source:TAIR;Acc:AT1G05055]	-6.45631	-1.15863	0.000154895	0.0221421
TRINITY_DN45974_c0_g1_i5	AT5G54680	Transcription factor ILR3 [Source:UniProtKB/Swiss-Prot;Acc:Q9FH37]	-6.44306	-1.15993	0.000406384	0.0429557
TRINITY_DN44000_c0_g2_i2	AT5G16650	Chaperone DnaJ-domain superfamily protein [Source:TAIR;Acc:AT5G16650]	-6.4374	-0.391256	1.95345e-05	0.00501824
TRINITY_DN51543_c0_g2_i10	AT4G02390	Poly [ADP-ribose] polymerase 2 [Source:UniProtKB/Swiss-Prot;Acc:Q11207]	-6.42408	-0.34007	9.8225e-06	0.00310564
TRINITY_DN52301_c0_g1_i4	AT3G53090	E3 ubiquitin-protein ligase UPL7 [Source:UniProtKB/Swiss-Prot;Acc:Q9SCQ2]	-6.41034	-1.19217	0.000291332	0.0343329
TRINITY_DN51725_c0_g1_i20	AT3G01420	Alpha-dioxygenase 1 [Source:UniProtKB/Swiss-Prot;Acc:Q9SGH6]	-6.38799	-1.20285	0.000192313	0.025602
TRINITY_DN42028_c0_g1_i4	AT5G52200	phosphoprotein phosphatase inhibitors [Source:TAIR;Acc:AT5G52200]	-6.38419	-0.355772	7.21961e-06	0.00246026
TRINITY_DN47106_c0_g2_i5	AT4G32650	Potassium channel KAT3 [Source:UniProtKB/Swiss-Prot;Acc:P92960]	-6.37234	-1.21759	0.000218082	0.028035
TRINITY_DN50090_c1_g1_i3	AT4G29090	Ribonuclease H-like superfamily protein [Source:TAIR;Acc:AT4G29090]	-6.33347	-1.23723	0.000433506	0.0450014
TRINITY_DN1152_c0_g2_i1	AT5G40960	Protein of unknown function (DUF 3339) [Source:TAIR;Acc:AT5G40960]	-6.33025	-1.2602	0.000429534	0.0447702
TRINITY_DN45973_c0_g1_i9	AT5G02290	Probable serine/threonine-protein kinase NAK [Source:UniProtKB/Swiss-Prot;Acc:P43293]	-6.30215	-1.27697	0.000429067	0.0447475
TRINITY_DN48580_c1_g1_i2	AT5G15080	Probable receptor-like protein kinase At5g15080 [Source:UniProtKB/Swiss-Prot;Acc:Q9LFP7]	-6.29665	-0.947862	9.72036e-05	0.0160005
TRINITY_DN47765_c0_g1_i14	AT4G12830	alpha/beta-Hydrolases superfamily protein [Source:TAIR;Acc:AT4G12830]	-6.23057	-1.32262	0.000457046	0.0467692
TRINITY_DN47069_c0_g1_i4	AT2G39220	Patatin-like protein 6 [Source:UniProtKB/Swiss-Prot;Acc:O80959]	-6.20641	1.31852	8.46503e-09	9.70999e-06
TRINITY_DN53182_c0_g1_i11	AT5G27240	DNAJ heat shock N-terminal domain-containing protein [Source:TAIR;Acc:AT5G27240]	-6.19489	0.512349	0.000188914	0.0252807
TRINITY_DN51968_c0_g1_i18	AT4G37460	Suppressor of RPS4-RLD 1 [Source:UniProtKB/Swiss-Prot;Acc:F4JS25]	-6.18529	2.35692	9.79068e-07	0.000509649
TRINITY_DN50683_c0_g5_i1	AT4G25230	E3 ubiquitin protein ligase RIN2 [Source:UniProtKB/Swiss-Prot;Acc:Q8VYC8]	-6.1835	-1.34963	0.000388976	0.0415939
TRINITY_DN52034_c0_g1_i2	AT5G03720	Heat stress transcription factor A-3 [Source:UniProtKB/Swiss-Prot;Acc:Q8GYY1]	-6.13392	2.29845	2.84992e-06	0.0012071
TRINITY_DN46789_c0_g6_i4	ATMG01275	NADH dehydrogenase 1A [Source:TAIR;Acc:ATMG01275]	-6.12076	0.811743	4.48258e-05	0.00920121
TRINITY_DN48422_c0_g1_i7	AT3G45940	Putative alpha-xylosidase 2 [Source:UniProtKB/Swiss-Prot;Acc:F4J6T7]	-6.11171	1.44493	3.21922e-05	0.00714791
TRINITY_DN43843_c0_g1_i14	AT4G23895	Pleckstrin homology (PH) domain-containing protein [Source:TAIR;Acc:AT4G23895]	-6.10848	-1.40832	0.000476949	0.0480934
TRINITY_DN52310_c2_g1_i3	AT5G43990	Histone-lysine N-methyltransferase SUVR2 [Source:UniProtKB/Swiss-Prot;Acc:Q9FNC7]	-6.10116	0.500671	0.000298052	0.0347511
TRINITY_DN49441_c0_g1_i8	AT1G27752	Ubiquitin system component Cue protein [Source:TAIR;Acc:AT1G27752]	-6.06199	1.87407	1.60612e-10	3.03622e-07
TRINITY_DN51570_c0_g1_i2	AT2G32970	unknown protein; Has 158 Blast hits to 154 proteins in 73 species: Archae - 0; Bacteria - 61; Metazoa - 0; Fungi - 0; Plants - 55; Viruses - 28; Other Eukaryotes - 14 (source: NCBI BLink). [Source:TAIR;Acc:AT2G32970]	-5.97902	2.65971	1.01848e-13	4.92676e-10
TRINITY_DN53246_c1_g3_i3	AT4G17020	transcription factor-related [Source:TAIR;Acc:AT4G17020]	-5.94106	-1.09701	0.000291214	0.0343329
TRINITY_DN53332_c2_g1_i4	AT4G23160	cysteine-rich RLK (RECEPTOR-like protein kinase) 8 [Source:TAIR;Acc:AT4G23160]	-5.9364	2.44374	8.27246e-15	4.50192e-11
TRINITY_DN52822_c1_g7_i9	AT5G20620	Polyubiquitin 4 [Source:UniProtKB/Swiss-Prot;Acc:P0CH32]	-5.84664	1.9549	1.5395e-09	2.19425e-06
TRINITY_DN43362_c1_g1_i4	AT2G41380	S-adenosyl-L-methionine-dependent methyltransferases superfamily protein [Source:TAIR;Acc:AT2G41380]	-5.84055	1.38396	1.6652e-08	1.75911e-05
TRINITY_DN43361_c0_g1_i12	AT1G31600	RNA-binding (RRM/RBD/RNP motifs) family protein [Source:TAIR;Acc:AT1G31600]	-5.81014	0.591124	4.95988e-07	0.000309283
TRINITY_DN52881_c3_g7_i7	AT4G27290	G-type lectin S-receptor-like serine/threonine-protein kinase At4g27290 [Source:UniProtKB/Swiss-Prot;Acc:O81832]	-5.75538	0.315191	1.07765e-06	0.000545536
TRINITY_DN52548_c1_g1_i8	AT2G33580	Protein LYK5 [Source:UniProtKB/Swiss-Prot;Acc:O22808]	-5.75241	1.1506	3.81963e-05	0.00814679
TRINITY_DN51699_c1_g2_i21	AT3G29970	B12D protein [Source:TAIR;Acc:AT3G29970]	-5.7149	2.88439	5.56635e-08	5.10025e-05
TRINITY_DN47275_c0_g4_i4	AT1G03070	Bax inhibitor-1 family protein [Source:TAIR;Acc:AT1G03070]	-5.71432	2.09415	5.24278e-06	0.00194132
TRINITY_DN53155_c0_g1_i1	AT1G78830	Curculin-like (mannose-binding) lectin family protein [Source:TAIR;Acc:AT1G78830]	-5.69604	-0.301682	0.000151128	0.0217998
TRINITY_DN52381_c0_g1_i4	AT4G27340	tRNA (guanine(37)-N1)-methyltransferase 2 [Source:UniProtKB/Swiss-Prot;Acc:Q6NQ64]	-5.69468	-0.755262	5.58146e-05	0.0109309
TRINITY_DN21375_c0_g1_i1	AT5G63020	Probable disease resistance protein At5g63020 [Source:UniProtKB/Swiss-Prot;Acc:Q8RXS5]	-5.6673	0.61969	1.07745e-05	0.00334771
TRINITY_DN45014_c0_g1_i43	AT2G30970	Aspartate aminotransferase, mitochondrial [Source:UniProtKB/Swiss-Prot;Acc:P46643]	-5.64851	2.25147	1.21732e-07	9.67326e-05
TRINITY_DN40954_c0_g1_i20	AT3G54510	CSC1-like protein At3g54510 [Source:UniProtKB/Swiss-Prot;Acc:F4JCY2]	-5.59793	-0.359271	7.52406e-05	0.013553
TRINITY_DN40559_c0_g1_i1	AT3G52610	unknown protein; Has 68 Blast hits to 67 proteins in 21 species: Archae - 0; Bacteria - 11; Metazoa - 0; Fungi - 0; Plants - 55; Viruses - 0; Other Eukaryotes - 2 (source: NCBI BLink). [Source:TAIR;Acc:AT3G52610]	-5.57642	-0.485601	7.20216e-05	0.0131579
TRINITY_DN52781_c0_g2_i2	ATMG00520	Intron maturase, type II family protein [Source:TAIR;Acc:ATMG00520]	-5.57426	0.886548	0.000144268	0.021202
TRINITY_DN49624_c0_g4_i13	AT1G61400	S-locus lectin protein kinase family protein [Source:TAIR;Acc:AT1G61400]	-5.53325	-0.115714	0.000264163	0.0322067
TRINITY_DN42490_c0_g2_i1	AT5G27650	Tudor/PWWP/MBT superfamily protein [Source:TAIR;Acc:AT5G27650]	-5.52124	3.16502	7.86311e-09	9.22954e-06
TRINITY_DN49624_c0_g4_i12	AT4G21380	Receptor-like serine/threonine-protein kinase SD1-8 [Source:UniProtKB/Swiss-Prot;Acc:O81905]	-5.41397	1.0742	1.8974e-07	0.0001363
TRINITY_DN68431_c0_g1_i1	AT2G38470	Probable WRKY transcription factor 33 [Source:UniProtKB/Swiss-Prot;Acc:Q8S8P5]	-5.41126	0.646577	4.07064e-05	0.00858025
TRINITY_DN51699_c1_g2_i9	AT1G13680	PLC-like phosphodiesterases superfamily protein [Source:TAIR;Acc:AT1G13680]	-5.39722	1.14774	1.62918e-05	0.00443978
TRINITY_DN51699_c1_g2_i22	AT3G29970	B12D protein [Source:TAIR;Acc:AT3G29970]	-5.39351	2.56583	6.28914e-11	1.28347e-07
TRINITY_DN48070_c0_g1_i4	AT2G17410	AT-rich interactive domain-containing protein 3 [Source:UniProtKB/Swiss-Prot;Acc:Q940Y3]	-5.36619	4.555	1.67062e-10	3.12525e-07
TRINITY_DN47026_c0_g1_i1	AT4G10960	UDP-glucose 4-epimerase 5 [Source:UniProtKB/Swiss-Prot;Acc:Q9SN58]	-5.35136	6.03068	4.27728e-06	0.00166266
TRINITY_DN27316_c0_g1_i2	AT3G14520	Terpenoid synthase 18 [Source:UniProtKB/Swiss-Prot;Acc:Q9LUE2]	-5.34611	-0.5937	0.000182966	0.0246316
TRINITY_DN41929_c0_g1_i3	AT1G80840	Probable WRKY transcription factor 40 [Source:UniProtKB/Swiss-Prot;Acc:Q9SAH7]	-5.33667	1.1515	1.46465e-06	0.000707077
TRINITY_DN52881_c3_g7_i3	AT4G27290	G-type lectin S-receptor-like serine/threonine-protein kinase At4g27290 [Source:UniProtKB/Swiss-Prot;Acc:O81832]	-5.2811	0.958928	6.98602e-06	0.00239136
TRINITY_DN51046_c1_g1_i1	AT5G09880	Splicing factor, CC1-like [Source:TAIR;Acc:AT5G09880]	-5.25414	2.48221	1.97188e-13	8.85316e-10
TRINITY_DN52384_c0_g1_i7	AT3G60030	Squamosa promoter-binding-like protein 12 [Source:UniProtKB/Swiss-Prot;Acc:Q9S7P5]	-5.22911	0.629169	2.00962e-06	0.000918328
TRINITY_DN45845_c0_g1_i3	AT5G60570	F-box/kelch-repeat protein At5g60570 [Source:UniProtKB/Swiss-Prot;Acc:Q9FKJ0]	-5.22794	0.0550202	6.21613e-05	0.0117882
TRINITY_DN48722_c0_g1_i4	AT1G76460	RNA-binding (RRM/RBD/RNP motifs) family protein [Source:TAIR;Acc:AT1G76460]	-5.21172	1.53889	7.52225e-07	0.000422158
TRINITY_DN19070_c0_g1_i1	AT5G59190	subtilase family protein [Source:TAIR;Acc:AT5G59190]	-5.20196	0.735032	5.5632e-06	0.00203066
TRINITY_DN47275_c0_g4_i1	AT1G03070	Bax inhibitor-1 family protein [Source:TAIR;Acc:AT1G03070]	-5.17173	1.80849	9.11416e-05	0.0153183
TRINITY_DN51699_c1_g2_i8	AT1G13680	PLC-like phosphodiesterases superfamily protein [Source:TAIR;Acc:AT1G13680]	-5.16451	3.59856	2.04714e-14	1.0504e-10
TRINITY_DN44542_c1_g9_i1	AT1G31440	SH3 domain-containing protein [Source:TAIR;Acc:AT1G31440]	-5.07333	-1.34704	0.000388425	0.04159
TRINITY_DN32682_c0_g2_i1	AT2G40610	Expansin-A8 [Source:UniProtKB/Swiss-Prot;Acc:O22874]	-5.07048	0.472452	0.000333033	0.0373804
TRINITY_DN48561_c0_g1_i3	AT3G14360	alpha/beta-Hydrolases superfamily protein [Source:TAIR;Acc:AT3G14360]	-5.06564	4.36265	0.000115636	0.0181211
TRINITY_DN58078_c0_g1_i1	AT5G57560	Xyloglucan endotransglucosylase/hydrolase protein 22 [Source:UniProtKB/Swiss-Prot;Acc:Q38857]	-5.0651	-0.831937	0.00045434	0.0465916
TRINITY_DN52822_c1_g7_i7	AT5G20620	Polyubiquitin 4 [Source:UniProtKB/Swiss-Prot;Acc:P0CH32]	-5.05557	2.1118	2.16955e-05	0.00541899
TRINITY_DN48546_c0_g2_i1	AT4G32850	Nuclear poly(A) polymerase 4 [Source:UniProtKB/Swiss-Prot;Acc:Q8VYW1]	-5.04573	-0.17953	9.68775e-05	0.0159876
TRINITY_DN47275_c0_g4_i2	AT1G03070	Bax inhibitor-1 family protein [Source:TAIR;Acc:AT1G03070]	-5.00605	1.33228	1.25622e-06	0.000619785
TRINITY_DN40293_c0_g1_i2	AT2G18196	Heavy metal transport/detoxification superfamily protein [Source:TAIR;Acc:AT2G18196]	-4.99671	-0.707851	0.000268467	0.0324888
TRINITY_DN31098_c0_g1_i2	AT3G54940	Papain family cysteine protease [Source:TAIR;Acc:AT3G54940]	-4.97623	3.85976	9.19791e-06	0.00293921
TRINITY_DN51180_c1_g4_i10	AT1G29470	Probable methyltransferase PMT24 [Source:UniProtKB/Swiss-Prot;Acc:Q6NPR7]	-4.95998	-0.0466245	3.56938e-05	0.00770652
TRINITY_DN49441_c0_g1_i7	AT1G27752	Ubiquitin system component Cue protein [Source:TAIR;Acc:AT1G27752]	-4.9478	2.60916	1.04853e-06	0.000534955
TRINITY_DN50126_c0_g1_i1	AT5G27730	Protein of unknown function (DUF1624) [Source:TAIR;Acc:AT5G27730]	-4.9218	-0.123591	0.00025745	0.0316029
TRINITY_DN46168_c1_g2_i8	AT3G11930	Adenine nucleotide alpha hydrolases-like superfamily protein [Source:TAIR;Acc:AT3G11930]	-4.91836	4.29767	3.25202e-08	3.22665e-05
TRINITY_DN44515_c0_g1_i1	AT4G08850	Probable LRR receptor-like serine/threonine-protein kinase At4g08850 [Source:UniProtKB/Swiss-Prot;Acc:Q8VZG8]	-4.90265	0.491991	1.70478e-06	0.000799369
TRINITY_DN48607_c0_g3_i1	ATMG00730	cytochrome c oxidase subunit 3 [Source:TAIR;Acc:ATMG00730]	-4.87089	2.62261	0.000249317	0.0310286
TRINITY_DN46989_c0_g2_i3	AT1G02860	E3 ubiquitin-protein ligase BAH1 [Source:UniProtKB/Swiss-Prot;Acc:Q9SRX9]	-4.85701	-0.402085	0.00041499	0.0436086
TRINITY_DN51699_c1_g2_i10	AT1G13680	PLC-like phosphodiesterases superfamily protein [Source:TAIR;Acc:AT1G13680]	-4.84541	2.87856	4.7496e-10	7.89788e-07
TRINITY_DN52822_c1_g7_i1	AT4G05320	Polyubiquitin 10 [Source:UniProtKB/Swiss-Prot;Acc:Q8H159]	-4.83417	3.30503	8.43147e-09	9.70999e-06
TRINITY_DN49594_c0_g1_i1	AT5G54960	Pyruvate decarboxylase 2 [Source:UniProtKB/Swiss-Prot;Acc:Q9FFT4]	-4.81844	7.54267	0.000146986	0.0214764
TRINITY_DN31303_c0_g1_i1	AT3G23230	Ethylene-responsive transcription factor ERF098 [Source:UniProtKB/Swiss-Prot;Acc:Q9LTC5]	-4.80454	0.0420546	2.25856e-05	0.00557157
TRINITY_DN40499_c0_g1_i1	AT5G64660	U-box domain-containing protein 27 [Source:UniProtKB/Swiss-Prot;Acc:Q9FLF4]	-4.7859	2.39551	2.84647e-10	5.0613e-07
TRINITY_DN48861_c0_g1_i2	AT5G01830	U-box domain-containing protein 16 [Source:UniProtKB/Swiss-Prot;Acc:Q9LZW3]	-4.76436	3.64646	1.79968e-07	0.000131687
TRINITY_DN46205_c0_g2_i6	AT3G01990	ACT domain-containing protein ACR6 [Source:UniProtKB/Swiss-Prot;Acc:Q9SGA0]	-4.7631	0.225645	0.000431815	0.0448518
TRINITY_DN47762_c0_g1_i3	AT3G02040	Glycerophosphodiester phosphodiesterase GDPD1, chloroplastic [Source:UniProtKB/Swiss-Prot;Acc:Q9SGA2]	-4.74322	-0.37565	0.000252537	0.0311823
TRINITY_DN52930_c0_g1_i7	AT5G46410	SCP1-like small phosphatase 4 [Source:TAIR;Acc:AT5G46410]	-4.74097	0.91057	0.000256842	0.0315498
TRINITY_DN45580_c0_g1_i7	AT3G23340	casein kinase I-like 10 [Source:TAIR;Acc:AT3G23340]	-4.72615	1.97163	8.7458e-05	0.0148174
TRINITY_DN51271_c0_g1_i3	AT2G27260	Late embryogenesis abundant (LEA) hydroxyproline-rich glycoprotein family [Source:TAIR;Acc:AT2G27260]	-4.72436	1.22228	2.25003e-05	0.00556021
TRINITY_DN48674_c0_g1_i4	AT2G03340	Probable WRKY transcription factor 3 [Source:UniProtKB/Swiss-Prot;Acc:Q9ZQ70]	-4.72226	1.19155	0.000121781	0.0187407
TRINITY_DN46299_c0_g4_i12	AT1G53760	unknown protein; FUNCTIONS IN: molecular_function unknown; INVOLVED IN: biological_process unknown; LOCATED IN: mitochondrion, plasma membrane, plastid, membrane; EXPRESSED IN: 25 plant structures; EXPRESSED DURING: 13 growth stages; CONTAINS InterP /.../AIN/s: Protein of unknown function DUF2343 (InterPro:IPR018786); Has 171 Blast hits to 171 proteins in 90 species: Archae - 0; Bacteria - 0; Met…	-4.71124	-0.723748	0.000212625	0.0275107
TRINITY_DN30837_c0_g1_i1	AT2G28305	Cytokinin riboside 5'-monophosphate phosphoribohydrolase LOG1 [Source:UniProtKB/Swiss-Prot;Acc:Q8RUN2]	-4.71015	-0.468235	0.000106071	0.0170395
TRINITY_DN52130_c0_g1_i32	AT5G45780	Probable LRR receptor-like serine/threonine-protein kinase At5g45780 [Source:UniProtKB/Swiss-Prot;Acc:C0LGU5]	-4.70624	-0.946846	0.000397592	0.0422252
TRINITY_DN52610_c4_g4_i7	AT2G48020	Sugar transporter ERD6-like 7 [Source:UniProtKB/Swiss-Prot;Acc:P93051]	-4.70426	1.43935	0.000162142	0.0228812
TRINITY_DN46805_c0_g1_i2	AT2G38500	2-oxoglutarate (2OG) and Fe(II)-dependent oxygenase superfamily protein [Source:TAIR;Acc:AT2G38500]	-4.67617	-0.0219308	0.000352985	0.0388668
TRINITY_DN53038_c0_g1_i3	AT3G24715	Protein kinase superfamily protein with octicosapeptide/Phox/Bem1p domain [Source:TAIR;Acc:AT3G24715]	-4.6752	3.29185	0.000213321	0.0275611
TRINITY_DN48884_c0_g1_i9	AT5G53120	Spermine synthase [Source:UniProtKB/Swiss-Prot;Acc:Q94BN2]	-4.65998	0.0803248	0.00011948	0.0184976
TRINITY_DN53402_c0_g1_i1	AT2G07706	unknown protein; BEST Arabidopsis thaliana protein match is: unknown protein (TAIR:ATMG00470.1); Has 35333 Blast hits to 34131 proteins in 2444 species: Archae - 798; Bacteria - 22429; Metazoa - 974; Fungi - 991; Plants - 531; Viruses - 0; Other Euk /.../s - 9610 (source: NCBI BLink). [Source:TAIR;Acc:AT2G07706]	-4.65801	9.08804	4.44515e-05	0.00916528
TRINITY_DN39641_c0_g1_i1	AT4G29090	Ribonuclease H-like superfamily protein [Source:TAIR;Acc:AT4G29090]	-4.651	1.6997	0.000177111	0.0242246
TRINITY_DN49874_c0_g2_i7	AT1G58180	Beta carbonic anhydrase 6, mitochondrial [Source:UniProtKB/Swiss-Prot;Acc:Q9C6F5]	-4.64658	0.480777	0.00025471	0.0313522
TRINITY_DN41160_c0_g1_i2	AT5G58770	Dehydrodolichyl diphosphate synthase 2 [Source:UniProtKB/Swiss-Prot;Acc:Q56Y11]	-4.64226	0.791553	7.23081e-05	0.0131834
TRINITY_DN50537_c0_g1_i11	AT2G41460	DNA-(apurinic or apyrimidinic site) lyase, chloroplastic [Source:UniProtKB/Swiss-Prot;Acc:P45951]	-4.63255	2.62845	5.02633e-05	0.0100632
TRINITY_DN53031_c0_g2_i4	AT4G18820	Protein STICHEL-like 3 [Source:UniProtKB/Swiss-Prot;Acc:F4JRP0]	-4.60729	0.257969	1.82835e-05	0.00480042
TRINITY_DN52055_c4_g5_i7	AT1G05950	unknown protein; Has 50 Blast hits to 45 proteins in 14 species: Archae - 5; Bacteria - 0; Metazoa - 4; Fungi - 0; Plants - 34; Viruses - 0; Other Eukaryotes - 7 (source: NCBI BLink). [Source:TAIR;Acc:AT1G05950]	-4.60227	2.53664	7.44134e-05	0.0134732
TRINITY_DN42229_c1_g1_i3	ATCG00340	Photosystem I P700 chlorophyll a apoprotein A2 [Source:UniProtKB/Swiss-Prot;Acc:P56767]	-4.56391	4.45225	7.76975e-05	0.0138295
TRINITY_DN52930_c0_g1_i3	AT4G18140	SCP1-like small phosphatase 4b [Source:TAIR;Acc:AT4G18140]	-4.54364	-0.379944	0.000188221	0.0252256
TRINITY_DN51215_c0_g7_i5	AT4G23160	cysteine-rich RLK (RECEPTOR-like protein kinase) 8 [Source:TAIR;Acc:AT4G23160]	-4.54304	3.43633	0.000371602	0.0403165
TRINITY_DN47695_c0_g1_i2	AT1G71980	Receptor homology region, transmembrane domain- and RING domain-containing protein 2 [Source:UniProtKB/Swiss-Prot;Acc:Q8VZ14]	-4.54293	0.290983	7.99156e-05	0.0140155
TRINITY_DN46789_c0_g1_i2	ATMG01360	Cytochrome c oxidase subunit 1 [Source:UniProtKB/Swiss-Prot;Acc:P60620]	-4.52217	2.73083	0.000481246	0.0483637
TRINITY_DN43687_c0_g1_i5	AT1G74950	Protein TIFY 10B [Source:UniProtKB/Swiss-Prot;Acc:Q9S7M2]	-4.4958	1.8719	2.56806e-05	0.00609238
TRINITY_DN49042_c0_g2_i8	AT1G16560	Per1-like family protein [Source:TAIR;Acc:AT1G16560]	-4.48458	0.468291	3.15649e-05	0.00706817
TRINITY_DN52186_c1_g2_i17	AT5G23670	Long chain base biosynthesis protein 2a [Source:UniProtKB/Swiss-Prot;Acc:Q9LSZ9]	-4.47523	3.88496	3.97602e-13	1.60393e-09
TRINITY_DN64856_c0_g1_i1	AT5G41330	BTB/POZ domain-containing protein At5g41330 [Source:UniProtKB/Swiss-Prot;Acc:Q9FN67]	-4.46716	0.0727918	0.00015317	0.0220236
TRINITY_DN50858_c0_g1_i6	AT2G21120	Probable magnesium transporter NIPA6 [Source:UniProtKB/Swiss-Prot;Acc:Q8GWX2]	-4.45243	0.725664	0.000312429	0.035852
TRINITY_DN30038_c0_g1_i2	AT1G07400	17.8 kDa class I heat shock protein [Source:UniProtKB/Swiss-Prot;Acc:Q9LNW0]	-4.44906	2.31182	1.24277e-06	0.000616539
TRINITY_DN43362_c1_g1_i5	AT2G41380	S-adenosyl-L-methionine-dependent methyltransferases superfamily protein [Source:TAIR;Acc:AT2G41380]	-4.4433	1.13677	7.28086e-06	0.00247643
TRINITY_DN48826_c0_g1_i1	AT5G59730	exocyst subunit exo70 family protein H7 [Source:TAIR;Acc:AT5G59730]	-4.44061	1.04413	2.49391e-05	0.00593213
TRINITY_DN51570_c0_g1_i8	AT2G32970	unknown protein; Has 158 Blast hits to 154 proteins in 73 species: Archae - 0; Bacteria - 61; Metazoa - 0; Fungi - 0; Plants - 55; Viruses - 28; Other Eukaryotes - 14 (source: NCBI BLink). [Source:TAIR;Acc:AT2G32970]	-4.43239	2.07137	1.71361e-05	0.00461384
TRINITY_DN50780_c0_g1_i1	AT1G09155	F-box protein PP2-B15 [Source:UniProtKB/Swiss-Prot;Acc:O80494]	-4.42549	1.76521	0.000102201	0.0165502
TRINITY_DN3746_c0_g1_i1	AT3G05890	Hydrophobic protein RCI2B [Source:UniProtKB/Swiss-Prot;Acc:Q9ZNS6]	-4.42229	-0.283768	5.89367e-05	0.0113699
TRINITY_DN42646_c0_g1_i1	AT2G01021	unknown protein; Has 30201 Blast hits to 17322 proteins in 780 species: Archae - 12; Bacteria - 1396; Metazoa - 17338; Fungi - 3422; Plants - 5037; Viruses - 0; Other Eukaryotes - 2996 (source: NCBI BLink). [Source:TAIR;Acc:AT2G01021]	-4.4063	14.6506	5.83395e-05	0.011302
TRINITY_DN53057_c1_g2_i13	AT1G71696	carboxypeptidase D, putative [Source:TAIR;Acc:AT1G71696]	-4.39874	-0.240244	0.000242134	0.0303602
TRINITY_DN18048_c0_g1_i1	AT2G28710	C2H2-type zinc finger family protein [Source:TAIR;Acc:AT2G28710]	-4.37507	1.28251	4.49335e-06	0.00172795
TRINITY_DN22922_c0_g2_i2	AT1G80160	Lactoylglutathione lyase / glyoxalase I family protein [Source:TAIR;Acc:AT1G80160]	-4.36363	1.80876	0.000289627	0.0342309
TRINITY_DN47083_c0_g1_i1	AT2G37570	HSP20-like chaperones superfamily protein [Source:TAIR;Acc:AT2G37570]	-4.36083	1.33724	4.60017e-05	0.00934541
TRINITY_DN49556_c1_g1_i10	AT5G62520	Probable inactive poly [ADP-ribose] polymerase SRO5 [Source:UniProtKB/Swiss-Prot;Acc:Q9FJJ3]	-4.35502	2.51233	2.77804e-05	0.00646248
TRINITY_DN45292_c0_g1_i1	AT5G18450	Dehydration-responsive element-binding protein 2G [Source:UniProtKB/Swiss-Prot;Acc:P61827]	-4.35283	1.55061	0.000258973	0.0317303
TRINITY_DN51719_c0_g1_i1	AT5G57160	DNA ligase 4 [Source:UniProtKB/Swiss-Prot;Acc:Q9LL84]	-4.35063	2.30692	0.000315563	0.0361194
TRINITY_DN46760_c0_g1_i2	AT4G16790	hydroxyproline-rich glycoprotein family protein [Source:TAIR;Acc:AT4G16790]	-4.34939	1.65013	3.39678e-06	0.00138189
TRINITY_DN52295_c0_g2_i13	AT5G24630	DNA-binding protein BIN4 [Source:UniProtKB/Swiss-Prot;Acc:Q9FLU1]	-4.34244	0.48179	0.000178578	0.0243326
TRINITY_DN53157_c1_g1_i8	AT4G01860	Transducin family protein / WD-40 repeat family protein [Source:TAIR;Acc:AT4G01860]	-4.33895	1.49751	0.000120553	0.0186156
TRINITY_DN46965_c2_g1_i8	AT2G33700	Probable protein phosphatase 2C 27 [Source:UniProtKB/Swiss-Prot;Acc:P93006]	-4.33481	1.14431	6.27825e-05	0.011887
TRINITY_DN42873_c1_g1_i1	AT3G02040	Glycerophosphodiester phosphodiesterase GDPD1, chloroplastic [Source:UniProtKB/Swiss-Prot;Acc:Q9SGA2]	-4.32156	0.994948	1.54105e-06	0.000738011
TRINITY_DN46707_c0_g1_i7	AT5G17990	Anthranilate phosphoribosyltransferase, chloroplastic [Source:UniProtKB/Swiss-Prot;Acc:Q02166]	-4.31687	7.03886	1.19662e-16	1.02333e-12
TRINITY_DN47938_c0_g1_i3	AT3G54140	Protein NRT1/ PTR FAMILY 8.1 [Source:UniProtKB/Swiss-Prot;Acc:Q9M390]	-4.31549	1.0508	2.63336e-06	0.00114232
TRINITY_DN52015_c0_g1_i8	AT2G47830	Metal tolerance protein C1 [Source:UniProtKB/Swiss-Prot;Acc:Q8L725]	-4.29871	0.881058	0.000170521	0.0236172
TRINITY_DN42119_c0_g1_i12	AT5G60590	DHBP synthase RibB-like alpha/beta domain [Source:TAIR;Acc:AT5G60590]	-4.29764	0.543723	0.000150794	0.0217692
TRINITY_DN51699_c1_g2_i6	AT1G13680	PLC-like phosphodiesterases superfamily protein [Source:TAIR;Acc:AT1G13680]	-4.29537	3.34062	2.03905e-10	3.73661e-07
TRINITY_DN53032_c0_g3_i4	AT4G36210	Protein of unknown function (DUF726) [Source:TAIR;Acc:AT4G36210]	-4.27959	0.699671	0.000190097	0.0253634
TRINITY_DN43411_c0_g1_i1	AT1G05680	UDP-glycosyltransferase 74E2 [Source:UniProtKB/Swiss-Prot;Acc:Q9SYK9]	-4.27605	2.35242	3.79002e-05	0.00810457
TRINITY_DN47353_c0_g1_i2	AT3G15510	NAC domain containing protein 2 [Source:TAIR;Acc:AT3G15510]	-4.27583	0.385653	0.000121268	0.0186778
TRINITY_DN44761_c0_g1_i7	AT4G36790	Major facilitator superfamily protein [Source:TAIR;Acc:AT4G36790]	-4.25269	0.848122	0.000167574	0.0234379
TRINITY_DN49556_c1_g1_i3	AT5G62520	Probable inactive poly [ADP-ribose] polymerase SRO5 [Source:UniProtKB/Swiss-Prot;Acc:Q9FJJ3]	-4.20775	5.25026	4.43718e-15	2.65621e-11
TRINITY_DN48898_c0_g1_i2	AT5G04870	Calcium-dependent protein kinase 1 [Source:UniProtKB/Swiss-Prot;Acc:Q06850]	-4.20634	0.636304	2.63631e-05	0.00621324
TRINITY_DN34645_c0_g3_i1	AT4G27270	Probable NAD(P)H dehydrogenase (quinone) FQR1-like 1 [Source:UniProtKB/Swiss-Prot;Acc:Q6NQE2]	-4.20394	0.482814	1.52966e-05	0.00425245
TRINITY_DN47636_c0_g1_i4	AT5G58240	FRAGILE HISTIDINE TRIAD [Source:TAIR;Acc:AT5G58240]	-4.20326	-0.1023	0.000180909	0.0244635
TRINITY_DN51289_c0_g1_i1	AT2G32415	Polynucleotidyl transferase, ribonuclease H fold protein with HRDC domain [Source:TAIR;Acc:AT2G32415]	-4.20101	0.602808	2.32579e-05	0.00569052
TRINITY_DN52952_c1_g2_i1	ATMG00090	structural constituent of ribosome;protein binding [Source:TAIR;Acc:ATMG00090]	-4.18087	4.14229	8.99751e-05	0.0151438
TRINITY_DN47012_c0_g2_i1	AT5G02790	Glutathione S-transferase L3 [Source:UniProtKB/Swiss-Prot;Acc:Q9LZ06]	-4.17169	2.86748	5.92749e-07	0.000352486
TRINITY_DN39622_c0_g1_i2	AT3G02130	LRR receptor-like serine/threonine-protein kinase RPK2 [Source:UniProtKB/Swiss-Prot;Acc:Q9S7I6]	-4.15889	-0.396261	0.000268894	0.0325186
TRINITY_DN39125_c0_g1_i1	AT1G17710	Inorganic pyrophosphatase 2 [Source:UniProtKB/Swiss-Prot;Acc:Q9FZ62]	-4.13649	0.978775	3.13718e-06	0.00130193
TRINITY_DN51767_c0_g1_i8	AT5G46680	Pentatricopeptide repeat-containing protein At5g46680 [Source:UniProtKB/Swiss-Prot;Acc:Q56XR6]	-4.12827	0.899415	7.0739e-05	0.0130163
TRINITY_DN75468_c0_g1_i1	AT3G04300	RmlC-like cupins superfamily protein [Source:TAIR;Acc:AT3G04300]	-4.12412	-0.500276	0.000160692	0.0227769
TRINITY_DN53269_c0_g2_i8	AT3G59140	ABC transporter C family member 10 [Source:UniProtKB/Swiss-Prot;Acc:Q9LYS2]	-4.12318	2.83739	0.000239495	0.0301405
TRINITY_DN43857_c0_g1_i1	AT3G11340	UDP-Glycosyltransferase superfamily protein [Source:TAIR;Acc:AT3G11340]	-4.12145	3.93647	9.02463e-12	2.49341e-08
TRINITY_DN43834_c0_g1_i1	AT4G16780	Homeobox-leucine zipper protein HAT4 [Source:UniProtKB/Swiss-Prot;Acc:Q05466]	-4.09589	0.469725	8.09778e-05	0.0141328
TRINITY_DN52787_c1_g2_i3	AT2G48010	Probable LRR receptor-like serine/threonine-protein kinase RKF3 [Source:UniProtKB/Swiss-Prot;Acc:P93050]	-4.08926	0.256487	0.000280779	0.033438
TRINITY_DN48479_c0_g2_i2	ATMG00665	NADH dehydrogenase 5B [Source:TAIR;Acc:ATMG00665]	-4.08542	1.36902	0.000366052	0.0399384
TRINITY_DN43515_c0_g1_i2	AT2G32150	Haloacid dehalogenase-like hydrolase (HAD) superfamily protein [Source:TAIR;Acc:AT2G32150]	-4.06881	1.01152	1.66463e-06	0.000782584
TRINITY_DN47193_c0_g1_i1	AT3G21215	RNA-binding (RRM/RBD/RNP motifs) family protein [Source:TAIR;Acc:AT3G21215]	-4.06776	3.3224	9.55814e-05	0.0158351
TRINITY_DN53002_c0_g6_i4	ATCG00800	30S ribosomal protein S3, chloroplastic [Source:UniProtKB/Swiss-Prot;Acc:P56798]	-4.062	3.22788	0.000277075	0.0331729
TRINITY_DN51429_c0_g1_i26	AT2G27760	tRNA dimethylallyltransferase 2 [Source:UniProtKB/Swiss-Prot;Acc:Q9ZUX7]	-4.04971	0.954129	0.000427106	0.0445949
TRINITY_DN52436_c0_g4_i1	AT5G07630	lipid transporters [Source:TAIR;Acc:AT5G07630]	-4.04205	2.65512	1.50441e-09	2.1619e-06
TRINITY_DN43261_c2_g1_i1	AT2G01021	unknown protein; Has 30201 Blast hits to 17322 proteins in 780 species: Archae - 12; Bacteria - 1396; Metazoa - 17338; Fungi - 3422; Plants - 5037; Viruses - 0; Other Eukaryotes - 2996 (source: NCBI BLink). [Source:TAIR;Acc:AT2G01021]	-4.04012	14.6024	2.22388e-05	0.00553161
TRINITY_DN42756_c0_g1_i4	AT4G33050	calmodulin-binding family protein [Source:TAIR;Acc:AT4G33050]	-4.036	1.93661	3.55249e-08	3.44856e-05
TRINITY_DN51639_c0_g1_i1	AT3G26630	Pentatricopeptide repeat-containing protein At3g26630, chloroplastic [Source:UniProtKB/Swiss-Prot;Acc:Q38959]	-4.03246	1.58356	0.000388601	0.04159
TRINITY_DN31507_c0_g1_i1	AT5G22380	NAC domain-containing protein 90 [Source:UniProtKB/Swiss-Prot;Acc:Q9FMR3]	-4.02405	0.206421	3.18305e-05	0.00710108
TRINITY_DN49176_c0_g2_i2	AT5G65280	LanC-like protein GCL1 [Source:UniProtKB/Swiss-Prot;Acc:Q9FJN7]	-4.02256	3.42249	2.92756e-09	3.86584e-06
TRINITY_DN52881_c3_g8_i2	AT4G27290	G-type lectin S-receptor-like serine/threonine-protein kinase At4g27290 [Source:UniProtKB/Swiss-Prot;Acc:O81832]	-4.01132	0.187133	0.000380763	0.0410447
TRINITY_DN50090_c1_g1_i5	AT4G29090	Ribonuclease H-like superfamily protein [Source:TAIR;Acc:AT4G29090]	-3.99165	1.40188	8.45359e-05	0.0145279
TRINITY_DN52982_c4_g3_i2	ATCG00180	DNA-directed RNA polymerase subunit beta' [Source:UniProtKB/Swiss-Prot;Acc:P56763]	-3.98664	2.00211	0.000461471	0.0470077
TRINITY_DN51651_c0_g1_i10	AT5G41480	Folylpolyglutamate synthetase family protein [Source:TAIR;Acc:AT5G41480]	-3.97283	0.78285	1.48422e-05	0.00419101
TRINITY_DN51146_c0_g1_i10	AT4G18530	Protein of unknown function (DUF707) [Source:TAIR;Acc:AT4G18530]	-3.96223	0.765442	2.03399e-05	0.00517395
TRINITY_DN33457_c0_g1_i2	AT5G41590	Protein LURP-one-related 17 [Source:UniProtKB/Swiss-Prot;Acc:A0MFL4]	-3.95251	1.83461	6.40949e-06	0.002257
TRINITY_DN35423_c0_g1_i3	AT1G29050	Protein trichome birefringence-like 38 [Source:UniProtKB/Swiss-Prot;Acc:Q8VY22]	-3.94033	4.60586	9.67323e-08	8.07998e-05
TRINITY_DN48234_c0_g1_i1	ATMG00290	mitochondrial ribosomal protein S4 [Source:TAIR;Acc:ATMG00290]	-3.93573	2.5646	0.000132598	0.0198773
TRINITY_DN40857_c0_g1_i2	AT3G10210	SEC14 cytosolic factor family protein / phosphoglyceride transfer family protein [Source:TAIR;Acc:AT3G10210]	-3.92872	2.99545	8.12354e-08	6.94709e-05
TRINITY_DN42028_c0_g1_i5	AT5G52200	phosphoprotein phosphatase inhibitors [Source:TAIR;Acc:AT5G52200]	-3.92336	0.67032	9.18663e-05	0.0153863
TRINITY_DN43362_c1_g1_i2	AT2G41380	S-adenosyl-L-methionine-dependent methyltransferases superfamily protein [Source:TAIR;Acc:AT2G41380]	-3.91699	3.10531	1.2605e-08	1.38031e-05
TRINITY_DN37964_c0_g1_i1	AT5G38895	RING/U-box superfamily protein [Source:TAIR;Acc:AT5G38895]	-3.91141	0.0420457	0.000364831	0.0398778
TRINITY_DN42392_c0_g1_i2	AT1G59740	Protein NRT1/ PTR FAMILY 4.3 [Source:UniProtKB/Swiss-Prot;Acc:Q93VV5]	-3.90571	0.839486	3.13888e-05	0.00704631
TRINITY_DN42871_c0_g2_i1	AT1G69730	Wall-associated receptor kinase-like 9 [Source:UniProtKB/Swiss-Prot;Acc:Q9C9L5]	-3.88953	1.02145	2.65253e-05	0.00622945
TRINITY_DN47529_c0_g1_i4	AT1G54610	Probable serine/threonine-protein kinase At1g54610 [Source:UniProtKB/Swiss-Prot;Acc:Q9ZVM9]	-3.8574	0.799689	3.14368e-05	0.00704828
TRINITY_DN31300_c0_g1_i1	AT2G40300	Ferritin-4, chloroplastic [Source:UniProtKB/Swiss-Prot;Acc:Q9S756]	-3.84915	3.68568	2.77534e-10	4.98418e-07
TRINITY_DN47183_c0_g5_i2	AT3G06850	Lipoamide acyltransferase component of branched-chain alpha-keto acid dehydrogenase complex, mitochondrial [Source:UniProtKB/Swiss-Prot;Acc:Q9M7Z1]	-3.81732	2.82072	1.01033e-09	1.55079e-06
TRINITY_DN48238_c0_g1_i4	AT5G18230	transcription regulator NOT2/NOT3/NOT5 family protein [Source:TAIR;Acc:AT5G18230]	-3.81389	4.16954	0.00011927	0.0184958
TRINITY_DN53108_c2_g3_i1	AT2G13840	Polymerase/histidinol phosphatase-like [Source:TAIR;Acc:AT2G13840]	-3.81329	0.686288	0.000412365	0.04346
TRINITY_DN41734_c0_g1_i5	AT3G22590	Hsp90 co-chaperone CDC37 [Source:UniProtKB/Swiss-Prot;Acc:Q9LJ87]	-3.79449	1.84856	4.70015e-05	0.00951623
TRINITY_DN51708_c0_g1_i3	AT5G66430	S-adenosyl-L-methionine-dependent methyltransferases superfamily protein [Source:TAIR;Acc:AT5G66430]	-3.78649	1.40307	0.000322152	0.0365698
TRINITY_DN46442_c1_g1_i1	AT1G01720	NAC domain-containing protein 2 [Source:UniProtKB/Swiss-Prot;Acc:Q39013]	-3.78281	5.24921	1.89503e-12	5.86767e-09
TRINITY_DN44967_c0_g1_i4	AT4G13010	Putative quinone-oxidoreductase homolog, chloroplastic [Source:UniProtKB/Swiss-Prot;Acc:Q9SV68]	-3.78233	1.3516	2.16434e-06	0.000964759
TRINITY_DN43162_c0_g1_i2	AT3G04730	Auxin-responsive protein IAA16 [Source:UniProtKB/Swiss-Prot;Acc:O24407]	-3.77799	1.78502	8.448e-06	0.00276854
TRINITY_DN66159_c0_g1_i1	AT3G59140	ABC transporter C family member 10 [Source:UniProtKB/Swiss-Prot;Acc:Q9LYS2]	-3.76909	0.20198	0.00044176	0.0456735
TRINITY_DN34799_c0_g2_i1	ATMG00270	NADH dehydrogenase 6 [Source:TAIR;Acc:ATMG00270]	-3.75927	2.7483	0.000108334	0.0173091
TRINITY_DN46560_c0_g1_i1	AT2G20880	Ethylene-responsive transcription factor ERF053 [Source:UniProtKB/Swiss-Prot;Acc:Q9SKT1]	-3.74041	2.58127	1.78768e-08	1.87746e-05
TRINITY_DN44584_c0_g4_i1	ATMG00210	ribosomal protein L5 [Source:TAIR;Acc:ATMG00210]	-3.73901	3.37407	0.000423376	0.0443085
TRINITY_DN52004_c0_g3_i5	AT3G23790	Probable acyl-activating enzyme 16, chloroplastic [Source:UniProtKB/Swiss-Prot;Acc:Q9LK39]	-3.7331	1.75195	4.23025e-06	0.00164794
TRINITY_DN48473_c1_g1_i1	AT5G65380	MATE efflux family protein [Source:TAIR;Acc:AT5G65380]	-3.71933	4.92955	0.000404751	0.0428335
TRINITY_DN46839_c0_g1_i2	AT2G19580	Tetraspanin-2 [Source:UniProtKB/Swiss-Prot;Acc:Q9ZUN5]	-3.71748	2.97014	3.5428e-05	0.0076656
TRINITY_DN36212_c0_g1_i1	AT2G28710	C2H2-type zinc finger family protein [Source:TAIR;Acc:AT2G28710]	-3.70126	4.20411	4.23429e-09	5.35512e-06
TRINITY_DN42934_c2_g1_i1	ATMG00640	hydrogen ion transporting ATP synthases, rotational mechanism;zinc ion binding [Source:TAIR;Acc:ATMG00640]	-3.70006	2.19181	0.000169794	0.0235711
TRINITY_DN43620_c0_g1_i3	AT1G44920	unknown protein; FUNCTIONS IN: molecular_function unknown; INVOLVED IN: biological_process unknown; LOCATED IN: chloroplast; EXPRESSED IN: 22 plant structures; EXPRESSED DURING: 13 growth stages; CONTAINS InterPro DOMAIN/s: Protein of unknown functi /.../3054 (InterPro:IPR021414); Has 246 Blast hits to 246 proteins in 119 species: Archae - 14; Bacteria - 181; Metazoa - 0; Fungi - 0; Plants - 45; …	-3.69605	1.36541	4.85862e-05	0.00980392
TRINITY_DN51148_c0_g2_i2	AT1G22770	Protein GIGANTEA [Source:UniProtKB/Swiss-Prot;Acc:Q9SQI2]	-3.67441	3.295	4.39194e-05	0.0090764
TRINITY_DN50613_c0_g2_i4	AT5G49360	Beta-D-xylosidase 1 [Source:UniProtKB/Swiss-Prot;Acc:Q9FGY1]	-3.63123	1.89942	0.000141533	0.0208512
TRINITY_DN44607_c0_g1_i2	AT2G23780	RING/U-box superfamily protein [Source:TAIR;Acc:AT2G23780]	-3.61994	2.01252	6.348e-07	0.000369156
TRINITY_DN49879_c0_g1_i1	ATMG01190	ATP synthase subunit 1 [Source:TAIR;Acc:ATMG01190]	-3.61678	2.64044	0.000152859	0.0219965
TRINITY_DN28768_c0_g1_i1	AT2G46330	Arabinogalactan peptide 16 [Source:UniProtKB/Swiss-Prot;Acc:O82337]	-3.61387	1.63475	4.9244e-06	0.00184627
TRINITY_DN52881_c3_g3_i1	AT1G11410	G-type lectin S-receptor-like serine/threonine-protein kinase At1g11410 [Source:UniProtKB/Swiss-Prot;Acc:Q9LPZ3]	-3.61304	1.06389	2.12626e-05	0.00535556
TRINITY_DN39278_c0_g1_i1	AT1G09970	Leucine-rich receptor-like protein kinase family protein [Source:TAIR;Acc:AT1G09970]	-3.6094	1.32477	0.00013304	0.019927
TRINITY_DN48573_c0_g1_i6	AT1G10070	Branched-chain-amino-acid aminotransferase 2, chloroplastic [Source:UniProtKB/Swiss-Prot;Acc:Q9M439]	-3.60154	2.19547	6.99671e-05	0.0129007
TRINITY_DN44235_c0_g1_i1	AT1G09900	Pentatricopeptide repeat-containing protein At1g09900 [Source:UniProtKB/Swiss-Prot;Acc:Q3EDF8]	-3.588	1.31629	0.000195787	0.0259491
TRINITY_DN42224_c0_g1_i4	AT4G38350	Patched family protein [Source:TAIR;Acc:AT4G38350]	-3.5548	0.502916	7.44979e-05	0.0134732
TRINITY_DN17065_c0_g2_i1	AT2G36220	unknown protein; BEST Arabidopsis thaliana protein match is: unknown protein (TAIR:AT3G52710.1); Has 74 Blast hits to 74 proteins in 10 species: Archae - 0; Bacteria - 0; Metazoa - 0; Fungi - 0; Plants - 74; Viruses - 0; Other Eukaryotes - 0 (source /.../ BLink). [Source:TAIR;Acc:AT2G36220]	-3.54796	2.78161	8.94991e-10	1.3856e-06
TRINITY_DN41143_c0_g1_i1	AT5G13170	Bidirectional sugar transporter SWEET15 [Source:UniProtKB/Swiss-Prot;Acc:Q9FY94]	-3.54	2.86334	1.11314e-07	8.96443e-05
TRINITY_DN31693_c0_g1_i1	AT1G76650	Calcium-binding protein CML38 [Source:UniProtKB/Swiss-Prot;Acc:Q9SRE6]	-3.52328	0.564487	9.69471e-05	0.0159876
TRINITY_DN45024_c0_g2_i1	AT2G43820	UDP-glycosyltransferase 74F2 [Source:UniProtKB/Swiss-Prot;Acc:O22822]	-3.519	1.37314	0.000204702	0.0268161
TRINITY_DN43411_c0_g1_i3	AT1G05680	UDP-glycosyltransferase 74E2 [Source:UniProtKB/Swiss-Prot;Acc:Q9SYK9]	-3.50186	1.16229	4.46598e-05	0.00918714
TRINITY_DN49176_c0_g2_i7	AT5G65280	LanC-like protein GCL1 [Source:UniProtKB/Swiss-Prot;Acc:Q9FJN7]	-3.48613	4.43342	5.18697e-08	4.77702e-05
TRINITY_DN41454_c0_g2_i1	AT1G06070	Basic-leucine zipper (bZIP) transcription factor family protein [Source:TAIR;Acc:AT1G06070]	-3.48348	1.74932	3.47305e-05	0.00754193
TRINITY_DN17559_c0_g2_i1	ATCG00050	30S ribosomal protein S16, chloroplastic [Source:UniProtKB/Swiss-Prot;Acc:P56806]	-3.47432	4.4948	0.000501891	0.0497426
TRINITY_DN38410_c0_g1_i1	AT1G53540	17.6 kDa class I heat shock protein 3 [Source:UniProtKB/Swiss-Prot;Acc:P13853]	-3.47389	3.65054	3.75083e-08	3.60216e-05
TRINITY_DN34316_c0_g1_i1	AT5G60800	Heavy metal transport/detoxification superfamily protein [Source:TAIR;Acc:AT5G60800]	-3.4654	1.64833	8.70956e-07	0.000471124
TRINITY_DN50613_c0_g2_i1	AT5G49360	Beta-D-xylosidase 1 [Source:UniProtKB/Swiss-Prot;Acc:Q9FGY1]	-3.44797	1.97594	0.000223895	0.0287001
TRINITY_DN40120_c0_g1_i1	AT3G14205	Phosphoinositide phosphatase SAC2 [Source:UniProtKB/Swiss-Prot;Acc:Q94A27]	-3.43315	1.41477	0.000251117	0.031133
TRINITY_DN50851_c0_g3_i2	AT1G68710	Putative phospholipid-transporting ATPase 9 [Source:UniProtKB/Swiss-Prot;Acc:Q9SX33]	-3.42057	2.09963	4.76381e-06	0.00179732
TRINITY_DN49167_c0_g3_i1	ATMG01170	ATPase, F0 complex, subunit A protein [Source:TAIR;Acc:ATMG01170]	-3.41288	2.03881	0.000339683	0.03789
TRINITY_DN53050_c4_g1_i4	AT4G33000	Calcineurin B-like protein 10 [Source:UniProtKB/Swiss-Prot;Acc:Q7FRS8]	-3.41208	2.03012	0.000118625	0.0184606
TRINITY_DN45968_c0_g1_i3	AT4G39330	Probable cinnamyl alcohol dehydrogenase 9 [Source:UniProtKB/Swiss-Prot;Acc:P42734]	-3.37148	2.68507	1.55682e-05	0.00431054
TRINITY_DN45528_c0_g1_i1	AT4G01870	tolB protein-related [Source:TAIR;Acc:AT4G01870]	-3.36177	6.89488	1.22498e-07	9.69127e-05
TRINITY_DN48123_c0_g1_i1	AT3G28340	Probable galacturonosyltransferase-like 10 [Source:UniProtKB/Swiss-Prot;Acc:Q9LHD2]	-3.36027	2.79869	2.74109e-06	0.00117297
TRINITY_DN16843_c0_g1_i1	AT5G45320	FUNCTIONS IN: molecular_function unknown; INVOLVED IN: biological_process unknown; LOCATED IN: endomembrane system; EXPRESSED IN: inflorescence meristem, root, flower; EXPRESSED DURING: petal differentiation and expansion stage; CONTAINS InterPro DO /.../: Late embryogenesis abundant protein, group 2 (InterPro:IPR004864); BEST Arabidopsis thaliana protein match is: unknown protein (TAIR:AT3G26350…	-3.35967	1.5401	0.00020305	0.0266754
TRINITY_DN48753_c0_g1_i8	AT1G49040	DENN domain and WD repeat-containing protein SCD1 [Source:UniProtKB/Swiss-Prot;Acc:Q8RXA7]	-3.3525	2.91121	0.00019921	0.0262671
TRINITY_DN47890_c0_g1_i6	AT5G26742	DEAD-box ATP-dependent RNA helicase 3, chloroplastic [Source:UniProtKB/Swiss-Prot;Acc:Q8L7S8]	-3.35172	2.76406	0.000135483	0.0201583
TRINITY_DN34277_c0_g1_i2	AT3G25610	Phospholipid-transporting ATPase 10 [Source:UniProtKB/Swiss-Prot;Acc:Q9LI83]	-3.34342	1.62214	1.69576e-05	0.00457953
TRINITY_DN48750_c0_g1_i1	AT4G01870	tolB protein-related [Source:TAIR;Acc:AT4G01870]	-3.34296	7.75303	1.11311e-07	8.96443e-05
TRINITY_DN43992_c1_g1_i4	AT1G69040	ACT domain-containing protein ACR4 [Source:UniProtKB/Swiss-Prot;Acc:Q8LJW3]	-3.34198	1.48992	0.000194586	0.0258281
TRINITY_DN46555_c2_g1_i2	AT4G38260	Protein of unknown function (DUF833) [Source:TAIR;Acc:AT4G38260]	-3.32976	7.8043	2.71423e-09	3.63763e-06
TRINITY_DN44666_c0_g1_i2	AT5G21040	F-box/WD-40 repeat-containing protein At5g21040 [Source:UniProtKB/Swiss-Prot;Acc:Q94AD8]	-3.32832	3.27191	0.000279681	0.0333294
TRINITY_DN41493_c0_g1_i2	AT5G09570	Cox19-like CHCH family protein [Source:TAIR;Acc:AT5G09570]	-3.32305	1.15598	5.84017e-05	0.011302
TRINITY_DN46352_c0_g1_i2	AT5G58770	Dehydrodolichyl diphosphate synthase 2 [Source:UniProtKB/Swiss-Prot;Acc:Q56Y11]	-3.32233	1.86201	1.3409e-05	0.0038903
TRINITY_DN52801_c0_g1_i4	AT3G21430	Protein ALWAYS EARLY 3 [Source:UniProtKB/Swiss-Prot;Acc:Q6A332]	-3.30875	3.26635	8.65695e-06	0.00280375
TRINITY_DN47951_c1_g1_i5	AT1G26460	Pentatricopeptide repeat-containing protein At1g26460, mitochondrial [Source:UniProtKB/Swiss-Prot;Acc:Q9FZD1]	-3.29843	3.87124	1.84461e-07	0.000134117
TRINITY_DN31776_c0_g1_i2	AT5G54940	Translation initiation factor SUI1 family protein [Source:TAIR;Acc:AT5G54940]	-3.28701	5.10832	2.66016e-07	0.000182341
TRINITY_DN52202_c0_g1_i13	AT5G23720	Dual specificity protein phosphatase PHS1 [Source:UniProtKB/Swiss-Prot;Acc:Q75QN6]	-3.275	1.89696	0.000248921	0.0310009
TRINITY_DN31972_c0_g1_i1	AT3G26560	Probable pre-mRNA-splicing factor ATP-dependent RNA helicase [Source:UniProtKB/Swiss-Prot;Acc:Q38953]	-3.26925	2.80636	2.97969e-06	0.00124736
TRINITY_DN45670_c0_g1_i6	AT5G25560	CHY-type/CTCHY-type/RING-type Zinc finger protein [Source:TAIR;Acc:AT5G25560]	-3.26033	7.31814	1.01202e-07	8.2612e-05
TRINITY_DN38364_c0_g1_i1	AT1G65480	Protein FLOWERING LOCUS T [Source:UniProtKB/Swiss-Prot;Acc:Q9SXZ2]	-3.25907	1.13931	3.26171e-05	0.00720498
TRINITY_DN52034_c0_g1_i3	AT5G03720	Heat stress transcription factor A-3 [Source:UniProtKB/Swiss-Prot;Acc:Q8GYY1]	-3.25424	1.68479	7.35781e-06	0.00249787
TRINITY_DN51446_c0_g1_i11	AT5G44790	Copper-transporting ATPase RAN1 [Source:UniProtKB/Swiss-Prot;Acc:Q9S7J8]	-3.24759	1.58704	0.000410031	0.0432902
TRINITY_DN47929_c0_g1_i2	AT1G50420	Scarecrow-like protein 3 [Source:UniProtKB/Swiss-Prot;Acc:Q9LPR8]	-3.24261	3.03795	1.92373e-06	0.000895025
TRINITY_DN40165_c0_g4_i2	AT2G23090	Uncharacterized protein At2g23090 [Source:UniProtKB/Swiss-Prot;Acc:O64818]	-3.23039	1.50484	0.00047159	0.0476869
TRINITY_DN43362_c1_g1_i3	AT2G41380	S-adenosyl-L-methionine-dependent methyltransferases superfamily protein [Source:TAIR;Acc:AT2G41380]	-3.2247	1.31366	0.000266246	0.032329
TRINITY_DN43362_c1_g1_i1	AT2G41380	S-adenosyl-L-methionine-dependent methyltransferases superfamily protein [Source:TAIR;Acc:AT2G41380]	-3.22418	3.83317	1.52893e-05	0.00425245
TRINITY_DN34670_c0_g1_i1	AT5G48100	Laccase-15 [Source:UniProtKB/Swiss-Prot;Acc:Q84J37]	-3.20623	0.199744	0.000416767	0.0437442
TRINITY_DN45623_c0_g2_i5	AT2G28910	CAX-interacting protein 4 [Source:UniProtKB/Swiss-Prot;Acc:Q84Y18]	-3.19673	5.04783	1.36318e-08	1.4837e-05
TRINITY_DN49556_c1_g1_i7	AT5G62520	Probable inactive poly [ADP-ribose] polymerase SRO5 [Source:UniProtKB/Swiss-Prot;Acc:Q9FJJ3]	-3.19558	7.06349	1.37146e-06	0.000667473
TRINITY_DN32784_c0_g1_i1	AT1G19020	unknown protein; BEST Arabidopsis thaliana protein match is: unknown protein (TAIR:AT3G48180.1); Has 88 Blast hits to 88 proteins in 15 species: Archae - 0; Bacteria - 0; Metazoa - 0; Fungi - 0; Plants - 88; Viruses - 0; Other Eukaryotes - 0 (source /.../ BLink). [Source:TAIR;Acc:AT1G19020]	-3.16714	5.2883	2.01863e-09	2.78862e-06
TRINITY_DN44423_c0_g1_i3	AT3G05580	Serine/threonine-protein phosphatase PP1 isozyme 9 [Source:UniProtKB/Swiss-Prot;Acc:Q9M9W3]	-3.1616	1.83257	0.000299031	0.0348039
TRINITY_DN46707_c0_g1_i10	AT5G17990	Anthranilate phosphoribosyltransferase, chloroplastic [Source:UniProtKB/Swiss-Prot;Acc:Q02166]	-3.16063	4.30248	7.17805e-05	0.0131272
TRINITY_DN33235_c0_g1_i1	AT5G13080	Probable WRKY transcription factor 75 [Source:UniProtKB/Swiss-Prot;Acc:Q9FYA2]	-3.15873	2.57317	3.36077e-08	3.29811e-05
TRINITY_DN34767_c0_g1_i1	AT2G22500	Mitochondrial uncoupling protein 5 [Source:UniProtKB/Swiss-Prot;Acc:Q9SJY5]	-3.15282	2.11449	4.85871e-07	0.00030403
TRINITY_DN41973_c0_g1_i1	AT3G52710	unknown protein; FUNCTIONS IN: molecular_function unknown; INVOLVED IN: biological_process unknown; LOCATED IN: plasma membrane; EXPRESSED IN: 19 plant structures; EXPRESSED DURING: 9 growth stages; BEST Arabidopsis thaliana protein match is: unknow /.../ein (TAIR:AT2G36220.1); Has 64 Blast hits to 64 proteins in 10 species: Archae - 0; Bacteria - 0; Metazoa - 0; Fungi - 0; Plants - 64; Viruses -…	-3.15149	6.19137	1.63521e-11	4.02279e-08
TRINITY_DN48952_c0_g1_i1	AT2G38960	Endoplasmic reticulum oxidoreductin-2 [Source:UniProtKB/Swiss-Prot;Acc:Q7X9I4]	-3.1498	4.64182	2.97096e-05	0.00675942
TRINITY_DN48933_c0_g1_i3	AT2G14960	Probable indole-3-acetic acid-amido synthetase GH3.1 [Source:UniProtKB/Swiss-Prot;Acc:O82333]	-3.149	2.88011	0.000128848	0.0194778
TRINITY_DN39805_c0_g1_i1	AT1G23040	hydroxyproline-rich glycoprotein family protein [Source:TAIR;Acc:AT1G23040]	-3.14896	3.0857	6.19926e-07	0.000363827
TRINITY_DN52622_c0_g1_i6	AT5G53450	Probable plastid-lipid-associated protein 14, chloroplastic [Source:UniProtKB/Swiss-Prot;Acc:Q9LV04]	-3.14807	1.02419	0.000205836	0.0268841
TRINITY_DN43460_c0_g1_i1	AT5G41330	BTB/POZ domain-containing protein At5g41330 [Source:UniProtKB/Swiss-Prot;Acc:Q9FN67]	-3.13765	4.61076	3.17347e-09	4.12984e-06
TRINITY_DN47762_c0_g1_i10	AT5G43300	Glycerophosphodiester phosphodiesterase GDPD3 [Source:UniProtKB/Swiss-Prot;Acc:Q680A6]	-3.13552	1.57959	8.56776e-06	0.00278744
TRINITY_DN19186_c0_g1_i1	AT2G46690	Auxin-responsive protein SAUR32 [Source:UniProtKB/Swiss-Prot;Acc:Q9ZUZ3]	-3.13187	1.72177	3.31143e-06	0.00136398
TRINITY_DN50082_c0_g1_i1	AT2G25490	EIN3-binding F-box protein 1 [Source:UniProtKB/Swiss-Prot;Acc:Q9SKK0]	-3.12406	5.21969	7.43976e-11	1.46823e-07
TRINITY_DN40252_c0_g1_i1	AT4G11070	Probable WRKY transcription factor 41 [Source:UniProtKB/Swiss-Prot;Acc:Q8H0Y8]	-3.12063	2.54272	7.159e-06	0.00244424
TRINITY_DN53206_c0_g1_i15	AT4G17610	tRNA/rRNA methyltransferase (SpoU) family protein [Source:TAIR;Acc:AT4G17610]	-3.11984	2.85739	6.88425e-07	0.000393735
TRINITY_DN47775_c0_g1_i1	AT5G61010	exocyst subunit exo70 family protein E2 [Source:TAIR;Acc:AT5G61010]	-3.11345	3.29919	1.93708e-08	2.02253e-05
TRINITY_DN6068_c0_g1_i1	AT1G59960	NAD(P)-linked oxidoreductase superfamily protein [Source:TAIR;Acc:AT1G59960]	-3.09362	0.565651	0.00043732	0.0453178
TRINITY_DN30158_c0_g1_i1	AT4G27270	Probable NAD(P)H dehydrogenase (quinone) FQR1-like 1 [Source:UniProtKB/Swiss-Prot;Acc:Q6NQE2]	-3.07805	1.13013	4.40384e-05	0.00909054
TRINITY_DN47929_c0_g1_i1	AT1G50420	Scarecrow-like protein 3 [Source:UniProtKB/Swiss-Prot;Acc:Q9LPR8]	-3.07505	3.45975	9.48186e-08	7.9945e-05
TRINITY_DN51756_c1_g1_i1	AT2G40095	Alpha/beta hydrolase related protein [Source:TAIR;Acc:AT2G40095]	-3.06665	2.65443	2.83962e-07	0.000192905
TRINITY_DN45454_c0_g1_i1	AT3G25250	Serine/threonine-protein kinase OXI1 [Source:UniProtKB/Swiss-Prot;Acc:Q9LSF1]	-3.06209	1.43854	0.000102033	0.0165377
TRINITY_DN52177_c0_g1_i1	AT3G51550	Receptor-like protein kinase FERONIA [Source:UniProtKB/Swiss-Prot;Acc:Q9SCZ4]	-3.06197	1.71877	1.12398e-05	0.00344484
TRINITY_DN40869_c0_g1_i1	AT2G36090	Probable F-box protein At1g60180 [Source:UniProtKB/Swiss-Prot;Acc:Q9SIH5]	-3.06052	1.09204	0.000370848	0.0402903
TRINITY_DN44584_c0_g3_i1	ATMG00220	apocytochrome b [Source:TAIR;Acc:ATMG00220]	-3.04399	4.47024	0.000447007	0.0459778
TRINITY_DN42140_c0_g1_i2	AT2G20500	unknown protein; FUNCTIONS IN: molecular_function unknown; INVOLVED IN: biological_process unknown; LOCATED IN: mitochondrion; EXPRESSED IN: 21 plant structures; EXPRESSED DURING: 13 growth stages; Has 13 Blast hits to 13 proteins in 5 species: Arch /.../; Bacteria - 0; Metazoa - 0; Fungi - 0; Plants - 13; Viruses - 0; Other Eukaryotes - 0 (source: NCBI BLink). [Source:TAIR;Acc:AT2G20500]	-3.04142	1.47252	3.44877e-05	0.00750737
TRINITY_DN52034_c0_g1_i5	AT5G03720	Heat stress transcription factor A-3 [Source:UniProtKB/Swiss-Prot;Acc:Q8GYY1]	-3.03895	2.51381	4.35114e-06	0.00168408
TRINITY_DN35569_c0_g1_i1	AT2G27310	F-box protein At2g27310 [Source:UniProtKB/Swiss-Prot;Acc:Q9XIN8]	-3.03488	5.88708	3.97391e-06	0.0015685
TRINITY_DN50874_c0_g1_i1	AT3G15354	SPA1-related 3 [Source:TAIR;Acc:AT3G15354]	-3.01872	2.71685	1.31917e-05	0.00387736
TRINITY_DN28881_c0_g1_i1	AT5G43260	chaperone protein dnaJ-related [Source:TAIR;Acc:AT5G43260]	-3.01507	2.52959	6.27634e-06	0.00222758
TRINITY_DN47906_c0_g1_i3	AT4G36010	Pathogenesis-related thaumatin superfamily protein [Source:TAIR;Acc:AT4G36010]	-3.00988	5.65457	7.33007e-08	6.39025e-05
TRINITY_DN27652_c0_g1_i1	AT5G40010	AAA-ATPase 1 [Source:TAIR;Acc:AT5G40010]	-2.99605	3.97822	3.52417e-07	0.000229311
TRINITY_DN44746_c0_g1_i2	AT2G39130	Transmembrane amino acid transporter family protein [Source:TAIR;Acc:AT2G39130]	-2.98532	1.61254	5.56369e-05	0.010908
TRINITY_DN52278_c0_g3_i9	AT2G47980	Sister-chromatid cohesion protein 3 [Source:UniProtKB/Swiss-Prot;Acc:O82265]	-2.9852	1.38732	8.27571e-05	0.0143153
TRINITY_DN44079_c0_g1_i1	AT3G50740	UDP-glycosyltransferase 72E1 [Source:UniProtKB/Swiss-Prot;Acc:Q94A84]	-2.97558	1.25065	0.000240188	0.0302065
TRINITY_DN50851_c0_g3_i1	AT1G68710	Putative phospholipid-transporting ATPase 9 [Source:UniProtKB/Swiss-Prot;Acc:Q9SX33]	-2.97418	1.36915	0.000368243	0.04008
TRINITY_DN49463_c0_g1_i2	AT3G16050	Pyridoxal 5'-phosphate synthase-like subunit PDX1.2 [Source:UniProtKB/Swiss-Prot;Acc:Q9ZNR6]	-2.96436	3.33183	7.51701e-05	0.013553
TRINITY_DN53330_c0_g4_i4	AT1G56290	CwfJ-like family protein [Source:TAIR;Acc:AT1G56290]	-2.96283	2.79407	8.68649e-07	0.000471124
TRINITY_DN52018_c0_g3_i5	AT3G02280	NADPH-dependent diflavin oxidoreductase 1 [Source:UniProtKB/Swiss-Prot;Acc:Q6NPS8]	-2.96127	1.00139	0.000274605	0.0329388
TRINITY_DN52683_c0_g1_i6	AT1G74310	Chaperone protein ClpB1 [Source:UniProtKB/Swiss-Prot;Acc:P42730]	-2.95916	3.21736	1.63123e-07	0.0001224
TRINITY_DN40915_c0_g1_i1	AT3G26560	Probable pre-mRNA-splicing factor ATP-dependent RNA helicase [Source:UniProtKB/Swiss-Prot;Acc:Q38953]	-2.95366	4.07271	9.56694e-08	8.02854e-05
TRINITY_DN14402_c0_g1_i1	AT3G26560	Probable pre-mRNA-splicing factor ATP-dependent RNA helicase [Source:UniProtKB/Swiss-Prot;Acc:Q38953]	-2.94869	2.23207	3.47104e-05	0.00754193
TRINITY_DN45968_c0_g1_i2	AT4G37990	Cinnamyl alcohol dehydrogenase 8 [Source:UniProtKB/Swiss-Prot;Acc:Q02972]	-2.94683	6.01129	3.389e-07	0.000221318
TRINITY_DN47582_c0_g1_i1	AT2G38120	Auxin transporter protein 1 [Source:UniProtKB/Swiss-Prot;Acc:Q96247]	-2.94667	1.63391	0.000242256	0.0303602
TRINITY_DN41778_c0_g1_i1	AT1G31200	Protein PHLOEM PROTEIN 2-LIKE A9 [Source:UniProtKB/Swiss-Prot;Acc:Q9SA16]	-2.93967	1.71684	2.85972e-05	0.0065674
TRINITY_DN48362_c0_g1_i1	AT2G18700	Probable alpha,alpha-trehalose-phosphate synthase [UDP-forming] 11 [Source:UniProtKB/Swiss-Prot;Acc:Q9ZV48]	-2.93653	4.72139	5.71524e-09	6.88852e-06
TRINITY_DN38204_c0_g1_i1	ATCG00040	maturase K [Source:TAIR;Acc:ATCG00040]	-2.93113	4.76474	0.000175152	0.0240483
TRINITY_DN47069_c0_g1_i1	AT2G39220	Patatin-like protein 6 [Source:UniProtKB/Swiss-Prot;Acc:O80959]	-2.93089	3.40361	8.26047e-07	0.000455056
TRINITY_DN53136_c0_g1_i6	AT1G64870	unknown protein; BEST Arabidopsis thaliana protein match is: unknown protein (TAIR:AT3G45200.1); Has 99 Blast hits to 91 proteins in 10 species: Archae - 0; Bacteria - 0; Metazoa - 0; Fungi - 0; Plants - 99; Viruses - 0; Other Eukaryotes - 0 (source /.../ BLink). [Source:TAIR;Acc:AT1G64870]	-2.92943	3.74856	1.03109e-07	8.37881e-05
TRINITY_DN43690_c0_g1_i1	AT5G13200	GEM-like protein 5 [Source:UniProtKB/Swiss-Prot;Acc:Q9LYV6]	-2.92937	7.34752	1.10204e-10	2.1281e-07
TRINITY_DN43411_c0_g1_i2	AT2G43820	UDP-glycosyltransferase 74F2 [Source:UniProtKB/Swiss-Prot;Acc:O22822]	-2.92608	5.56083	4.69974e-05	0.00951623
TRINITY_DN47633_c0_g3_i3	AT3G58900	F-box/LRR-repeat protein At3g58900 [Source:UniProtKB/Swiss-Prot;Acc:Q93ZX6]	-2.92009	2.83252	1.40572e-06	0.000682296
TRINITY_DN51218_c0_g1_i5	AT3G08970	DnaJ protein ERDJ3A [Source:UniProtKB/Swiss-Prot;Acc:Q9SR96]	-2.91172	3.19752	5.14673e-05	0.0102132
TRINITY_DN40640_c0_g1_i1	AT3G61530	3-methyl-2-oxobutanoate hydroxymethyltransferase 2, mitochondrial [Source:UniProtKB/Swiss-Prot;Acc:Q9M315]	-2.89569	1.61405	4.26791e-05	0.00887114
TRINITY_DN45623_c0_g2_i2	AT2G28910	CAX-interacting protein 4 [Source:UniProtKB/Swiss-Prot;Acc:Q84Y18]	-2.88899	1.95742	3.64018e-05	0.00781976
TRINITY_DN53269_c0_g2_i7	AT3G59140	ABC transporter C family member 10 [Source:UniProtKB/Swiss-Prot;Acc:Q9LYS2]	-2.88552	4.79085	3.383e-06	0.00138079
TRINITY_DN49535_c0_g3_i5	AT2G45740	Peroxisomal membrane protein 11D [Source:UniProtKB/Swiss-Prot;Acc:O80845]	-2.87552	1.81639	3.1635e-05	0.00707504
TRINITY_DN22361_c0_g1_i1	AT5G64750	Ethylene-responsive transcription factor ABR1 [Source:UniProtKB/Swiss-Prot;Acc:Q9FGF8]	-2.87529	4.29162	1.65786e-06	0.00078145
TRINITY_DN48121_c0_g1_i2	AT1G05680	UDP-glycosyltransferase 74E2 [Source:UniProtKB/Swiss-Prot;Acc:Q9SYK9]	-2.87082	2.42398	2.48178e-05	0.00591897
TRINITY_DN39287_c0_g1_i1	AT4G36740	Homeobox-leucine zipper protein ATHB-40 [Source:UniProtKB/Swiss-Prot;Acc:O23208]	-2.86861	1.33956	0.000281196	0.0334655
TRINITY_DN43178_c1_g1_i3	AT1G12710	F-box protein PP2-A12 [Source:UniProtKB/Swiss-Prot;Acc:Q9LN77]	-2.8523	2.58495	2.08677e-06	0.000948756
TRINITY_DN48927_c1_g1_i1	AT4G32300	G-type lectin S-receptor-like serine/threonine-protein kinase SD2-5 [Source:UniProtKB/Swiss-Prot;Acc:Q8RWZ5]	-2.8493	4.37559	3.30955e-08	3.26569e-05
TRINITY_DN35781_c0_g1_i1	AT4G13830	Chaperone protein dnaJ 20, chloroplastic [Source:UniProtKB/Swiss-Prot;Acc:Q9SDN0]	-2.82185	2.97703	2.15883e-05	0.00540725
TRINITY_DN48186_c0_g1_i8	AT5G13820	Telomere repeat-binding protein 4 [Source:UniProtKB/Swiss-Prot;Acc:Q9FFY9]	-2.82033	6.23101	3.65585e-10	6.31295e-07
TRINITY_DN52947_c0_g2_i3	AT5G53460	Glutamate synthase 1 [NADH], chloroplastic [Source:UniProtKB/Swiss-Prot;Acc:Q9LV03]	-2.81973	6.97936	3.82521e-10	6.54249e-07
TRINITY_DN42654_c0_g1_i1	AT2G22500	Mitochondrial uncoupling protein 5 [Source:UniProtKB/Swiss-Prot;Acc:Q9SJY5]	-2.81603	2.00866	1.80556e-05	0.00475451
TRINITY_DN30845_c0_g1_i1	AT1G58330	transcription factor-related [Source:TAIR;Acc:AT1G58330]	-2.80978	4.64455	0.000101815	0.016527
TRINITY_DN27006_c0_g1_i1	AT2G31945	unknown protein; FUNCTIONS IN: molecular_function unknown; INVOLVED IN: biological_process unknown; LOCATED IN: endomembrane system; EXPRESSED IN: 8 plant structures; EXPRESSED DURING: 4 anthesis, petal differentiation and expansion stage; BEST Arab /.../s thaliana protein match is: unknown protein (TAIR:AT1G05575.1); Has 61 Blast hits to 61 proteins in 10 species: Archae - 0; Bacteria - 0; Metaz…	-2.80523	2.31754	0.000148939	0.0216231
TRINITY_DN33188_c0_g1_i1	ATMG00030	Uncharacterized mitochondrial protein AtMg00030 [Source:UniProtKB/Swiss-Prot;Acc:P93276]	-2.80506	9.81075	0.000403784	0.0427563
TRINITY_DN46613_c0_g1_i3	AT1G51140	Transcription factor bHLH122 [Source:UniProtKB/Swiss-Prot;Acc:Q9C690]	-2.80076	3.99114	4.14007e-05	0.00868582
TRINITY_DN46555_c2_g1_i4	AT4G38260	Protein of unknown function (DUF833) [Source:TAIR;Acc:AT4G38260]	-2.79659	7.14215	8.41611e-10	1.31429e-06
TRINITY_DN51046_c1_g1_i6	AT5G09880	Splicing factor, CC1-like [Source:TAIR;Acc:AT5G09880]	-2.79079	3.18443	6.56701e-07	0.000379214
TRINITY_DN42520_c0_g1_i1	AT1G07150	mitogen-activated protein kinase kinase kinase 13 [Source:TAIR;Acc:AT1G07150]	-2.77931	3.5899	3.23681e-05	0.00716565
TRINITY_DN53122_c1_g2_i12	AT3G42170	Zinc finger BED domain-containing protein DAYSLEEPER [Source:UniProtKB/Swiss-Prot;Acc:Q9M2N5]	-2.76959	2.06578	4.00636e-06	0.00157604
TRINITY_DN46202_c0_g1_i1	AT1G02730	Cellulose synthase-like protein D5 [Source:UniProtKB/Swiss-Prot;Acc:Q9SRW9]	-2.76794	1.35837	0.000336185	0.0376637
TRINITY_DN46442_c1_g1_i2	AT5G63790	NAC domain-containing protein 102 [Source:UniProtKB/Swiss-Prot;Acc:Q8H115]	-2.7666	4.06972	2.2334e-07	0.000155462
TRINITY_DN44455_c0_g1_i2	AT1G17810	Probable aquaporin TIP3-2 [Source:UniProtKB/Swiss-Prot;Acc:O22588]	-2.76408	1.75603	1.89574e-05	0.00491272
TRINITY_DN52428_c1_g2_i5	AT1G80000	CASC3/Barentsz eIF4AIII binding [Source:TAIR;Acc:AT1G80000]	-2.76394	3.58173	1.52934e-06	0.000734359
TRINITY_DN46184_c0_g3_i10	AT5G14420	E3 ubiquitin-protein ligase RGLG2 [Source:UniProtKB/Swiss-Prot;Acc:Q9LY87]	-2.76054	7.48829	2.00711e-10	3.71601e-07
TRINITY_DN52622_c0_g1_i12	AT5G53450	Probable plastid-lipid-associated protein 14, chloroplastic [Source:UniProtKB/Swiss-Prot;Acc:Q9LV04]	-2.75701	2.36066	0.000230311	0.0293414
TRINITY_DN35322_c0_g1_i1	AT3G28210	Zinc finger AN1 domain-containing stress-associated protein 12 [Source:UniProtKB/Swiss-Prot;Acc:Q67YE6]	-2.75618	3.2878	5.84318e-07	0.000352136
TRINITY_DN43489_c0_g1_i3	AT3G47160	RING/U-box superfamily protein [Source:TAIR;Acc:AT3G47160]	-2.74444	2.38398	4.87856e-06	0.00183675
TRINITY_DN47640_c0_g1_i2	AT1G30040	Gibberellin 2-beta-dioxygenase 2 [Source:UniProtKB/Swiss-Prot;Acc:Q9XFR9]	-2.73387	2.40014	5.33158e-05	0.0104977
TRINITY_DN46728_c4_g1_i1	AT5G50080	Ethylene-responsive transcription factor ERF110 [Source:UniProtKB/Swiss-Prot;Acc:Q70II3]	-2.72639	5.27802	5.49276e-06	0.00201129
TRINITY_DN53269_c0_g2_i3	AT3G59140	ABC transporter C family member 10 [Source:UniProtKB/Swiss-Prot;Acc:Q9LYS2]	-2.71947	4.77508	6.72207e-06	0.00233051
TRINITY_DN48913_c0_g1_i5	AT5G51980	Zinc finger CCCH domain-containing protein 63 [Source:UniProtKB/Swiss-Prot;Acc:Q9FNZ1]	-2.71765	1.72842	8.17378e-05	0.0142102
TRINITY_DN21170_c0_g1_i1	AT3G26560	Probable pre-mRNA-splicing factor ATP-dependent RNA helicase [Source:UniProtKB/Swiss-Prot;Acc:Q38953]	-2.71168	2.75079	9.84886e-06	0.0031085
TRINITY_DN51744_c2_g1_i14	AT3G54460	F-box protein At3g54460 [Source:UniProtKB/Swiss-Prot;Acc:Q9M1I1]	-2.7104	4.15267	3.88957e-07	0.000247702
TRINITY_DN18207_c0_g1_i1	AT4G16850	unknown protein; BEST Arabidopsis thaliana protein match is: unknown protein (TAIR:AT1G31130.1); Has 30201 Blast hits to 17322 proteins in 780 species: Archae - 12; Bacteria - 1396; Metazoa - 17338; Fungi - 3422; Plants - 5037; Viruses - 0; Other Eu /.../es - 2996 (source: NCBI BLink). [Source:TAIR;Acc:AT4G16850]	-2.70848	1.03057	0.00033272	0.0373687
TRINITY_DN43192_c0_g1_i4	AT4G31290	ChaC-like family protein [Source:TAIR;Acc:AT4G31290]	-2.7046	1.61601	0.00030363	0.0352023
TRINITY_DN51198_c0_g2_i3	AT1G64050	unknown protein; Has 524 Blast hits to 342 proteins in 101 species: Archae - 0; Bacteria - 106; Metazoa - 106; Fungi - 24; Plants - 25; Viruses - 0; Other Eukaryotes - 263 (source: NCBI BLink). [Source:TAIR;Acc:AT1G64050]	-2.70093	2.06019	2.75235e-05	0.00641935
TRINITY_DN47929_c0_g1_i3	AT1G50420	Scarecrow-like protein 3 [Source:UniProtKB/Swiss-Prot;Acc:Q9LPR8]	-2.68762	1.91446	6.57897e-05	0.0122945
TRINITY_DN50480_c0_g1_i8	AT4G32060	calcium-binding EF hand family protein [Source:TAIR;Acc:AT4G32060]	-2.68712	3.69931	2.88919e-07	0.000194331
TRINITY_DN53269_c0_g3_i5	AT3G59140	ABC transporter C family member 10 [Source:UniProtKB/Swiss-Prot;Acc:Q9LYS2]	-2.67579	4.11957	4.37211e-05	0.00904583
TRINITY_DN34143_c0_g1_i1	AT3G62760	Glutathione S-transferase F13 [Source:UniProtKB/Swiss-Prot;Acc:Q9LZI9]	-2.67567	2.04894	0.000142446	0.0209685
TRINITY_DN32010_c0_g1_i1	AT4G29780	unknown protein; BEST Arabidopsis thaliana protein match is: unknown protein (TAIR:AT5G12010.1); Has 945 Blast hits to 944 proteins in 87 species: Archae - 0; Bacteria - 0; Metazoa - 519; Fungi - 43; Plants - 365; Viruses - 0; Other Eukaryotes - 18 /.../e: NCBI BLink). [Source:TAIR;Acc:AT4G29780]	-2.6736	3.99497	0.000175612	0.024093
TRINITY_DN52117_c3_g1_i5	AT3G53830	Regulator of chromosome condensation (RCC1) family protein [Source:TAIR;Acc:AT3G53830]	-2.67339	3.52297	1.11801e-05	0.00344394
TRINITY_DN52058_c0_g1_i2	AT1G17420	Lipoxygenase 3, chloroplastic [Source:UniProtKB/Swiss-Prot;Acc:Q9LNR3]	-2.6723	2.67203	0.000429956	0.0447721
TRINITY_DN51752_c0_g1_i1	AT4G21380	Receptor-like serine/threonine-protein kinase SD1-8 [Source:UniProtKB/Swiss-Prot;Acc:O81905]	-2.67081	2.09889	9.92106e-05	0.0162268
TRINITY_DN46728_c2_g1_i2	AT5G50080	Ethylene-responsive transcription factor ERF110 [Source:UniProtKB/Swiss-Prot;Acc:Q70II3]	-2.66297	3.55123	6.17836e-06	0.00220401
TRINITY_DN53269_c0_g2_i9	AT3G59140	ABC transporter C family member 10 [Source:UniProtKB/Swiss-Prot;Acc:Q9LYS2]	-2.66281	4.70054	1.65354e-06	0.00078145
TRINITY_DN53136_c0_g1_i4	AT1G64870	unknown protein; BEST Arabidopsis thaliana protein match is: unknown protein (TAIR:AT3G45200.1); Has 99 Blast hits to 91 proteins in 10 species: Archae - 0; Bacteria - 0; Metazoa - 0; Fungi - 0; Plants - 99; Viruses - 0; Other Eukaryotes - 0 (source /.../ BLink). [Source:TAIR;Acc:AT1G64870]	-2.64364	3.59396	1.18567e-06	0.000594783
TRINITY_DN46731_c0_g2_i1	AT5G35960	Protein kinase family protein [Source:TAIR;Acc:AT5G35960]	-2.6427	4.43578	1.14674e-07	9.19378e-05
TRINITY_DN52789_c0_g5_i6	AT1G16540	Molybdenum cofactor sulfurase [Source:UniProtKB/Swiss-Prot;Acc:Q9C5X8]	-2.6399	5.82113	1.08512e-05	0.0033657
TRINITY_DN48704_c0_g2_i1	AT2G33580	Protein LYK5 [Source:UniProtKB/Swiss-Prot;Acc:O22808]	-2.63725	3.02082	5.61692e-05	0.0109724
TRINITY_DN33331_c0_g1_i1	AT1G27730	Zinc finger protein ZAT10 [Source:UniProtKB/Swiss-Prot;Acc:Q96289]	-2.63358	4.75551	1.25991e-05	0.00377107
TRINITY_DN45968_c0_g1_i1	AT4G37990	Cinnamyl alcohol dehydrogenase 8 [Source:UniProtKB/Swiss-Prot;Acc:Q02972]	-2.63008	3.5387	9.16356e-05	0.0153801
TRINITY_DN42972_c0_g1_i1	AT5G22250	Probable CCR4-associated factor 1 homolog 11 [Source:UniProtKB/Swiss-Prot;Acc:Q9FMS6]	-2.62076	4.57472	7.69147e-07	0.00043031
TRINITY_DN51671_c0_g1_i10	AT5G19900	PRLI-interacting factor, putative [Source:TAIR;Acc:AT5G19900]	-2.6168	5.41602	2.92787e-06	0.0012343
TRINITY_DN52329_c0_g1_i1	ATMG01080	mitochondrial F0-ATPase subunit 9 [Source:TAIR;Acc:ATMG01080]	-2.61562	4.80716	0.000426573	0.0445949
TRINITY_DN42718_c0_g1_i2	AT1G75490	Dehydration-responsive element-binding protein 2D [Source:UniProtKB/Swiss-Prot;Acc:Q9LQZ2]	-2.61133	6.32808	2.01948e-05	0.00515163
TRINITY_DN42419_c0_g1_i2	AT4G32020	unknown protein; FUNCTIONS IN: molecular_function unknown; INVOLVED IN: biological_process unknown; LOCATED IN: chloroplast; EXPRESSED IN: 24 plant structures; EXPRESSED DURING: 15 growth stages; BEST Arabidopsis thaliana protein match is: unknown p /.../ (TAIR:AT2G25250.1); Has 65 Blast hits to 65 proteins in 19 species: Archae - 0; Bacteria - 0; Metazoa - 3; Fungi - 8; Plants - 54; Viruses - 0;…	-2.61106	6.53301	1.1094e-08	1.22985e-05
TRINITY_DN43690_c0_g1_i2	AT5G13200	GEM-like protein 5 [Source:UniProtKB/Swiss-Prot;Acc:Q9LYV6]	-2.60913	8.11297	6.53514e-08	5.83897e-05
TRINITY_DN51671_c0_g1_i7	AT5G19900	PRLI-interacting factor, putative [Source:TAIR;Acc:AT5G19900]	-2.60112	5.82462	2.96814e-07	0.000198157
TRINITY_DN48861_c0_g1_i1	AT5G01830	U-box domain-containing protein 16 [Source:UniProtKB/Swiss-Prot;Acc:Q9LZW3]	-2.5911	2.61485	0.000230751	0.0293693
TRINITY_DN53136_c0_g1_i5	AT1G64870	unknown protein; BEST Arabidopsis thaliana protein match is: unknown protein (TAIR:AT3G45200.1); Has 99 Blast hits to 91 proteins in 10 species: Archae - 0; Bacteria - 0; Metazoa - 0; Fungi - 0; Plants - 99; Viruses - 0; Other Eukaryotes - 0 (source /.../ BLink). [Source:TAIR;Acc:AT1G64870]	-2.59013	3.99697	1.7804e-07	0.00013104
TRINITY_DN24404_c0_g1_i1	AT3G52710	unknown protein; FUNCTIONS IN: molecular_function unknown; INVOLVED IN: biological_process unknown; LOCATED IN: plasma membrane; EXPRESSED IN: 19 plant structures; EXPRESSED DURING: 9 growth stages; BEST Arabidopsis thaliana protein match is: unknow /.../ein (TAIR:AT2G36220.1); Has 64 Blast hits to 64 proteins in 10 species: Archae - 0; Bacteria - 0; Metazoa - 0; Fungi - 0; Plants - 64; Viruses -…	-2.57285	4.78366	5.92418e-05	0.0113963
TRINITY_DN23906_c0_g1_i1	AT4G40020	Myosin heavy chain-related protein [Source:TAIR;Acc:AT4G40020]	-2.57161	3.99611	2.38729e-07	0.000165532
TRINITY_DN58859_c0_g1_i1	AT1G67920	unknown protein; BEST Arabidopsis thaliana protein match is: unknown protein (TAIR:AT1G24600.1); Has 22 Blast hits to 22 proteins in 5 species: Archae - 0; Bacteria - 0; Metazoa - 0; Fungi - 0; Plants - 22; Viruses - 0; Other Eukaryotes - 0 (source: /.../BLink). [Source:TAIR;Acc:AT1G67920]	-2.55954	3.04619	2.35095e-05	0.00572866
TRINITY_DN43924_c0_g1_i2	AT5G18670	Inactive beta-amylase 9 [Source:UniProtKB/Swiss-Prot;Acc:Q8VYW2]	-2.55631	7.9143	2.76668e-07	0.000188921
TRINITY_DN52866_c0_g1_i1	AT2G48010	Probable LRR receptor-like serine/threonine-protein kinase RKF3 [Source:UniProtKB/Swiss-Prot;Acc:P93050]	-2.55561	4.89605	9.53051e-05	0.0158039
TRINITY_DN53269_c0_g3_i4	AT3G59140	ABC transporter C family member 10 [Source:UniProtKB/Swiss-Prot;Acc:Q9LYS2]	-2.54924	5.08146	4.11271e-06	0.00160914
TRINITY_DN49170_c0_g1_i14	AT4G32850	Nuclear poly(A) polymerase 4 [Source:UniProtKB/Swiss-Prot;Acc:Q8VYW1]	-2.54797	3.23456	4.02084e-06	0.00157663
TRINITY_DN47562_c0_g1_i1	AT1G09970	Leucine-rich receptor-like protein kinase family protein [Source:TAIR;Acc:AT1G09970]	-2.546	6.56794	1.52953e-07	0.000116392
TRINITY_DN50858_c0_g1_i8	AT4G38730	Probable magnesium transporter NIPA7 [Source:UniProtKB/Swiss-Prot;Acc:Q8GYS1]	-2.54343	5.32839	5.29899e-05	0.0104575
TRINITY_DN52058_c0_g1_i4	AT1G72520	Lipoxygenase 4, chloroplastic [Source:UniProtKB/Swiss-Prot;Acc:Q9FNX8]	-2.54195	2.13076	0.000211101	0.027353
TRINITY_DN50606_c0_g1_i3	AT1G55810	Uridine kinase-like protein 3 [Source:UniProtKB/Swiss-Prot;Acc:Q8VYB2]	-2.53103	2.5177	2.18484e-05	0.00544961
TRINITY_DN48260_c1_g2_i3	AT1G05170	Probable beta-1,3-galactosyltransferase 2 [Source:UniProtKB/Swiss-Prot;Acc:A8MRC7]	-2.52451	3.95638	1.27535e-06	0.000625784
TRINITY_DN46342_c0_g1_i4	AT4G18880	Heat stress transcription factor A-4a [Source:UniProtKB/Swiss-Prot;Acc:O49403]	-2.51557	3.29209	6.35171e-07	0.000369156
TRINITY_DN48957_c0_g2_i3	AT4G04610	5'-adenylylsulfate reductase 1, chloroplastic [Source:UniProtKB/Swiss-Prot;Acc:P92979]	-2.50915	2.44661	0.000344149	0.0382404
TRINITY_DN44209_c1_g1_i1	AT3G20830	Serine/threonine-protein kinase UCNL [Source:UniProtKB/Swiss-Prot;Acc:Q9LT38]	-2.49975	2.21308	2.63089e-05	0.00620863
TRINITY_DN51925_c0_g1_i1	AT3G02130	LRR receptor-like serine/threonine-protein kinase RPK2 [Source:UniProtKB/Swiss-Prot;Acc:Q9S7I6]	-2.48962	2.19638	2.16382e-05	0.0054122
TRINITY_DN50208_c0_g1_i2	AT3G26560	Probable pre-mRNA-splicing factor ATP-dependent RNA helicase [Source:UniProtKB/Swiss-Prot;Acc:Q38953]	-2.4873	4.72235	2.00781e-06	0.000918328
TRINITY_DN39523_c0_g1_i2	AT2G45360	Protein of unknown function (DUF1442) [Source:TAIR;Acc:AT2G45360]	-2.48204	1.7779	0.00032155	0.0365484
TRINITY_DN34345_c0_g1_i1	AT1G09950	RESPONSE TO ABA AND SALT 1 [Source:TAIR;Acc:AT1G09950]	-2.4753	3.18901	0.000168348	0.0234752
TRINITY_DN42552_c0_g1_i4	AT4G10030	alpha/beta-Hydrolases superfamily protein [Source:TAIR;Acc:AT4G10030]	-2.47142	2.25862	2.6021e-05	0.00615685
TRINITY_DN44146_c0_g1_i2	AT1G32170	Probable xyloglucan endotransglucosylase/hydrolase protein 30 [Source:UniProtKB/Swiss-Prot;Acc:Q38908]	-2.47009	1.46834	0.000252983	0.0311823
TRINITY_DN47026_c0_g1_i2	AT4G10960	UDP-glucose 4-epimerase 5 [Source:UniProtKB/Swiss-Prot;Acc:Q9SN58]	-2.46364	7.02002	7.23928e-08	6.34189e-05
TRINITY_DN45448_c0_g1_i1	AT3G13110	Serine acetyltransferase 3, mitochondrial [Source:UniProtKB/Swiss-Prot;Acc:Q39218]	-2.45751	3.82529	6.18595e-06	0.00220401
TRINITY_DN44376_c0_g1_i1	AT4G10490	2-oxoglutarate (2OG) and Fe(II)-dependent oxygenase superfamily protein [Source:TAIR;Acc:AT4G10490]	-2.45666	6.16401	1.84223e-05	0.00481581
TRINITY_DN44501_c0_g1_i1	AT2G02250	Putative F-box protein PP2-B2 [Source:UniProtKB/Swiss-Prot;Acc:Q9ZVR5]	-2.4556	6.80108	5.67877e-07	0.000345464
TRINITY_DN46728_c2_g1_i1	AT3G16770	Ethylene-responsive transcription factor RAP2-3 [Source:UniProtKB/Swiss-Prot;Acc:P42736]	-2.45532	6.17845	0.000179596	0.0244159
TRINITY_DN52752_c0_g1_i4	AT4G26500	SufE-like protein 1, chloroplastic/mitochondrial [Source:UniProtKB/Swiss-Prot;Acc:Q84W65]	-2.45	1.91964	0.000492335	0.0490396
TRINITY_DN49949_c0_g2_i2	AT4G08170	Inositol-tetrakisphosphate 1-kinase 3 [Source:UniProtKB/Swiss-Prot;Acc:Q9SUG3]	-2.44898	5.87349	6.69217e-06	0.00232463
TRINITY_DN44354_c0_g1_i5	AT5G20910	E3 ubiquitin-protein ligase AIP2 [Source:UniProtKB/Swiss-Prot;Acc:Q8RXD3]	-2.44618	1.53155	0.000495007	0.0492506
TRINITY_DN47069_c0_g1_i3	AT2G39220	Patatin-like protein 6 [Source:UniProtKB/Swiss-Prot;Acc:O80959]	-2.43986	2.4018	1.27982e-05	0.00381161
TRINITY_DN52884_c0_g1_i5	AT3G52140	Clustered mitochondria protein [Source:UniProtKB/Swiss-Prot;Acc:F4J5S1]	-2.43949	5.32125	6.93573e-05	0.0128146
TRINITY_DN40524_c0_g2_i2	AT2G38640	Protein LURP-one-related 8 [Source:UniProtKB/Swiss-Prot;Acc:Q9ZVI6]	-2.43855	3.89308	5.03315e-05	0.0100656
TRINITY_DN51609_c0_g1_i3	AT1G54490	5'-3' exoribonuclease 4 [Source:UniProtKB/Swiss-Prot;Acc:Q9FQ04]	-2.43521	2.4553	0.000304866	0.0352406
TRINITY_DN46707_c0_g1_i6	AT5G17990	Anthranilate phosphoribosyltransferase, chloroplastic [Source:UniProtKB/Swiss-Prot;Acc:Q02166]	-2.43495	5.33319	5.9161e-06	0.00213345
TRINITY_DN38312_c0_g1_i1	AT3G51890	Clathrin light chain 3 [Source:UniProtKB/Swiss-Prot;Acc:F4J5M9]	-2.43388	5.10386	8.35952e-05	0.0144214
TRINITY_DN43836_c0_g2_i1	AT2G29060	Scarecrow-like protein 33 [Source:UniProtKB/Swiss-Prot;Acc:P0C883]	-2.42745	3.6373	1.72813e-05	0.00463256
TRINITY_DN52683_c0_g1_i5	AT4G23160	cysteine-rich RLK (RECEPTOR-like protein kinase) 8 [Source:TAIR;Acc:AT4G23160]	-2.41938	4.14758	1.52931e-06	0.000734359
TRINITY_DN48151_c0_g1_i3	AT1G52890	NAC domain-containing protein 19 [Source:UniProtKB/Swiss-Prot;Acc:Q9C932]	-2.41705	2.88066	2.58069e-05	0.00611426
TRINITY_DN40280_c0_g1_i1	AT5G24090	Acidic endochitinase [Source:UniProtKB/Swiss-Prot;Acc:P19172]	-2.41522	1.93942	0.000259195	0.0317303
TRINITY_DN45727_c1_g1_i3	AT2G33590	NAD(P)-binding Rossmann-fold superfamily protein [Source:TAIR;Acc:AT2G33590]	-2.41502	3.53519	2.36338e-06	0.00104284
TRINITY_DN44106_c0_g1_i5	AT5G64250	Aldolase-type TIM barrel family protein [Source:TAIR;Acc:AT5G64250]	-2.41409	2.8688	0.000181407	0.0244809
TRINITY_DN53010_c0_g1_i5	AT5G66820	unknown protein; Has 35333 Blast hits to 34131 proteins in 2444 species: Archae - 798; Bacteria - 22429; Metazoa - 974; Fungi - 991; Plants - 531; Viruses - 0; Other Eukaryotes - 9610 (source: NCBI BLink). [Source:TAIR;Acc:AT5G66820]	-2.40886	3.61542	6.6157e-07	0.000380329
TRINITY_DN43082_c0_g1_i1	AT5G02230	Haloacid dehalogenase-like hydrolase (HAD) superfamily protein [Source:TAIR;Acc:AT5G02230]	-2.40714	2.22598	0.000154071	0.0221001
TRINITY_DN52790_c0_g3_i6	AT1G10580	Transducin/WD40 repeat-like superfamily protein [Source:TAIR;Acc:AT1G10580]	-2.40561	5.84463	9.52375e-05	0.0158039
TRINITY_DN48748_c0_g1_i1	AT5G59950	THO complex subunit 4A [Source:UniProtKB/Swiss-Prot;Acc:Q8L773]	-2.39975	4.90615	5.98269e-07	0.000354594
TRINITY_DN53269_c0_g3_i1	AT3G59140	ABC transporter C family member 10 [Source:UniProtKB/Swiss-Prot;Acc:Q9LYS2]	-2.39081	4.08599	4.34217e-05	0.00899425
TRINITY_DN52064_c0_g3_i2	AT5G63320	Transcription factor GTE10 [Source:UniProtKB/Swiss-Prot;Acc:Q9FGW9]	-2.3896	3.76672	0.000484768	0.0485276
TRINITY_DN47989_c0_g1_i2	AT4G40020	Myosin heavy chain-related protein [Source:TAIR;Acc:AT4G40020]	-2.38515	4.90868	9.23161e-07	0.000493419
TRINITY_DN51302_c0_g1_i3	AT1G34320	Protein of unknown function (DUF668) [Source:TAIR;Acc:AT1G34320]	-2.38491	3.08667	5.05575e-05	0.0100884
TRINITY_DN46729_c0_g1_i1	AT3G55950	Putative serine/threonine-protein kinase-like protein CCR3 [Source:UniProtKB/Swiss-Prot;Acc:Q9LY50]	-2.37878	2.37784	8.24249e-05	0.0142881
TRINITY_DN43662_c1_g1_i3	AT5G24490	30S ribosomal protein, putative [Source:TAIR;Acc:AT5G24490]	-2.37343	3.81439	0.000269149	0.0325276
TRINITY_DN51907_c0_g1_i1	AT5G25930	Protein kinase family protein with leucine-rich repeat domain [Source:TAIR;Acc:AT5G25930]	-2.3719	3.22951	6.5116e-06	0.00228846
TRINITY_DN28654_c0_g1_i1	AT1G27730	Zinc finger protein ZAT10 [Source:UniProtKB/Swiss-Prot;Acc:Q96289]	-2.37065	5.81505	5.33689e-05	0.0104977
TRINITY_DN46184_c0_g3_i2	AT5G14420	E3 ubiquitin-protein ligase RGLG2 [Source:UniProtKB/Swiss-Prot;Acc:Q9LY87]	-2.36804	6.03484	9.03769e-08	7.65594e-05
TRINITY_DN42992_c1_g1_i1	AT1G69490	NAC transcription factor 29 [Source:UniProtKB/Swiss-Prot;Acc:O49255]	-2.36637	1.89151	0.000128688	0.0194699
TRINITY_DN50082_c0_g1_i2	AT2G25490	EIN3-binding F-box protein 1 [Source:UniProtKB/Swiss-Prot;Acc:Q9SKK0]	-2.36498	5.66671	6.93861e-08	6.10829e-05
TRINITY_DN38587_c0_g1_i1	AT1G22360	UDP-glycosyltransferase 85A2 [Source:UniProtKB/Swiss-Prot;Acc:Q9ZWJ3]	-2.35663	4.99622	5.87018e-07	0.000352486
TRINITY_DN48816_c0_g1_i2	AT5G48150	Scarecrow-like transcription factor PAT1 [Source:UniProtKB/Swiss-Prot;Acc:Q9LDL7]	-2.35551	5.62671	4.65711e-06	0.00176821
TRINITY_DN52610_c4_g3_i2	AT2G48020	Sugar transporter ERD6-like 7 [Source:UniProtKB/Swiss-Prot;Acc:P93051]	-2.35395	3.66018	7.70764e-05	0.0137803
TRINITY_DN40453_c0_g1_i1	AT2G22790	unknown protein; BEST Arabidopsis thaliana protein match is: unknown protein (TAIR:AT5G67020.1); Has 111 Blast hits to 111 proteins in 33 species: Archae - 0; Bacteria - 44; Metazoa - 0; Fungi - 0; Plants - 67; Viruses - 0; Other Eukaryotes - 0 (sou /.../CBI BLink). [Source:TAIR;Acc:AT2G22790]	-2.33581	3.14874	1.46471e-05	0.00414243
TRINITY_DN43662_c0_g1_i2	AT3G02630	Acyl-[acyl-carrier-protein] desaturase 5, chloroplastic [Source:UniProtKB/Swiss-Prot;Acc:Q9M879]	-2.32729	1.88431	0.000251369	0.031133
TRINITY_DN51206_c0_g1_i6	AT2G37480	unknown protein; BEST Arabidopsis thaliana protein match is: unknown protein (TAIR:AT3G53670.2); Has 186 Blast hits to 186 proteins in 35 species: Archae - 0; Bacteria - 2; Metazoa - 14; Fungi - 7; Plants - 154; Viruses - 0; Other Eukaryotes - 9 (so /.../NCBI BLink). [Source:TAIR;Acc:AT2G37480]	-2.32643	6.48545	3.32908e-07	0.000218997
TRINITY_DN47938_c0_g1_i4	AT3G54140	Protein NRT1/ PTR FAMILY 8.1 [Source:UniProtKB/Swiss-Prot;Acc:Q9M390]	-2.31705	2.95988	0.000212808	0.0275145
TRINITY_DN52683_c0_g2_i1	AT1G74310	Chaperone protein ClpB1 [Source:UniProtKB/Swiss-Prot;Acc:P42730]	-2.31309	2.01464	0.000291347	0.0343329
TRINITY_DN50606_c0_g1_i21	AT1G55810	Uridine kinase-like protein 3 [Source:UniProtKB/Swiss-Prot;Acc:Q8VYB2]	-2.31232	4.53236	5.03095e-07	0.000312629
TRINITY_DN48473_c1_g1_i7	AT5G65380	MATE efflux family protein [Source:TAIR;Acc:AT5G65380]	-2.31129	5.66557	7.8836e-07	0.000438328
TRINITY_DN43747_c0_g1_i1	AT3G51780	BAG family molecular chaperone regulator 4 [Source:UniProtKB/Swiss-Prot;Acc:Q8RX71]	-2.3053	2.53725	0.000121043	0.0186752
TRINITY_DN50198_c0_g1_i5	AT3G05320	O-fucosyltransferase family protein [Source:TAIR;Acc:AT3G05320]	-2.30251	3.28106	1.15558e-05	0.00351742
TRINITY_DN31776_c0_g1_i1	AT5G54940	Translation initiation factor SUI1 family protein [Source:TAIR;Acc:AT5G54940]	-2.30114	4.24929	1.29797e-05	0.00383389
TRINITY_DN51509_c0_g1_i7	AT3G62010	unknown protein; LOCATED IN: cellular_component unknown; EXPRESSED IN: 23 plant structures; EXPRESSED DURING: 15 growth stages; Has 553 Blast hits to 216 proteins in 93 species: Archae - 0; Bacteria - 124; Metazoa - 193; Fungi - 58; Plants - 108; Vi /.../- 0; Other Eukaryotes - 70 (source: NCBI BLink). [Source:TAIR;Acc:AT3G62010]	-2.29887	6.10423	0.000187551	0.0251593
TRINITY_DN43061_c0_g1_i1	AT3G50310	mitogen-activated protein kinase kinase kinase 20 [Source:TAIR;Acc:AT3G50310]	-2.2985	3.64289	0.000117641	0.0183712
TRINITY_DN47077_c0_g2_i2	AT4G22340	Phosphatidate cytidylyltransferase 2 [Source:UniProtKB/Swiss-Prot;Acc:O49639]	-2.29785	2.18541	8.62525e-05	0.0146824
TRINITY_DN46274_c0_g1_i3	AT5G11580	Regulator of chromosome condensation (RCC1) family protein [Source:TAIR;Acc:AT5G11580]	-2.29148	3.16155	0.000151553	0.0218402
TRINITY_DN34905_c0_g1_i1	AT1G05260	Peroxidase 3 [Source:UniProtKB/Swiss-Prot;Acc:O23044]	-2.28888	5.77518	0.000237685	0.0299756
TRINITY_DN46728_c2_g1_i3	AT5G50080	Ethylene-responsive transcription factor ERF110 [Source:UniProtKB/Swiss-Prot;Acc:Q70II3]	-2.28377	6.83917	7.65616e-06	0.00257598
TRINITY_DN51252_c0_g1_i2	AT2G40940	Ethylene response sensor 1 [Source:UniProtKB/Swiss-Prot;Acc:Q38846]	-2.28195	3.68761	0.000134352	0.0200566
TRINITY_DN44318_c0_g1_i2	AT4G27450	Aluminium induced protein with YGL and LRDR motifs [Source:TAIR;Acc:AT4G27450]	-2.28119	4.99056	1.6637e-05	0.00451329
TRINITY_DN50606_c0_g1_i9	AT1G55810	Uridine kinase-like protein 3 [Source:UniProtKB/Swiss-Prot;Acc:Q8VYB2]	-2.2742	2.99139	1.78345e-05	0.00472986
TRINITY_DN52960_c0_g1_i1	AT3G60160	ABC transporter C family member 9 [Source:UniProtKB/Swiss-Prot;Acc:Q9M1C7]	-2.27156	4.49337	0.000350562	0.038707
TRINITY_DN51496_c0_g1_i4	AT1G23870	Probable alpha,alpha-trehalose-phosphate synthase [UDP-forming] 9 [Source:UniProtKB/Swiss-Prot;Acc:Q9LRA7]	-2.27156	5.25519	0.000209358	0.0272648
TRINITY_DN41993_c0_g3_i1	AT4G22070	Probable WRKY transcription factor 31 [Source:UniProtKB/Swiss-Prot;Acc:Q93WT0]	-2.2663	2.51963	0.000125323	0.0191132
TRINITY_DN48958_c0_g1_i1	AT1G79910	Regulator of Vps4 activity in the MVB pathway protein [Source:TAIR;Acc:AT1G79910]	-2.25905	5.15938	5.03465e-06	0.00187976
TRINITY_DN52117_c3_g3_i10	AT3G55580	Regulator of chromosome condensation (RCC1) family protein [Source:TAIR;Acc:AT3G55580]	-2.2578	2.36341	0.000238783	0.030093
TRINITY_DN47938_c0_g1_i5	AT3G54140	Protein NRT1/ PTR FAMILY 8.1 [Source:UniProtKB/Swiss-Prot;Acc:Q9M390]	-2.25479	2.07311	0.000246235	0.0307089
TRINITY_DN20220_c0_g1_i1	AT1G08830	Superoxide dismutase [Cu-Zn] 1 [Source:UniProtKB/Swiss-Prot;Acc:P24704]	-2.24983	2.75323	2.79238e-05	0.00648743
TRINITY_DN46352_c0_g2_i3	AT5G11770	NADH dehydrogenase [ubiquinone] iron-sulfur protein 7, mitochondrial [Source:UniProtKB/Swiss-Prot;Acc:Q42577]	-2.24958	2.21353	0.000329003	0.0370502
TRINITY_DN73044_c0_g1_i1	AT1G32260	unknown protein; FUNCTIONS IN: molecular_function unknown; INVOLVED IN: biological_process unknown; LOCATED IN: mitochondrion; EXPRESSED IN: 22 plant structures; EXPRESSED DURING: 13 growth stages; BEST Arabidopsis thaliana protein match is: unknown /.../in (TAIR:AT2G35480.1); Has 48 Blast hits to 48 proteins in 14 species: Archae - 0; Bacteria - 0; Metazoa - 0; Fungi - 0; Plants - 48; Viruses - …	-2.24924	4.70009	0.000149461	0.0216813
TRINITY_DN36901_c0_g2_i4	AT5G19540	unknown protein; FUNCTIONS IN: molecular_function unknown; INVOLVED IN: biological_process unknown; LOCATED IN: chloroplast; EXPRESSED IN: 22 plant structures; EXPRESSED DURING: 13 growth stages; Has 1807 Blast hits to 1807 proteins in 277 species: /.../ - 0; Bacteria - 0; Metazoa - 736; Fungi - 347; Plants - 385; Viruses - 0; Other Eukaryotes - 339 (source: NCBI BLink). [Source:TAIR;Acc:AT5G1954…	-2.24796	2.9482	0.000235215	0.0297687
TRINITY_DN70687_c0_g1_i1	AT1G47410	unknown protein; Has 26 Blast hits to 26 proteins in 10 species: Archae - 0; Bacteria - 0; Metazoa - 0; Fungi - 0; Plants - 26; Viruses - 0; Other Eukaryotes - 0 (source: NCBI BLink). [Source:TAIR;Acc:AT1G47410]	-2.24661	2.79166	0.000306952	0.0354073
TRINITY_DN52610_c4_g4_i16	AT2G48020	Sugar transporter ERD6-like 7 [Source:UniProtKB/Swiss-Prot;Acc:P93051]	-2.24446	2.4883	0.000241871	0.0303544
TRINITY_DN47580_c0_g1_i4	AT4G26270	ATP-dependent 6-phosphofructokinase 3 [Source:UniProtKB/Swiss-Prot;Acc:Q94AA4]	-2.24262	5.457	9.7151e-06	0.0030771
TRINITY_DN38425_c0_g1_i1	AT3G05500	REF/SRPP-like protein At3g05500 [Source:UniProtKB/Swiss-Prot;Acc:Q9MA63]	-2.24258	4.383	1.24982e-05	0.00375339
TRINITY_DN49176_c0_g2_i4	AT5G65280	LanC-like protein GCL1 [Source:UniProtKB/Swiss-Prot;Acc:Q9FJN7]	-2.24096	7.09758	1.05967e-05	0.00330388
TRINITY_DN53122_c1_g2_i7	AT3G42170	Zinc finger BED domain-containing protein DAYSLEEPER [Source:UniProtKB/Swiss-Prot;Acc:Q9M2N5]	-2.23089	2.90911	0.000202172	0.0266185
TRINITY_DN51405_c1_g1_i7	AT1G52920	LanC-like protein GCR2 [Source:UniProtKB/Swiss-Prot;Acc:F4IEM5]	-2.22078	2.81949	2.15338e-05	0.00540114
TRINITY_DN48540_c0_g1_i5	AT5G05140	Probable mediator of RNA polymerase II transcription subunit 26b [Source:UniProtKB/Swiss-Prot;Acc:Q9FHK9]	-2.22039	4.68951	0.00026664	0.0323331
TRINITY_DN45582_c0_g1_i1	AT2G26530	Protein of unknown function (DUF1645) [Source:TAIR;Acc:AT2G26530]	-2.21542	4.0548	1.33647e-05	0.00388563
TRINITY_DN38894_c0_g1_i1	AT3G16520	UDP-glycosyltransferase 88A1 [Source:UniProtKB/Swiss-Prot;Acc:Q9LK73]	-2.21338	3.95139	8.4873e-06	0.00277131
TRINITY_DN46596_c0_g1_i2	AT2G38470	Probable WRKY transcription factor 33 [Source:UniProtKB/Swiss-Prot;Acc:Q8S8P5]	-2.21063	5.16996	2.41291e-06	0.00105949
TRINITY_DN52168_c0_g2_i2	AT1G10170	NF-X1-type zinc finger protein NFXL1 [Source:UniProtKB/Swiss-Prot;Acc:Q9SY59]	-2.20864	4.74608	1.22605e-06	0.000611623
TRINITY_DN50197_c0_g1_i2	AT5G13210	Uncharacterised conserved protein UCP015417, vWA [Source:TAIR;Acc:AT5G13210]	-2.20684	4.04997	0.000347156	0.0384875
TRINITY_DN48908_c0_g3_i1	AT2G30140	UDP-glycosyltransferase 87A2 [Source:UniProtKB/Swiss-Prot;Acc:O64733]	-2.20602	3.41781	0.000232691	0.0295325
TRINITY_DN53269_c0_g2_i2	AT3G59140	ABC transporter C family member 10 [Source:UniProtKB/Swiss-Prot;Acc:Q9LYS2]	-2.20543	5.84112	5.79206e-05	0.0112337
TRINITY_DN48473_c1_g1_i4	AT5G65380	MATE efflux family protein [Source:TAIR;Acc:AT5G65380]	-2.20262	5.05472	6.97985e-06	0.00239136
TRINITY_DN51389_c0_g3_i2	AT5G55470	Sodium/hydrogen exchanger 4 [Source:UniProtKB/Swiss-Prot;Acc:Q8S397]	-2.19969	3.29295	0.000136176	0.0202112
TRINITY_DN42290_c0_g1_i1	AT3G22850	Aluminium induced protein with YGL and LRDR motifs [Source:TAIR;Acc:AT3G22850]	-2.19891	4.66267	9.15418e-06	0.00293045
TRINITY_DN30824_c1_g1_i1	AT1G19020	unknown protein; BEST Arabidopsis thaliana protein match is: unknown protein (TAIR:AT3G48180.1); Has 88 Blast hits to 88 proteins in 15 species: Archae - 0; Bacteria - 0; Metazoa - 0; Fungi - 0; Plants - 88; Viruses - 0; Other Eukaryotes - 0 (source /.../ BLink). [Source:TAIR;Acc:AT1G19020]	-2.19778	3.14047	3.07805e-05	0.00696197
TRINITY_DN43718_c0_g1_i1	AT5G23160	Uncharacterized protein At5g23160 [Source:UniProtKB/Swiss-Prot;Acc:Q9FMY4]	-2.19391	2.20353	0.000296561	0.0346737
TRINITY_DN45623_c0_g2_i4	AT2G28910	CAX-interacting protein 4 [Source:UniProtKB/Swiss-Prot;Acc:Q84Y18]	-2.18131	4.40011	3.57865e-06	0.00144099
TRINITY_DN53185_c3_g1_i2	AT3G17900	unknown protein; FUNCTIONS IN: molecular_function unknown; INVOLVED IN: biological_process unknown; LOCATED IN: cellular_component unknown; EXPRESSED IN: 23 plant structures; EXPRESSED DURING: 13 growth stages; Has 45 Blast hits to 44 proteins in 14 /.../es: Archae - 0; Bacteria - 0; Metazoa - 2; Fungi - 2; Plants - 39; Viruses - 0; Other Eukaryotes - 2 (source: NCBI BLink). [Source:TAIR;Acc:AT3G…	-2.17336	6.0917	1.78341e-05	0.00472986
TRINITY_DN41134_c0_g2_i6	AT4G38960	B-box zinc finger protein 19 [Source:UniProtKB/Swiss-Prot;Acc:C0SVM5]	-2.1722	2.94546	0.000447491	0.0460012
TRINITY_DN57615_c0_g1_i1	AT2G29500	17.6 kDa class I heat shock protein 2 [Source:UniProtKB/Swiss-Prot;Acc:Q9ZW31]	-2.16951	3.62135	0.00025279	0.0311823
TRINITY_DN47183_c0_g2_i1	AT3G06850	Lipoamide acyltransferase component of branched-chain alpha-keto acid dehydrogenase complex, mitochondrial [Source:UniProtKB/Swiss-Prot;Acc:Q9M7Z1]	-2.16565	3.1259	3.28034e-05	0.00722833
TRINITY_DN39388_c0_g1_i2	AT4G14746	CONTAINS InterPro DOMAIN/s: EGF-like (InterPro:IPR006210); Has 259 Blast hits to 234 proteins in 55 species: Archae - 0; Bacteria - 0; Metazoa - 184; Fungi - 0; Plants - 69; Viruses - 0; Other Eukaryotes - 6 (source: NCBI BLink). [Source:TAIR;Acc:AT4G14746]	-2.16512	2.21576	0.000263708	0.0321731
TRINITY_DN47344_c0_g1_i2	AT3G47570	Probable LRR receptor-like serine/threonine-protein kinase At3g47570 [Source:UniProtKB/Swiss-Prot;Acc:C0LGP4]	-2.16429	6.02539	7.15877e-07	0.000406844
TRINITY_DN50851_c0_g2_i2	AT1G68710	Putative phospholipid-transporting ATPase 9 [Source:UniProtKB/Swiss-Prot;Acc:Q9SX33]	-2.16299	3.14239	7.6356e-05	0.0136861
TRINITY_DN8940_c0_g1_i1	AT5G52640	heat shock protein 90.1 [Source:TAIR;Acc:AT5G52640]	-2.15517	5.28713	2.99452e-05	0.00679015
TRINITY_DN47320_c0_g1_i3	AT2G32120	Heat shock 70 kDa protein 8 [Source:UniProtKB/Swiss-Prot;Acc:Q9SKY8]	-2.15168	7.33606	1.40375e-05	0.00401427
TRINITY_DN52592_c0_g1_i9	AT4G32790	Exostosin family protein [Source:TAIR;Acc:AT4G32790]	-2.15132	2.19823	0.000477682	0.0481041
TRINITY_DN52034_c0_g1_i4	AT5G03720	Heat stress transcription factor A-3 [Source:UniProtKB/Swiss-Prot;Acc:Q8GYY1]	-2.14414	2.03607	0.000498424	0.0494262
TRINITY_DN49679_c0_g1_i1	AT2G40140	Zinc finger CCCH domain-containing protein 29 [Source:UniProtKB/Swiss-Prot;Acc:Q9XEE6]	-2.14291	7.21448	9.46917e-06	0.00301516
TRINITY_DN49165_c0_g1_i1	AT3G48530	SNF1-related protein kinase regulatory subunit gamma-1 [Source:UniProtKB/Swiss-Prot;Acc:Q8LBB2]	-2.1401	6.5201	8.17178e-06	0.00270268
TRINITY_DN22239_c0_g2_i1	AT1G51410	NAD(P)-binding Rossmann-fold superfamily protein [Source:TAIR;Acc:AT1G51410]	-2.13944	2.32067	0.000161811	0.0228812
TRINITY_DN40804_c0_g1_i1	AT1G03940	Coumaroyl-CoA:anthocyanidin 3-O-glucoside-6''-O-coumaroyltransferase 1 [Source:UniProtKB/Swiss-Prot;Acc:Q9ZWB4]	-2.13122	2.45201	0.000129533	0.0195533
TRINITY_DN50198_c0_g1_i1	AT3G05320	O-fucosyltransferase family protein [Source:TAIR;Acc:AT3G05320]	-2.13096	3.88251	5.42985e-06	0.00200439
TRINITY_DN43687_c0_g1_i3	AT1G19180	Protein TIFY 10A [Source:UniProtKB/Swiss-Prot;Acc:Q9LMA8]	-2.13032	2.82205	8.56079e-05	0.0146281
TRINITY_DN49143_c1_g2_i12	AT3G03940	Protein kinase family protein [Source:TAIR;Acc:AT3G03940]	-2.12806	4.46323	6.39589e-06	0.00225663
TRINITY_DN49463_c0_g1_i1	AT3G16050	Pyridoxal 5'-phosphate synthase-like subunit PDX1.2 [Source:UniProtKB/Swiss-Prot;Acc:Q9ZNR6]	-2.12694	5.28767	1.69206e-05	0.00457642
TRINITY_DN49831_c0_g1_i4	AT5G10510	AP2-like ethylene-responsive transcription factor AIL6 [Source:UniProtKB/Swiss-Prot;Acc:Q52QU2]	-2.11432	6.49394	1.00343e-06	0.000519189
TRINITY_DN48607_c0_g10_i3	ATMG00730	cytochrome c oxidase subunit 3 [Source:TAIR;Acc:ATMG00730]	-2.10726	4.69784	0.000106272	0.0170403
TRINITY_DN53191_c0_g1_i2	AT1G17450	B-block binding subunit of TFIIIC [Source:TAIR;Acc:AT1G17450]	-2.10613	3.24665	6.40388e-05	0.0120678
TRINITY_DN48561_c0_g1_i8	AT3G14360	alpha/beta-Hydrolases superfamily protein [Source:TAIR;Acc:AT3G14360]	-2.09737	4.19113	2.38355e-05	0.00576897
TRINITY_DN39075_c0_g1_i1	AT3G62420	basic region/leucine zipper motif 53 [Source:TAIR;Acc:AT3G62420]	-2.09605	4.88766	5.09512e-05	0.0101331
TRINITY_DN52789_c0_g5_i20	AT1G16540	Molybdenum cofactor sulfurase [Source:UniProtKB/Swiss-Prot;Acc:Q9C5X8]	-2.09094	5.00989	0.000237366	0.0299565
TRINITY_DN46404_c0_g2_i4	AT1G62960	Probable aminotransferase ACS10 [Source:UniProtKB/Swiss-Prot;Acc:Q9LQ10]	-2.08662	4.12572	6.13117e-05	0.0116517
TRINITY_DN46301_c0_g1_i3	AT3G63010	Gibberellin receptor GID1B [Source:UniProtKB/Swiss-Prot;Acc:Q9LYC1]	-2.08008	3.85724	1.59924e-05	0.00438986
TRINITY_DN44337_c0_g2_i1	AT5G52640	heat shock protein 90.1 [Source:TAIR;Acc:AT5G52640]	-2.07879	9.74417	2.70553e-06	0.00116518
TRINITY_DN46613_c0_g1_i5	AT1G51140	Transcription factor bHLH122 [Source:UniProtKB/Swiss-Prot;Acc:Q9C690]	-2.07563	3.69681	2.37697e-05	0.00576081
TRINITY_DN41493_c0_g1_i1	AT5G64400	CONTAINS InterPro DOMAIN/s: CHCH (InterPro:IPR010625); BEST Arabidopsis thaliana protein match is: Cox19-like CHCH family protein (TAIR:AT5G09570.1); Has 1807 Blast hits to 1807 proteins in 277 species: Archae - 0; Bacteria - 0; Metazoa - 736; Fungi /.../; Plants - 385; Viruses - 0; Other Eukaryotes - 339 (source: NCBI BLink). [Source:TAIR;Acc:AT5G64400]	-2.07549	5.0298	2.43896e-05	0.0058479
TRINITY_DN52796_c2_g5_i2	AT1G80490	Topless-related protein 1 [Source:UniProtKB/Swiss-Prot;Acc:Q0WV90]	-2.07528	6.64333	1.0591e-05	0.00330388
TRINITY_DN43883_c0_g1_i2	AT5G24890	unknown protein; FUNCTIONS IN: molecular_function unknown; INVOLVED IN: biological_process unknown; LOCATED IN: cellular_component unknown; EXPRESSED IN: 24 plant structures; EXPRESSED DURING: 13 growth stages; BEST Arabidopsis thaliana protein matc /.../unknown protein (TAIR:AT2G24550.1); Has 1807 Blast hits to 1807 proteins in 277 species: Archae - 0; Bacteria - 0; Metazoa - 736; Fungi - 347; P…	-2.06337	3.28703	8.39341e-05	0.0144521
TRINITY_DN42125_c0_g1_i1	AT2G29500	17.6 kDa class I heat shock protein 2 [Source:UniProtKB/Swiss-Prot;Acc:Q9ZW31]	-2.06325	8.45415	2.67603e-05	0.00626575
TRINITY_DN51272_c0_g1_i1	AT3G26310	Cytochrome P450 71B35 [Source:UniProtKB/Swiss-Prot;Acc:Q9LIP5]	-2.06016	3.11344	0.000345374	0.0383344
TRINITY_DN52397_c1_g1_i1	AT5G54730	Autophagy-related protein 18f [Source:UniProtKB/Swiss-Prot;Acc:Q9FH32]	-2.05804	4.46187	1.2099e-05	0.00365796
TRINITY_DN47566_c0_g1_i2	AT1G35910	Probable trehalose-phosphate phosphatase D [Source:UniProtKB/Swiss-Prot;Acc:Q67XC9]	-2.05487	2.79955	0.00013117	0.0197291
TRINITY_DN52892_c2_g1_i2	AT5G11850	Protein kinase superfamily protein [Source:TAIR;Acc:AT5G11850]	-2.05311	3.34885	7.26753e-05	0.0132369
TRINITY_DN43656_c0_g2_i3	AT3G17860	Protein TIFY 6B [Source:UniProtKB/Swiss-Prot;Acc:Q9LVI4]	-2.04762	5.66894	1.14097e-05	0.00349072
TRINITY_DN29564_c0_g1_i1	AT1G33590	Leucine-rich repeat (LRR) family protein [Source:TAIR;Acc:AT1G33590]	-2.04503	3.98352	0.000389206	0.0415939
TRINITY_DN46184_c0_g3_i4	AT3G01650	E3 ubiquitin-protein ligase RGLG1 [Source:UniProtKB/Swiss-Prot;Acc:Q9SS90]	-2.0439	6.52316	3.66286e-06	0.00146505
TRINITY_DN51746_c1_g1_i1	AT1G59590	ZCF37 [Source:TAIR;Acc:AT1G59590]	-2.0432	2.61679	0.000457982	0.046785
TRINITY_DN48852_c0_g1_i1	AT4G15560	1-deoxy-D-xylulose-5-phosphate synthase, chloroplastic [Source:UniProtKB/Swiss-Prot;Acc:Q38854]	-2.04263	8.21765	7.80461e-07	0.000435284
TRINITY_DN43981_c0_g1_i4	AT3G20800	Cell differentiation, Rcd1-like protein [Source:TAIR;Acc:AT3G20800]	-2.04011	5.18851	3.3776e-05	0.00739727
TRINITY_DN43194_c0_g2_i2	AT3G24550	Proline-rich receptor-like protein kinase PERK1 [Source:UniProtKB/Swiss-Prot;Acc:Q9LV48]	-2.03568	2.95642	8.2036e-05	0.0142482
TRINITY_DN49834_c0_g1_i7	AT4G24100	Protein kinase superfamily protein [Source:TAIR;Acc:AT4G24100]	-2.03151	3.89823	0.000103839	0.0167851
TRINITY_DN49596_c0_g2_i1	AT5G13330	Ethylene-responsive transcription factor ERF113 [Source:UniProtKB/Swiss-Prot;Acc:Q9LYU3]	-2.03047	3.44004	0.000113082	0.0178544
TRINITY_DN53124_c0_g1_i3	AT5G11700	LOCATED IN: vacuole; EXPRESSED IN: 24 plant structures; EXPRESSED DURING: 13 growth stages; BEST Arabidopsis thaliana protein match is: glycine-rich protein (TAIR:AT4G32920.3); Has 1807 Blast hits to 1807 proteins in 277 species: Archae - 0; Bacteri /.../ Metazoa - 736; Fungi - 347; Plants - 385; Viruses - 0; Other Eukaryotes - 339 (source: NCBI BLink). [Source:TAIR;Acc:AT5G11700]	-2.02986	5.5156	1.77351e-05	0.00471852
TRINITY_DN46526_c0_g1_i1	AT5G25140	Cytochrome P450 71B13 [Source:UniProtKB/Swiss-Prot;Acc:P58050]	-2.02962	3.13176	0.000205017	0.0268161
TRINITY_DN50606_c0_g1_i1	AT4G26510	Uridine kinase-like protein 4 [Source:UniProtKB/Swiss-Prot;Acc:O65583]	-2.02527	3.53936	0.000291352	0.0343329
TRINITY_DN45102_c0_g1_i1	AT4G11570	Haloacid dehalogenase-like hydrolase (HAD) superfamily protein [Source:TAIR;Acc:AT4G11570]	-2.02503	5.13207	2.46621e-05	0.00588965
TRINITY_DN49105_c0_g1_i1	AT4G27470	E3 ubiquitin-protein ligase RMA3 [Source:UniProtKB/Swiss-Prot;Acc:Q8GUK7]	-2.0248	5.64996	7.17626e-05	0.0131272
TRINITY_DN52410_c0_g2_i1	AT1G53540	17.6 kDa class I heat shock protein 3 [Source:UniProtKB/Swiss-Prot;Acc:P13853]	-2.02375	4.24893	2.02525e-05	0.00515902
TRINITY_DN50040_c0_g2_i2	AT2G20830	transferases;folic acid binding [Source:TAIR;Acc:AT2G20830]	-2.02027	2.9258	0.000138545	0.0205119
TRINITY_DN50423_c0_g1_i1	AT1G07530	Scarecrow-like protein 14 [Source:UniProtKB/Swiss-Prot;Acc:Q9XE58]	-2.01894	5.3407	3.60113e-06	0.0014468
TRINITY_DN40673_c0_g1_i1	AT2G02010	Glutamate decarboxylase 4 [Source:UniProtKB/Swiss-Prot;Acc:Q9ZPS3]	-2.01791	3.2004	0.000236178	0.0298485
TRINITY_DN44113_c0_g1_i1	AT2G20670	Protein of unknown function (DUF506) [Source:TAIR;Acc:AT2G20670]	-2.01633	3.34298	0.000137819	0.0204213
TRINITY_DN48538_c1_g1_i1	AT1G20670	DNA-binding bromodomain-containing protein [Source:TAIR;Acc:AT1G20670]	-2.01355	4.60856	4.49675e-05	0.00920607
TRINITY_DN50748_c0_g1_i3	AT1G13570	F-box/FBD/LRR-repeat protein At1g13570 [Source:UniProtKB/Swiss-Prot;Acc:Q9FZ70]	-2.01332	3.75607	8.01808e-05	0.0140209
TRINITY_DN49687_c0_g1_i2	AT5G20250	Probable galactinol--sucrose galactosyltransferase 6 [Source:UniProtKB/Swiss-Prot;Acc:Q8RX87]	-2.01282	3.62942	0.000270014	0.0325882
TRINITY_DN46578_c0_g1_i2	AT4G15420	Ubiquitin fusion degradation UFD1 family protein [Source:TAIR;Acc:AT4G15420]	-2.0126	4.74874	1.30352e-05	0.00383835
TRINITY_DN48680_c0_g2_i2	AT5G22210	unknown protein; FUNCTIONS IN: molecular_function unknown; INVOLVED IN: N-terminal protein myristoylation; LOCATED IN: cellular_component unknown; Has 30201 Blast hits to 17322 proteins in 780 species: Archae - 12; Bacteria - 1396; Metazoa - 17338; /.../- 3422; Plants - 5037; Viruses - 0; Other Eukaryotes - 2996 (source: NCBI BLink). [Source:TAIR;Acc:AT5G22210]	-2.01234	4.20839	8.85257e-05	0.0149841
TRINITY_DN53257_c1_g2_i2	AT2G32700	LEUNIG_homolog [Source:TAIR;Acc:AT2G32700]	-2.01224	5.13398	0.000210172	0.0273198
TRINITY_DN53156_c0_g1_i2	AT5G27220	Frigida-like protein [Source:TAIR;Acc:AT5G27220]	-2.01182	3.08809	0.000105961	0.0170395
TRINITY_DN46725_c0_g3_i1	AT1G51540	Galactose oxidase/kelch repeat superfamily protein [Source:TAIR;Acc:AT1G51540]	-2.01027	2.7583	0.000170464	0.0236172
TRINITY_DN46728_c4_g1_i2	AT5G50080	Ethylene-responsive transcription factor ERF110 [Source:UniProtKB/Swiss-Prot;Acc:Q70II3]	-2.01015	5.44012	2.4468e-05	0.00585108
TRINITY_DN45967_c0_g1_i2	AT3G55550	L-type lectin-domain containing receptor kinase S.4 [Source:UniProtKB/Swiss-Prot;Acc:Q9M2S4]	-2.00273	3.72956	0.000123923	0.0189567
TRINITY_DN46596_c0_g1_i1	AT2G38470	Probable WRKY transcription factor 33 [Source:UniProtKB/Swiss-Prot;Acc:Q8S8P5]	-2.00165	6.01822	7.68243e-06	0.00257598
TRINITY_DN38157_c0_g1_i6	AT4G05520	EH domain-containing protein 2 [Source:UniProtKB/Swiss-Prot;Acc:B3LF48]	-1.99888	2.3705	0.000317626	0.0362631
TRINITY_DN52039_c0_g1_i1	AT5G35370	G-type lectin S-receptor-like serine/threonine-protein kinase At5g35370 [Source:UniProtKB/Swiss-Prot;Acc:O65238]	-1.99887	3.40465	9.74921e-05	0.0160333
TRINITY_DN54782_c0_g1_i1	AT5G57390	AP2-like ethylene-responsive transcription factor AIL5 [Source:UniProtKB/Swiss-Prot;Acc:Q6PQQ3]	-1.99579	3.56903	0.000130192	0.0196314
TRINITY_DN50331_c1_g1_i4	AT1G65430	Probable E3 ubiquitin-protein ligase ARI8 [Source:UniProtKB/Swiss-Prot;Acc:Q8W468]	-1.98571	4.81139	1.28697e-05	0.00382591
TRINITY_DN52866_c0_g1_i2	AT2G48010	Probable LRR receptor-like serine/threonine-protein kinase RKF3 [Source:UniProtKB/Swiss-Prot;Acc:P93050]	-1.98477	4.00231	0.000148797	0.0216199
TRINITY_DN47083_c0_g1_i3	AT2G37570	HSP20-like chaperones superfamily protein [Source:TAIR;Acc:AT2G37570]	-1.97758	4.62543	1.51123e-05	0.0042274
TRINITY_DN49831_c0_g1_i3	AT5G65510	AP2-like ethylene-responsive transcription factor AIL7 [Source:UniProtKB/Swiss-Prot;Acc:Q6J9N8]	-1.97606	5.39874	1.79186e-05	0.00473926
TRINITY_DN43924_c0_g1_i1	AT5G18670	Inactive beta-amylase 9 [Source:UniProtKB/Swiss-Prot;Acc:Q8VYW2]	-1.97545	4.43148	0.000426747	0.0445949
TRINITY_DN51626_c0_g1_i6	AT1G78070	Transducin/WD40 repeat-like superfamily protein [Source:TAIR;Acc:AT1G78070]	-1.97312	4.22683	0.000165305	0.023173
TRINITY_DN48401_c0_g1_i3	AT1G53730	Protein STRUBBELIG-RECEPTOR FAMILY 6 [Source:UniProtKB/Swiss-Prot;Acc:Q9C8M9]	-1.95773	6.17702	2.41716e-05	0.00581894
TRINITY_DN44412_c1_g1_i1	AT3G18830	Polyol transporter 5 [Source:UniProtKB/Swiss-Prot;Acc:Q8VZ80]	-1.95601	6.00867	1.70238e-05	0.00459049
TRINITY_DN47578_c0_g2_i6	AT3G18520	Histone deacetylase 15 [Source:UniProtKB/Swiss-Prot;Acc:Q8GXJ1]	-1.95578	4.06797	3.20881e-05	0.00714081
TRINITY_DN40165_c0_g4_i7	AT2G23090	Uncharacterized protein At2g23090 [Source:UniProtKB/Swiss-Prot;Acc:O64818]	-1.95451	3.73621	3.19165e-05	0.00711143
TRINITY_DN51281_c0_g1_i15	AT1G67690	Probable thimet oligopeptidase [Source:UniProtKB/Swiss-Prot;Acc:F4HTQ1]	-1.94962	4.22007	0.000427964	0.0446585
TRINITY_DN41394_c1_g1_i2	AT5G01600	Ferritin-1, chloroplastic [Source:UniProtKB/Swiss-Prot;Acc:Q39101]	-1.94621	5.23133	4.49155e-05	0.00920607
TRINITY_DN42389_c0_g1_i4	AT5G24530	2-oxoglutarate (2OG) and Fe(II)-dependent oxygenase superfamily protein [Source:TAIR;Acc:AT5G24530]	-1.94574	2.65407	0.000334735	0.0375246
TRINITY_DN52752_c0_g1_i5	AT4G26500	SufE-like protein 1, chloroplastic/mitochondrial [Source:UniProtKB/Swiss-Prot;Acc:Q84W65]	-1.94445	3.37994	0.000124537	0.0190344
TRINITY_DN50240_c0_g1_i3	AT2G26150	Heat stress transcription factor A-2 [Source:UniProtKB/Swiss-Prot;Acc:O80982]	-1.94282	7.05607	8.11913e-06	0.00269519
TRINITY_DN49827_c0_g1_i1	AT3G23150	Ethylene receptor 2 [Source:UniProtKB/Swiss-Prot;Acc:Q0WPQ2]	-1.94166	6.20027	4.52904e-06	0.00173457
TRINITY_DN49220_c0_g1_i2	AT1G64950	cytochrome P450, family 89, subfamily A, polypeptide 5 [Source:TAIR;Acc:AT1G64950]	-1.93584	4.43311	1.60158e-05	0.00438986
TRINITY_DN22176_c0_g1_i1	AT1G52560	26.5 kDa heat shock protein, mitochondrial [Source:UniProtKB/Swiss-Prot;Acc:Q9SSQ8]	-1.93246	7.07254	2.71576e-05	0.00635049
TRINITY_DN49938_c1_g1_i1	AT4G14790	ATP-dependent RNA helicase SUV3, mitochondrial [Source:UniProtKB/Swiss-Prot;Acc:Q9SMX1]	-1.92812	4.0474	0.000226955	0.0289889
TRINITY_DN46896_c1_g3_i3	AT1G74310	Chaperone protein ClpB1 [Source:UniProtKB/Swiss-Prot;Acc:P42730]	-1.92171	6.59857	1.45672e-05	0.00412634
TRINITY_DN44168_c0_g1_i1	AT1G61340	F-box protein At1g61340 [Source:UniProtKB/Swiss-Prot;Acc:Q8GX77]	-1.91119	5.27602	0.000178176	0.0243326
TRINITY_DN39088_c0_g1_i1	AT3G01930	Major facilitator superfamily protein [Source:TAIR;Acc:AT3G01930]	-1.91038	5.99366	2.97721e-05	0.00675942
TRINITY_DN46527_c0_g1_i2	AT4G11660	Heat stress transcription factor B-2b [Source:UniProtKB/Swiss-Prot;Acc:Q9T0D3]	-1.90962	4.37061	0.00018051	0.0244504
TRINITY_DN46887_c0_g1_i2	AT1G52870	Peroxisomal membrane 22 kDa (Mpv17/PMP22) family protein [Source:TAIR;Acc:AT1G52870]	-1.90266	6.4069	5.49855e-06	0.00201129
TRINITY_DN45670_c0_g1_i1	AT5G22920	CHY-type/CTCHY-type/RING-type Zinc finger protein [Source:TAIR;Acc:AT5G22920]	-1.90263	6.9903	1.9653e-05	0.00503487
TRINITY_DN48051_c0_g1_i5	AT3G58640	Mitogen activated protein kinase kinase kinase-related [Source:TAIR;Acc:AT3G58640]	-1.8968	3.83346	0.000127526	0.0193267
TRINITY_DN49176_c0_g2_i1	AT5G65280	LanC-like protein GCL1 [Source:UniProtKB/Swiss-Prot;Acc:Q9FJN7]	-1.89417	6.00759	0.000157853	0.0224988
TRINITY_DN44376_c0_g1_i2	AT4G10490	2-oxoglutarate (2OG) and Fe(II)-dependent oxygenase superfamily protein [Source:TAIR;Acc:AT4G10490]	-1.88861	4.84138	0.000117871	0.0183911
TRINITY_DN43295_c0_g1_i3	AT1G03475	Coproporphyrinogen-III oxidase 1, chloroplastic [Source:UniProtKB/Swiss-Prot;Acc:Q9LR75]	-1.88406	6.04865	2.04242e-05	0.00518785
TRINITY_DN53166_c0_g1_i1	AT4G14920	Acyl-CoA N-acyltransferase with RING/FYVE/PHD-type zinc finger protein [Source:TAIR;Acc:AT4G14920]	-1.88286	5.63436	0.000183252	0.0246516
TRINITY_DN50231_c0_g2_i5	AT1G60560	SWIM zinc finger family protein [Source:TAIR;Acc:AT1G60560]	-1.88151	3.15933	0.000391063	0.041754
TRINITY_DN47695_c0_g1_i3	AT1G71980	Receptor homology region, transmembrane domain- and RING domain-containing protein 2 [Source:UniProtKB/Swiss-Prot;Acc:Q8VZ14]	-1.88065	4.88072	0.000338235	0.0377936
TRINITY_DN31666_c0_g1_i1	AT1G03220	Eukaryotic aspartyl protease family protein [Source:TAIR;Acc:AT1G03220]	-1.87844	4.06815	0.000181814	0.0245132
TRINITY_DN32194_c0_g1_i1	AT5G51440	23.5 kDa heat shock protein, mitochondrial [Source:UniProtKB/Swiss-Prot;Acc:Q9FGM9]	-1.87346	6.18806	8.68514e-05	0.0147564
TRINITY_DN51671_c0_g1_i9	AT5G19900	PRLI-interacting factor, putative [Source:TAIR;Acc:AT5G19900]	-1.8683	3.18686	0.000400625	0.042497
TRINITY_DN53137_c1_g1_i2	AT4G34890	Xanthine dehydrogenase 1 [Source:UniProtKB/Swiss-Prot;Acc:Q8GUQ8]	-1.86619	3.08792	0.000365669	0.0399208
TRINITY_DN47183_c0_g5_i5	AT3G06850	Lipoamide acyltransferase component of branched-chain alpha-keto acid dehydrogenase complex, mitochondrial [Source:UniProtKB/Swiss-Prot;Acc:Q9M7Z1]	-1.86507	3.83762	6.85655e-05	0.0127075
TRINITY_DN52437_c1_g1_i5	AT4G30480	Tetratricopeptide repeat (TPR)-like superfamily protein [Source:TAIR;Acc:AT4G30480]	-1.86244	3.99242	8.49591e-05	0.0145867
TRINITY_DN51382_c0_g3_i4	AT1G03160	FZO-like [Source:TAIR;Acc:AT1G03160]	-1.85918	3.7003	0.000130935	0.0197103
TRINITY_DN51238_c2_g1_i2	AT1G60200	splicing factor PWI domain-containing protein / RNA recognition motif (RRM)-containing protein [Source:TAIR;Acc:AT1G60200]	-1.85914	7.01766	0.000293683	0.0344494
TRINITY_DN48710_c0_g3_i3	AT1G12440	Zinc finger A20 and AN1 domain-containing stress-associated protein 1 [Source:UniProtKB/Swiss-Prot;Acc:Q6NNI8]	-1.85883	4.59374	0.000477859	0.0481041
TRINITY_DN49007_c0_g1_i3	AT1G06290	Acyl-coenzyme A oxidase 3, peroxisomal [Source:UniProtKB/Swiss-Prot;Acc:P0CZ23]	-1.85838	3.52803	0.000468837	0.0475399
TRINITY_DN38642_c0_g1_i1	AT4G38260	Protein of unknown function (DUF833) [Source:TAIR;Acc:AT4G38260]	-1.85603	4.54695	0.00017854	0.0243326
TRINITY_DN49007_c0_g1_i1	AT1G06290	Acyl-coenzyme A oxidase 3, peroxisomal [Source:UniProtKB/Swiss-Prot;Acc:P0CZ23]	-1.848	5.32738	0.000143347	0.0210839
TRINITY_DN42292_c0_g1_i1	AT2G40000	Nematode resistance protein-like HSPRO2 [Source:UniProtKB/Swiss-Prot;Acc:O04203]	-1.84796	4.49718	0.000327288	0.03699
TRINITY_DN43203_c2_g1_i1	AT1G01520	Protein REVEILLE 3 [Source:UniProtKB/Swiss-Prot;Acc:Q6R0H0]	-1.8455	5.54497	0.000175767	0.0240959
TRINITY_DN41197_c0_g1_i1	AT4G17370	Oxidoreductase family protein [Source:TAIR;Acc:AT4G17370]	-1.84426	7.3573	9.99624e-05	0.0163052
TRINITY_DN49796_c0_g1_i1	AT5G42300	Ubiquitin-like protein 5 [Source:UniProtKB/Swiss-Prot;Acc:Q9FGZ9]	-1.84112	5.04191	0.000101874	0.016527
TRINITY_DN44407_c0_g2_i11	AT3G04650	FAD/NAD(P)-binding oxidoreductase family protein [Source:TAIR;Acc:AT3G04650]	-1.8381	3.87436	0.000194836	0.0258421
TRINITY_DN46184_c0_g3_i6	AT5G14420	E3 ubiquitin-protein ligase RGLG2 [Source:UniProtKB/Swiss-Prot;Acc:Q9LY87]	-1.83407	6.88571	3.03489e-05	0.00687302
TRINITY_DN51168_c0_g4_i2	AT1G08620	Putative lysine-specific demethylase JMJ16 [Source:UniProtKB/Swiss-Prot;Acc:C0SUT9]	-1.81874	3.65511	0.00019055	0.025405
TRINITY_DN46896_c1_g3_i7	AT1G74310	Chaperone protein ClpB1 [Source:UniProtKB/Swiss-Prot;Acc:P42730]	-1.81416	7.4438	9.2503e-06	0.0029507
TRINITY_DN43862_c0_g1_i2	AT2G43950	Outer envelope pore protein 37, chloroplastic [Source:UniProtKB/Swiss-Prot;Acc:O80565]	-1.80322	3.36392	0.000234386	0.0297056
TRINITY_DN51697_c0_g2_i2	AT3G03050	Cellulose synthase-like protein D3 [Source:UniProtKB/Swiss-Prot;Acc:Q9M9M4]	-1.80009	4.33062	7.75855e-05	0.0138295
TRINITY_DN50391_c2_g1_i2	AT3G57120	Protein kinase superfamily protein [Source:TAIR;Acc:AT3G57120]	-1.79556	4.57977	0.000376671	0.0407013
TRINITY_DN52407_c0_g3_i4	AT1G67580	Protein kinase superfamily protein [Source:TAIR;Acc:AT1G67580]	-1.79454	4.71554	0.000437563	0.0453178
TRINITY_DN50513_c0_g1_i3	AT1G64950	cytochrome P450, family 89, subfamily A, polypeptide 5 [Source:TAIR;Acc:AT1G64950]	-1.7936	5.38144	0.000189879	0.0253531
TRINITY_DN44774_c0_g1_i1	AT2G23320	Probable WRKY transcription factor 15 [Source:UniProtKB/Swiss-Prot;Acc:O22176]	-1.79253	4.58946	8.34733e-05	0.0144142
TRINITY_DN51399_c0_g1_i2	AT5G65770	Protein CROWDED NUCLEI 4 [Source:UniProtKB/Swiss-Prot;Acc:Q9FLH0]	-1.78593	6.91136	8.60413e-05	0.0146603
TRINITY_DN48255_c0_g2_i2	AT5G62020	Heat stress transcription factor B-2a [Source:UniProtKB/Swiss-Prot;Acc:Q9SCW4]	-1.78341	5.55205	0.000306525	0.0354007
TRINITY_DN51320_c2_g2_i4	AT1G15780	Mediator of RNA polymerase II transcription subunit 15a [Source:UniProtKB/Swiss-Prot;Acc:F4I171]	-1.78031	6.67771	0.000233144	0.0295691
TRINITY_DN47451_c1_g1_i5	AT5G26030	Ferrochelatase-1, chloroplastic/mitochondrial [Source:UniProtKB/Swiss-Prot;Acc:P42043]	-1.77906	4.04494	0.00028232	0.0335326
TRINITY_DN51101_c0_g1_i6	AT5G22030	ubiquitin-specific protease 8 [Source:TAIR;Acc:AT5G22030]	-1.77612	5.09711	8.14403e-05	0.0141805
TRINITY_DN31140_c0_g1_i1	AT5G06320	NDR1/HIN1-like 3 [Source:TAIR;Acc:AT5G06320]	-1.77367	4.46707	0.000304941	0.0352406
TRINITY_DN42572_c0_g1_i2	AT3G45640	Mitogen-activated protein kinase 3 [Source:UniProtKB/Swiss-Prot;Acc:Q39023]	-1.77342	5.27868	0.000341687	0.0380664
TRINITY_DN50391_c3_g2_i4	AT2G37520	Acyl-CoA N-acyltransferase with RING/FYVE/PHD-type zinc finger domain [Source:TAIR;Acc:AT2G37520]	-1.7732	5.45712	0.000214779	0.0277095
TRINITY_DN51436_c0_g1_i6	AT4G31390	Uncharacterized aarF domain-containing protein kinase At4g31390, chloroplastic [Source:UniProtKB/Swiss-Prot;Acc:Q8RWG1]	-1.77207	3.98939	0.000348966	0.0386137
TRINITY_DN49403_c3_g1_i2	AT4G19420	Pectin acetylesterase 8 [Source:UniProtKB/Swiss-Prot;Acc:Q6DBP4]	-1.76803	6.74788	0.000178426	0.0243326
TRINITY_DN50931_c0_g1_i1	AT1G49390	2-oxoglutarate (2OG) and Fe(II)-dependent oxygenase superfamily protein [Source:TAIR;Acc:AT1G49390]	-1.76033	3.54723	0.000505212	0.0499614
TRINITY_DN51443_c0_g1_i4	AT2G26070	Protein REVERSION-TO-ETHYLENE SENSITIVITY1 [Source:UniProtKB/Swiss-Prot;Acc:F4ITL6]	-1.75964	3.53447	0.000205677	0.0268829
TRINITY_DN39088_c0_g1_i2	AT3G01930	Major facilitator superfamily protein [Source:TAIR;Acc:AT3G01930]	-1.75822	6.21164	0.00028895	0.0341844
TRINITY_DN46441_c0_g1_i6	AT1G67580	Protein kinase superfamily protein [Source:TAIR;Acc:AT1G67580]	-1.75683	4.94558	0.000140831	0.0207819
TRINITY_DN49551_c0_g1_i2	AT5G21170	SNF1-related protein kinase regulatory subunit beta-1 [Source:UniProtKB/Swiss-Prot;Acc:Q84VQ1]	-1.75368	5.5062	4.74485e-05	0.00958513
TRINITY_DN51443_c0_g1_i3	AT2G26070	Protein REVERSION-TO-ETHYLENE SENSITIVITY1 [Source:UniProtKB/Swiss-Prot;Acc:F4ITL6]	-1.75272	3.57293	0.000445383	0.0458904
TRINITY_DN48505_c0_g4_i1	AT1G07750	RmlC-like cupins superfamily protein [Source:TAIR;Acc:AT1G07750]	-1.74911	5.83409	7.78172e-05	0.0138295
TRINITY_DN45845_c0_g1_i1	AT5G60570	F-box/kelch-repeat protein At5g60570 [Source:UniProtKB/Swiss-Prot;Acc:Q9FKJ0]	-1.73777	4.51654	0.00016145	0.0228483
TRINITY_DN42438_c0_g1_i1	AT5G64300	Bifunctional riboflavin biosynthesis protein RIBA 1, chloroplastic [Source:UniProtKB/Swiss-Prot;Acc:P47924]	-1.73651	7.59076	3.35631e-05	0.00737764
TRINITY_DN28276_c0_g1_i1	AT5G02500	Probable mediator of RNA polymerase II transcription subunit 37e [Source:UniProtKB/Swiss-Prot;Acc:P22953]	-1.73242	5.19187	0.000224485	0.0287553
TRINITY_DN50259_c1_g1_i2	AT3G57550	Guanylate kinase 2 [Source:UniProtKB/Swiss-Prot;Acc:Q9M682]	-1.72266	5.06182	0.000360534	0.039601
TRINITY_DN15343_c0_g1_i1	AT1G16030	Heat shock 70 kDa protein 5 [Source:UniProtKB/Swiss-Prot;Acc:Q9S9N1]	-1.7202	7.188	0.000105931	0.0170395
TRINITY_DN43152_c1_g1_i1	AT5G05690	Cytochrome P450 90A1 [Source:UniProtKB/Swiss-Prot;Acc:Q42569]	-1.72007	6.1707	0.000147102	0.0214764
TRINITY_DN52801_c0_g1_i2	AT3G21430	Protein ALWAYS EARLY 3 [Source:UniProtKB/Swiss-Prot;Acc:Q6A332]	-1.7185	6.52148	0.000171529	0.0237
TRINITY_DN52329_c1_g1_i6	AT5G46860	Syntaxin-22 [Source:UniProtKB/Swiss-Prot;Acc:P93654]	-1.71849	3.91411	0.000296877	0.0346881
TRINITY_DN45432_c0_g2_i3	AT2G19560	proteasome family protein [Source:TAIR;Acc:AT2G19560]	-1.70413	4.12258	0.000339986	0.0379003
TRINITY_DN49713_c0_g1_i9	AT3G57870	SUMO-conjugating enzyme SCE1 [Source:UniProtKB/Swiss-Prot;Acc:Q42551]	-1.70385	5.47282	0.000386983	0.0414911
TRINITY_DN48913_c0_g1_i2	AT5G51980	Zinc finger CCCH domain-containing protein 63 [Source:UniProtKB/Swiss-Prot;Acc:Q9FNZ1]	-1.70378	4.52431	0.0001766	0.0241732
TRINITY_DN52416_c0_g1_i2	AT3G16785	Phospholipase D p1 [Source:UniProtKB/Swiss-Prot;Acc:Q9LRZ5]	-1.70314	4.30596	0.000149864	0.0217047
TRINITY_DN52228_c0_g1_i6	AT4G38600	E3 ubiquitin-protein ligase UPL3 [Source:UniProtKB/Swiss-Prot;Acc:Q6WWW4]	-1.6923	5.54555	0.000122914	0.0188505
TRINITY_DN48476_c0_g1_i1	AT3G06190	BTB/POZ and MATH domain-containing protein 2 [Source:UniProtKB/Swiss-Prot;Acc:Q9M8J9]	-1.69093	4.32534	0.000361351	0.0396422
TRINITY_DN46306_c1_g1_i5	AT3G13340	Transducin/WD40 repeat-like superfamily protein [Source:TAIR;Acc:AT3G13340]	-1.6803	4.7946	0.000146404	0.0214282
TRINITY_DN38553_c0_g1_i1	AT4G40080	Putative clathrin assembly protein At4g40080 [Source:UniProtKB/Swiss-Prot;Acc:Q8L936]	-1.67948	5.64449	0.000274753	0.0329388
TRINITY_DN52155_c0_g1_i2	AT3G46920	Protein kinase superfamily protein with octicosapeptide/Phox/Bem1p domain [Source:TAIR;Acc:AT3G46920]	-1.67818	4.86743	0.000337668	0.0377936
TRINITY_DN43117_c0_g1_i3	AT5G51280	DEAD-box ATP-dependent RNA helicase 35 [Source:UniProtKB/Swiss-Prot;Acc:Q9LU46]	-1.67077	3.81747	0.000445892	0.0459156
TRINITY_DN52796_c2_g5_i12	AT1G80490	Topless-related protein 1 [Source:UniProtKB/Swiss-Prot;Acc:Q0WV90]	-1.66918	4.60112	0.000277516	0.0331814
TRINITY_DN40039_c0_g1_i1	AT1G27730	Zinc finger protein ZAT10 [Source:UniProtKB/Swiss-Prot;Acc:Q96289]	-1.66916	5.54606	7.71935e-05	0.0137803
TRINITY_DN46107_c3_g1_i1	AT5G58160	actin binding [Source:TAIR;Acc:AT5G58160]	-1.6686	6.08414	0.00018848	0.0252414
TRINITY_DN49814_c0_g1_i1	AT4G04960	L-type lectin-domain containing receptor kinase VII.1 [Source:UniProtKB/Swiss-Prot;Acc:Q9S9U1]	-1.66261	4.57807	0.000396882	0.0421747
TRINITY_DN53050_c4_g1_i13	AT4G33000	Calcineurin B-like protein 10 [Source:UniProtKB/Swiss-Prot;Acc:Q7FRS8]	-1.65911	5.65106	0.000202839	0.0266673
TRINITY_DN39012_c0_g2_i1	AT5G20150	SPX domain-containing protein 1 [Source:UniProtKB/Swiss-Prot;Acc:Q8LBH4]	-1.65693	5.56101	0.00022502	0.0288032
TRINITY_DN50656_c0_g1_i11	AT3G05090	Transducin/WD40 repeat-like superfamily protein [Source:TAIR;Acc:AT3G05090]	-1.65613	3.83279	0.000385205	0.0413746
TRINITY_DN51337_c1_g3_i5	AT1G16030	Heat shock 70 kDa protein 5 [Source:UniProtKB/Swiss-Prot;Acc:Q9S9N1]	-1.64567	8.52128	0.000189314	0.0252965
TRINITY_DN46847_c0_g1_i3	AT2G19860	Hexokinase-2 [Source:UniProtKB/Swiss-Prot;Acc:P93834]	-1.63663	5.1819	0.00020331	0.02669
TRINITY_DN50933_c0_g4_i1	AT5G54900	Polyadenylate-binding protein RBP45A [Source:UniProtKB/Swiss-Prot;Acc:Q9FPJ8]	-1.63639	4.29946	0.00049176	0.0490396
TRINITY_DN43756_c0_g1_i2	AT2G23910	NAD(P)-binding Rossmann-fold superfamily protein [Source:TAIR;Acc:AT2G23910]	-1.63306	5.59878	0.000134963	0.0200976
TRINITY_DN53060_c0_g1_i1	AT1G14650	Probable splicing factor 3A subunit 1 [Source:UniProtKB/Swiss-Prot;Acc:Q8RXF1]	-1.62821	6.15714	0.000204935	0.0268161
TRINITY_DN52599_c0_g1_i11	AT1G11950	Transcription factor jumonji (jmjC) domain-containing protein [Source:TAIR;Acc:AT1G11950]	-1.62613	5.59744	0.000495544	0.0492754
TRINITY_DN31987_c0_g1_i1	AT1G73500	Mitogen-activated protein kinase kinase 9 [Source:UniProtKB/Swiss-Prot;Acc:Q9FX43]	-1.62484	4.9889	0.000295464	0.0346126
TRINITY_DN53050_c4_g1_i14	AT4G33000	Calcineurin B-like protein 10 [Source:UniProtKB/Swiss-Prot;Acc:Q7FRS8]	-1.60963	5.05889	0.000445392	0.0458904
TRINITY_DN46549_c0_g1_i1	AT5G26710	Glutamyl/glutaminyl-tRNA synthetase, class Ic [Source:TAIR;Acc:AT5G26710]	-1.60897	5.99794	0.000441758	0.0456735
TRINITY_DN36376_c1_g1_i1	AT4G27670	25.3 kDa heat shock protein, chloroplastic [Source:UniProtKB/Swiss-Prot;Acc:P31170]	-1.60866	7.73383	0.000319071	0.0364049
TRINITY_DN52609_c0_g1_i5	AT5G25560	CHY-type/CTCHY-type/RING-type Zinc finger protein [Source:TAIR;Acc:AT5G25560]	-1.60733	8.95873	0.000125279	0.0191132
TRINITY_DN49753_c2_g1_i4	AT2G15230	Triacylglycerol lipase 1 [Source:UniProtKB/Swiss-Prot;Acc:Q71DJ5]	-1.60251	4.50261	0.000344315	0.0382404
TRINITY_DN51910_c3_g1_i7	AT5G06839	bZIP transcription factor family protein [Source:TAIR;Acc:AT5G06839]	-1.59684	6.22606	0.000189107	0.0252877
TRINITY_DN50647_c1_g1_i1	AT5G04500	Glycosyltransferase family protein 64 protein C5 [Source:UniProtKB/Swiss-Prot;Acc:Q84WB7]	-1.5926	6.87412	9.11823e-05	0.0153183
TRINITY_DN52302_c1_g1_i2	AT4G37370	cytochrome P450, family 81, subfamily D, polypeptide 8 [Source:TAIR;Acc:AT4G37370]	-1.5924	6.81066	0.000111565	0.0176994
TRINITY_DN35645_c0_g1_i1	AT1G67920	unknown protein; BEST Arabidopsis thaliana protein match is: unknown protein (TAIR:AT1G24600.1); Has 22 Blast hits to 22 proteins in 5 species: Archae - 0; Bacteria - 0; Metazoa - 0; Fungi - 0; Plants - 22; Viruses - 0; Other Eukaryotes - 0 (source: /.../BLink). [Source:TAIR;Acc:AT1G67920]	-1.59079	4.86731	0.000276052	0.0330725
TRINITY_DN53137_c1_g1_i1	AT4G34890	Xanthine dehydrogenase 1 [Source:UniProtKB/Swiss-Prot;Acc:Q8GUQ8]	-1.57513	6.74199	0.000278351	0.033229
TRINITY_DN45272_c0_g1_i1	AT5G48385	FRIGIDA-like protein 3 [Source:UniProtKB/Swiss-Prot;Acc:Q67ZB3]	-1.56205	9.12347	0.000243051	0.0304175
TRINITY_DN40701_c0_g1_i1	AT5G64510	unknown protein; FUNCTIONS IN: molecular_function unknown; INVOLVED IN: biological_process unknown; LOCATED IN: endomembrane system; EXPRESSED IN: 17 plant structures; EXPRESSED DURING: 10 growth stages; Has 35333 Blast hits to 34131 proteins in 244 /.../ies: Archae - 798; Bacteria - 22429; Metazoa - 974; Fungi - 991; Plants - 531; Viruses - 0; Other Eukaryotes - 9610 (source: NCBI BLink). [Sourc…	-1.5467	6.15966	0.000271121	0.032656
TRINITY_DN52884_c0_g1_i2	AT3G52140	Clustered mitochondria protein [Source:UniProtKB/Swiss-Prot;Acc:F4J5S1]	-1.53433	5.70672	0.000461426	0.0470077
TRINITY_DN48395_c0_g2_i1	AT4G05050	Polyubiquitin 11 [Source:UniProtKB/Swiss-Prot;Acc:P0CH33]	-1.5256	6.02944	0.000361292	0.0396422
TRINITY_DN51671_c0_g1_i4	AT5G19900	PRLI-interacting factor, putative [Source:TAIR;Acc:AT5G19900]	-1.5226	6.55895	0.000308491	0.0355511
TRINITY_DN47350_c0_g1_i4	AT3G44460	ABSCISIC ACID-INSENSITIVE 5-like protein 1 [Source:UniProtKB/Swiss-Prot;Acc:Q8RYD6]	-1.51569	7.38323	0.00025099	0.031133
TRINITY_DN49538_c0_g1_i2	AT5G16680	RING/FYVE/PHD zinc finger superfamily protein [Source:TAIR;Acc:AT5G16680]	-1.50912	5.64968	0.000387287	0.0414989
TRINITY_DN44253_c0_g1_i4	AT1G47490	Polyadenylate-binding protein RBP47C [Source:UniProtKB/Swiss-Prot;Acc:Q9SX79]	-1.5083	7.5408	0.00024745	0.0308391
TRINITY_DN52913_c1_g1_i6	AT5G19400	Protein SMG7 [Source:UniProtKB/Swiss-Prot;Acc:A9QM73]	-1.49817	5.43047	0.000455051	0.0465916
TRINITY_DN52609_c0_g1_i1	AT5G25560	CHY-type/CTCHY-type/RING-type Zinc finger protein [Source:TAIR;Acc:AT5G25560]	-1.49433	9.55155	0.000479697	0.0482621
TRINITY_DN52207_c1_g1_i1	AT4G02480	AAA-type ATPase family protein [Source:TAIR;Acc:AT4G02480]	-1.49268	7.83071	0.000473614	0.0478377
TRINITY_DN52590_c0_g1_i5	AT2G48110	Mediator of RNA polymerase II transcription subunit 33B [Source:UniProtKB/Swiss-Prot;Acc:F4IN69]	-1.48642	6.81854	0.000443662	0.0458173
TRINITY_DN52700_c0_g3_i13	AT3G21180	Calcium-transporting ATPase 9, plasma membrane-type [Source:UniProtKB/Swiss-Prot;Acc:Q9LU41]	-1.47775	7.87361	0.000460915	0.0470045
TRINITY_DN40849_c0_g1_i3	AT3G05700	Protein DEHYDRATION-INDUCED 19 homolog 3 [Source:UniProtKB/Swiss-Prot;Acc:Q84J70]	-1.46058	5.69601	0.000470082	0.0476149
TRINITY_DN52939_c0_g1_i7	AT4G28880	casein kinase I-like 3 [Source:TAIR;Acc:AT4G28880]	-1.45845	6.36816	0.000460236	0.0469619
TRINITY_DN45603_c0_g1_i1	AT1G79750	NADP-dependent malic enzyme 4, chloroplastic [Source:UniProtKB/Swiss-Prot;Acc:Q9CA83]	-1.44754	8.64115	0.000410454	0.0433094
