# Supplementary material for: Induction of desiccation tolerance in desiccation sensitive Citrus limon seeds
Source: J Integr Plant Biol. 2019 Mar 28;61(5):624–38. doi: 10.1111/jipb.12788 (PMC6593971; doi:10.1111/jipb.12788)
Supplement: Supplementary file 3 — Table S4. KEGG and GO enriched categories of the gene list of Table 2 [file JIPB-61-624-s003.xlsx]

## Sheet: GO up-regulated
GO_acc	term_type	Term	queryitem	querytotal	bgitem	bgtotal	pvalue	log10	FDR	entries
GO:0009536	C	plastid	94	485	2965	37767	8e-16	15.0969	2.5e-13	// AT4G20960 // AT4G14210 // AT1G77060 // AT2G42220 // AT5G61670 // AT3G28760 // AT2G46915 // AT1G21350 // AT5G09820 // AT1G26090 // AT4G30950 // AT5G19620 // AT2G32640 // AT5G20380 // AT5G19900 // AT1G77090 // AT4G35090 // AT1G68590 // AT5G11520 // AT1G04410 // AT5G66530 // AT1G29120 // AT3G25410 // AT2G39730 // AT4G10000 // AT5G65760 // AT5G37360 // AT5G66380 // AT4G05070 // AT1G32060 // AT4G15…
GO:0009507	C	chloroplast	85	485	2740	37767	8.3e-14	13.0809	1.3e-11	// AT4G20960 // AT1G20810 // AT5G66470 // AT3G61680 // AT5G35360 // AT2G41460 // AT4G34830 // AT4G14210 // AT1G07700 // AT4G02260 // AT1G33590 // AT4G00150 // AT3G24220 // AT3G23400 // AT3G21290 // AT4G05070 // AT1G68590 // AT5G65620 // AT1G77060 // AT4G30950 // AT5G19900 // AT1G26230 // AT1G04410 // AT2G05310 // AT2G42220 // AT2G01110 // AT3G61870 // AT5G67570 // AT5G66530 // AT4G28730 // AT1G29…
GO:0043231	C	intracellular membrane-bounded organelle	166	485	7615	37767	5.4e-13	12.2676	4.5e-11	// AT4G20960 // AT1G30500 // AT4G14210 // AT2G30470 // AT1G51540 // AT2G37630 // AT3G25230 // AT1G77060 // AT3G56310 // AT2G42220 // AT1G60600 // AT5G61670 // AT3G28760 // AT2G46915 // AT1G21350 // AT1G02860 // AT5G09820 // AT4G38240 // AT1G26090 // AT4G30950 // AT2G25930 // AT5G32470 // AT5G07330 // AT5G19620 // AT2G32640 // AT5G35520 // AT1G56590 // AT5G08720 // AT5G20380 // AT5G19900 // AT1G72…
GO:0043227	C	membrane-bounded organelle	166	485	7622	37767	5.8e-13	12.2366	4.5e-11	// AT4G20960 // AT1G30500 // AT4G14210 // AT2G30470 // AT1G51540 // AT2G37630 // AT3G25230 // AT1G77060 // AT3G56310 // AT2G42220 // AT1G60600 // AT5G61670 // AT3G28760 // AT2G46915 // AT1G21350 // AT1G02860 // AT5G09820 // AT4G38240 // AT1G26090 // AT4G30950 // AT2G25930 // AT5G32470 // AT5G07330 // AT5G19620 // AT2G32640 // AT5G35520 // AT1G56590 // AT5G08720 // AT5G20380 // AT5G19900 // AT1G72…
GO:0044444	C	cytoplasmic part	143	485	6289	37767	2.4e-12	11.6198	1.5e-10	// AT4G20960 // AT4G14210 // AT2G30470 // AT1G51540 // AT3G17750 // AT1G77060 // AT3G56310 // AT2G42220 // AT1G60600 // AT5G61670 // AT3G28760 // AT2G46915 // AT1G21350 // AT5G09820 // AT4G38240 // AT1G26090 // AT4G30950 // AT5G32470 // AT5G07330 // AT5G19620 // AT2G32640 // AT1G56590 // AT5G08720 // AT5G20380 // AT5G19900 // AT1G72280 // AT1G77090 // AT4G35090 // AT1G68590 // AT5G11520 // AT2G46…
GO:0044424	C	intracellular part	189	485	9302	37767	3.1e-12	11.5086	1.6e-10	// AT4G20960 // AT1G30500 // AT4G14210 // AT2G30470 // AT1G51540 // AT2G37630 // AT3G25230 // AT3G17750 // AT1G77060 // AT3G56310 // AT2G42220 // AT1G60600 // AT5G61670 // AT3G28760 // AT2G46915 // AT1G21350 // AT4G02220 // AT1G02860 // AT5G09820 // AT4G38240 // AT1G26090 // AT4G30950 // AT2G25930 // AT5G32470 // AT2G41430 // AT5G07330 // AT5G19620 // AT2G32640 // AT5G35520 // AT1G56590 // AT5G08…
GO:0043229	C	intracellular organelle	171	485	8149	37767	5.1e-12	11.2924	2.1e-10	// AT4G20960 // AT1G30500 // AT4G14210 // AT2G30470 // AT1G51540 // AT2G37630 // AT3G25230 // AT1G77060 // AT3G56310 // AT2G42220 // AT1G60600 // AT5G61670 // AT3G28760 // AT2G46915 // AT1G21350 // AT1G02860 // AT5G09820 // AT4G38240 // AT1G26090 // AT4G30950 // AT2G25930 // AT5G32470 // AT5G07330 // AT5G19620 // AT2G32640 // AT5G35520 // AT1G56590 // AT5G08720 // AT5G20380 // AT5G19900 // AT1G72…
GO:0043226	C	organelle	171	485	8155	37767	5.4e-12	11.2676	2.1e-10	// AT4G20960 // AT1G30500 // AT4G14210 // AT2G30470 // AT1G51540 // AT2G37630 // AT3G25230 // AT1G77060 // AT3G56310 // AT2G42220 // AT1G60600 // AT5G61670 // AT3G28760 // AT2G46915 // AT1G21350 // AT1G02860 // AT5G09820 // AT4G38240 // AT1G26090 // AT4G30950 // AT2G25930 // AT5G32470 // AT5G07330 // AT5G19620 // AT2G32640 // AT5G35520 // AT1G56590 // AT5G08720 // AT5G20380 // AT5G19900 // AT1G72…
GO:0005737	C	cytoplasm	149	485	6822	37767	1.4e-11	10.8539	4.8e-10	// AT4G20960 // AT4G14210 // AT2G30470 // AT1G51540 // AT3G25230 // AT3G17750 // AT1G77060 // AT3G56310 // AT2G42220 // AT1G60600 // AT5G61670 // AT3G28760 // AT2G46915 // AT1G21350 // AT5G09820 // AT4G38240 // AT1G26090 // AT4G30950 // AT5G32470 // AT2G41430 // AT5G07330 // AT5G19620 // AT2G32640 // AT4G02220 // AT1G56590 // AT5G08720 // AT5G20380 // AT3G18000 // AT1G72280 // AT1G77090 // AT4G35…
GO:0005622	C	intracellular	192	485	9671	37767	1.5e-11	10.8239	4.8e-10	// AT4G20960 // AT1G30500 // AT4G14210 // AT2G30470 // AT1G51540 // AT2G37630 // AT3G25230 // AT3G17750 // AT1G77060 // AT3G56310 // AT2G42220 // AT1G60600 // AT5G61670 // AT3G28760 // AT2G46915 // AT1G21350 // AT4G02220 // AT1G02860 // AT5G09820 // AT4G38240 // AT1G26090 // AT4G30950 // AT2G25930 // AT5G32470 // AT2G41430 // AT5G07330 // AT5G19620 // AT2G32640 // AT3G62550 // AT5G35520 // AT1G56…
GO:0003824	F	catalytic activity	184	485	9638	37767	1.6e-09	8.79588	6.1e-07	// AT4G20960 // AT1G06620 // AT2G13810 // AT4G14210 // AT2G20900 // AT1G72990 // AT5G63810 // AT5G08260 // AT3G25230 // AT3G17750 // AT1G77060 // AT3G56310 // AT2G38660 // AT4G25290 // AT4G23160 // AT5G43100 // AT1G21350 // AT1G31910 // AT5G65280 // AT3G06620 // AT1G17260 // AT4G30950 // AT1G43670 // AT4G30810 // AT3G13690 // AT4G26510 // AT1G20810 // AT4G15290 // AT2G30580 // AT5G07810 // AT4G33…
GO:0044435	C	plastid part	36	485	867	37767	2e-09	8.69897	5.7e-08	// AT1G20810 // AT2G41460 // AT1G07700 // AT3G24220 // AT3G23400 // AT1G68590 // AT5G65620 // AT1G77060 // AT1G04410 // AT2G42220 // AT2G01110 // AT3G61870 // AT5G66530 // AT5G26820 // AT2G39730 // AT1G51350 // AT4G35090 // AT5G66380 // AT2G47390 // AT1G26090 // AT4G33520 // AT1G32060 // AT3G09210 // AT5G19620 // AT3G20320 // AT5G37360 // AT1G63940 // AT5G43745 // AT1G51110 // AT1G77090 // AT3G15…
GO:0044464	C	cell part	259	485	15217	37767	4.8e-09	8.31876	1.1e-07	// AT4G20960 // AT1G30500 // AT5G40670 // AT2G01660 // AT4G14210 // AT2G30470 // AT1G51540 // AT2G37630 // AT3G15520 // AT3G25230 // AT3G17750 // AT1G77060 // AT3G56310 // AT3G21180 // AT3G13050 // AT2G42220 // AT1G07380 // AT3G07020 // AT4G30420 // AT1G60600 // AT5G61670 // AT5G43100 // AT3G28760 // AT2G46915 // AT4G02620 // AT4G38770 // AT1G21350 // AT2G41050 // AT5G66460 // AT4G02220 // AT1G02…
GO:0005623	C	cell	259	485	15217	37767	4.8e-09	8.31876	1.1e-07	// AT4G20960 // AT1G30500 // AT5G40670 // AT2G01660 // AT4G14210 // AT2G30470 // AT1G51540 // AT2G37630 // AT3G15520 // AT3G25230 // AT3G17750 // AT1G77060 // AT3G56310 // AT3G21180 // AT3G13050 // AT2G42220 // AT1G07380 // AT3G07020 // AT4G30420 // AT1G60600 // AT5G61670 // AT5G43100 // AT3G28760 // AT2G46915 // AT4G02620 // AT4G38770 // AT1G21350 // AT2G41050 // AT5G66460 // AT4G02220 // AT1G02…
GO:0044434	C	chloroplast part	32	485	746	37767	7.9e-09	8.10237	1.7e-07	// AT1G20810 // AT2G41460 // AT1G07700 // AT3G24220 // AT3G23400 // AT1G68590 // AT5G65620 // AT1G77060 // AT1G04410 // AT2G42220 // AT2G01110 // AT3G61870 // AT5G66530 // AT5G26820 // AT2G39730 // AT1G51350 // AT5G66380 // AT2G47390 // AT1G26090 // AT4G33520 // AT5G37360 // AT5G19620 // AT3G20320 // AT5G43745 // AT1G51110 // AT1G77090 // AT3G15520 // AT5G35170 // AT1G08640 // AT1G14030 // AT5G46…
GO:0044446	C	intracellular organelle part	63	485	2561	37767	8.7e-07	6.06048	1.7e-05	// AT5G18790 // AT2G41460 // AT1G20810 // AT5G55990 // AT1G02090 // AT1G07700 // AT2G47390 // AT3G24220 // AT3G23400 // AT2G45490 // AT1G68590 // AT5G65620 // AT3G20320 // AT1G77060 // AT1G04410 // AT2G42220 // AT2G01110 // AT3G10180 // AT3G61870 // AT5G66530 // AT1G77090 // AT5G26820 // AT3G23990 // AT1G20060 // AT2G39730 // AT2G19080 // AT1G51350 // AT3G03600 // AT5G35520 // AT4G35090 // AT5G66…
GO:0044422	C	organelle part	63	485	2562	37767	8.9e-07	6.05061	1.7e-05	// AT5G18790 // AT2G41460 // AT1G20810 // AT5G55990 // AT1G02090 // AT1G07700 // AT2G47390 // AT3G24220 // AT3G23400 // AT2G45490 // AT1G68590 // AT5G65620 // AT3G20320 // AT1G77060 // AT1G04410 // AT2G42220 // AT2G01110 // AT3G10180 // AT3G61870 // AT5G66530 // AT1G77090 // AT5G26820 // AT3G23990 // AT1G20060 // AT2G39730 // AT2G19080 // AT1G51350 // AT3G03600 // AT5G35520 // AT4G35090 // AT5G66…
GO:0006950	P	response to stress	58	485	2320	37767	1.5e-06	5.82391	0.0018	// AT4G10265 // AT3G62550 // AT2G36460 // AT4G35090 // AT1G33590 // AT2G37630 // AT3G25230 // AT1G54050 // AT5G50720 // AT2G16060 // AT1G15690 // AT3G23580 // AT1G77120 // AT1G27320 // AT2G18760 // AT4G25290 // AT1G63940 // AT4G35770 // AT3G23990 // AT2G39730 // AT5G17680 // AT3G15210 // AT5G67320 // AT5G05400 // AT3G14470 // AT3G07740 // AT1G04410 // AT1G02860 // AT1G74310 // AT4G38240 // AT1G67…
GO:0009791	P	post-embryonic development	26	485	705	37767	3e-06	5.52288	0.0018	// AT3G63210 // AT2G06210 // AT2G30470 // AT5G24470 // AT1G27320 // AT1G32240 // AT5G37020 // AT5G67570 // AT1G02090 // AT1G79730 // AT3G16830 // AT1G71440 // AT3G51840 // AT2G32700 // AT2G15890 // AT4G32551 // AT5G57930 // AT2G25930 // AT2G28880 // AT1G52150 // AT5G49160 // AT3G18390 // AT1G68640 // AT3G18000 // AT5G60450 // AT1G64990
GO:0016020	C	membrane	84	485	4068	37767	1.1e-05	4.95861	0.0002	// AT3G63380 // AT2G01110 // AT5G15860 // AT3G13050 // AT1G07380 // AT5G40670 // AT2G01660 // AT3G26935 // AT4G12010 // AT3G24220 // AT3G23400 // AT3G61470 // AT4G01100 // AT1G53440 // AT5G17680 // AT3G17750 // AT3G20320 // AT3G54510 // AT1G08220 // AT1G04410 // AT2G42220 // AT1G27320 // AT2G19080 // AT3G61870 // AT3G07020 // AT4G30420 // AT5G26820 // AT5G65165 // AT3G25410 // AT5G06530 // AT4G20…
GO:0009534	C	chloroplast thylakoid	14	485	290	37767	4e-05	4.39794	0.00069	// AT1G20810 // AT3G24220 // AT2G01110 // AT2G42220 // AT5G37360 // AT1G51110 // AT3G23400 // AT1G51350 // AT1G68590 // AT1G77090 // AT3G15520 // AT5G35170 // AT5G46390 // AT5G12130
GO:0031976	C	plastid thylakoid	14	485	293	37767	4.4e-05	4.35655	0.00072	// AT1G20810 // AT3G24220 // AT2G01110 // AT2G42220 // AT5G37360 // AT1G51110 // AT3G23400 // AT1G51350 // AT1G68590 // AT1G77090 // AT3G15520 // AT5G35170 // AT5G46390 // AT5G12130
GO:0031984	C	organelle subcompartment	14	485	295	37767	4.8e-05	4.31876	0.00074	// AT1G20810 // AT3G24220 // AT2G01110 // AT2G42220 // AT5G37360 // AT1G51110 // AT3G23400 // AT1G51350 // AT1G68590 // AT1G77090 // AT3G15520 // AT5G35170 // AT5G46390 // AT5G12130
GO:0050896	P	response to stimulus	81	485	4057	37767	5.2e-05	4.284	0.017	// AT3G63210 // AT4G10265 // AT1G68300 // AT3G62550 // AT2G36460 // AT4G35090 // AT1G33590 // AT2G30470 // AT3G17020 // AT1G20950 // AT2G37630 // AT3G25230 // AT1G54050 // AT1G74310 // AT5G24470 // AT2G46270 // AT4G18880 // AT5G50720 // AT2G16060 // AT1G04410 // AT1G28330 // AT1G77120 // AT1G27320 // AT2G18760 // AT5G37020 // AT4G25290 // AT1G63940 // AT4G35770 // AT4G16110 // AT3G23990 // AT2G39…
GO:0000166	F	nucleotide binding	52	485	2267	37767	5.3e-05	4.27572	0.0047	// AT4G26510 // AT1G59990 // AT1G04730 // AT5G48600 // AT5G53130 // AT2G14050 // AT2G45490 // AT5G52230 // AT3G17750 // AT1G74310 // AT3G49660 // AT3G14470 // AT5G14530 // AT2G18760 // AT3G10180 // AT1G20060 // AT5G66470 // AT5G17680 // AT2G43370 // AT5G19030 // AT1G31910 // AT4G11160 // AT4G20930 // AT4G14330 // AT1G80710 // AT1G26230 // AT2G27330 // AT1G71840 // AT1G64110 // AT3G57120 // AT1G32…
GO:0009628	P	response to abiotic stimulus	38	485	1471	37767	5.5e-05	4.25964	0.017	// AT2G36460 // AT4G35090 // AT3G24220 // AT2G37630 // AT3G25230 // AT5G50720 // AT1G15690 // AT1G77120 // AT1G27320 // AT1G63940 // AT1G02090 // AT3G23990 // AT2G39730 // AT1G54050 // AT5G67320 // AT5G24470 // AT1G74310 // AT4G38240 // AT1G67500 // AT4G30950 // AT2G25930 // AT2G41430 // AT5G02500 // AT3G17020 // AT1G32060 // AT2G26150 // AT5G04140 // AT2G18760 // AT3G47340 // AT1G77760 // AT1G37…
GO:0005488	F	binding	185	485	11258	37767	5.8e-05	4.23657	0.0047	// AT4G20960 // AT5G47610 // AT1G30500 // AT2G30470 // AT2G39730 // AT2G37630 // AT3G25230 // AT3G17750 // AT4G03500 // AT1G74310 // AT3G22830 // AT3G21180 // AT2G45730 // AT2G38660 // AT2G25050 // AT5G17680 // AT5G19030 // AT1G31910 // AT3G13310 // AT4G12300 // AT2G25930 // AT2G41430 // AT1G71840 // AT2G26150 // AT2G37150 // AT3G52905 // AT2G16400 // AT3G14460 // AT4G36860 // AT4G02220 // AT1G56…
GO:0016740	F	transferase activity	69	485	3321	37767	6.4e-05	4.19382	0.0047	// AT4G26510 // AT4G38240 // AT3G01490 // AT1G04920 // AT2G13810 // AT2G43850 // AT2G20900 // AT4G32180 // AT2G25850 // AT1G20950 // AT1G79570 // AT2G45490 // AT1G53440 // AT5G11520 // AT3G17750 // AT5G64860 // AT1G28440 // AT3G44830 // AT2G19930 // AT1G27320 // AT3G07020 // AT1G60600 // AT1G02090 // AT5G07920 // AT3G18000 // AT4G11820 // AT4G24480 // AT1G17180 // AT4G23160 // AT3G57120 // AT1G31…
GO:0004712	F	protein serine/threonine/tyrosine kinase activity	7	485	73	37767	7.2e-05	4.14267	0.0047	// AT3G01490 // AT2G43850 // AT2G31800 // AT4G24480 // AT1G02090 // AT1G79570 // AT3G06620
GO:0044436	C	thylakoid part	14	485	307	37767	7.2e-05	4.14267	0.0011	// AT1G20810 // AT3G24220 // AT2G01110 // AT2G42220 // AT5G37360 // AT1G51110 // AT3G23400 // AT1G51350 // AT1G68590 // AT1G77090 // AT3G15520 // AT5G35170 // AT5G46390 // AT5G12130
GO:0016772	F	transferase activity, transferring phosphorus-containing groups	45	485	1887	37767	7.3e-05	4.13668	0.0047	// AT3G01490 // AT2G43850 // AT2G20900 // AT4G32180 // AT4G26510 // AT1G20950 // AT1G45160 // AT2G45490 // AT1G53440 // AT3G17750 // AT1G28440 // AT2G19930 // AT1G27320 // AT1G14790 // AT1G02090 // AT5G07920 // AT2G25850 // AT4G24480 // AT4G23160 // AT4G26270 // AT5G16000 // AT4G23180 // AT3G06620 // AT5G26570 // AT1G67500 // AT1G31910 // AT3G09100 // AT3G57120 // AT1G32060 // AT4G32250 // AT4G15…
GO:0008152	P	metabolic process	175	485	10614	37767	9e-05	4.04576	0.022	// AT4G20960 // AT1G30500 // AT4G14210 // AT2G20900 // AT2G37630 // AT3G17750 // AT1G77060 // AT3G56310 // AT1G79700 // AT2G45730 // AT2G38660 // AT4G25290 // AT4G23160 // AT1G79730 // AT5G65165 // AT5G61670 // AT5G43100 // AT1G31910 // AT1G72680 // AT3G06620 // AT1G17260 // AT3G13310 // AT4G30950 // AT1G43670 // AT4G30810 // AT3G13690 // AT4G26510 // AT1G20810 // AT3G10040 // AT4G15290 // AT3G18…
GO:0006996	P	organelle organization	21	485	640	37767	0.00013	3.88606	0.026	// AT3G20475 // AT1G17260 // AT2G01110 // AT5G08470 // AT5G67570 // AT2G06210 // AT1G79730 // AT3G23990 // AT5G67320 // AT5G61670 // AT1G08460 // AT1G08220 // AT5G18410 // AT2G45490 // AT3G17590 // AT5G23720 // AT3G19590 // AT2G25050 // AT2G19080 // AT5G13820 // AT5G12130
GO:0009579	C	thylakoid	15	485	376	37767	0.00017	3.76955	0.0023	// AT1G20810 // AT3G24220 // AT2G01110 // AT2G42220 // AT3G61470 // AT5G37360 // AT1G51110 // AT3G23400 // AT1G51350 // AT1G68590 // AT1G77090 // AT3G15520 // AT5G35170 // AT5G46390 // AT5G12130
GO:0009314	P	response to radiation	20	485	613	37767	0.0002	3.69897	0.035	// AT1G67500 // AT1G77760 // AT4G30950 // AT1G37130 // AT2G25930 // AT2G32250 // AT2G41430 // AT4G35090 // AT2G39730 // AT1G54050 // AT5G44740 // AT3G24220 // AT2G26150 // AT5G04140 // AT1G02090 // AT4G15090 // AT2G18760 // AT3G47340 // AT1G74310 // AT5G24470
GO:0009987	P	cellular process	187	485	11684	37767	0.00024	3.61979	0.036	// AT4G20960 // AT1G30500 // AT4G14210 // AT2G20900 // AT2G37630 // AT4G30440 // AT3G17750 // AT2G45730 // AT2G38660 // AT4G25290 // AT4G23160 // AT1G79730 // AT1G60600 // AT5G17680 // AT1G71440 // AT1G21350 // AT1G31910 // AT1G72680 // AT3G06620 // AT1G17260 // AT3G13310 // AT4G30950 // AT2G25930 // AT1G56590 // AT1G43670 // AT2G25050 // AT2G26150 // AT3G13690 // AT2G32700 // AT3G14460 // AT1G20…
GO:0005524	F	ATP binding	34	485	1377	37767	0.00031	3.50864	0.014	// AT4G26510 // AT1G59990 // AT1G04730 // AT5G48600 // AT2G39730 // AT2G45490 // AT3G17750 // AT1G74310 // AT1G28440 // AT3G14470 // AT3G10180 // AT1G20060 // AT2G14050 // AT5G17680 // AT5G05400 // AT1G31910 // AT4G14330 // AT1G26230 // AT3G09100 // AT1G64110 // AT3G57120 // AT1G32060 // AT4G32250 // AT2G18760 // AT3G14460 // AT3G20475 // AT3G13690 // AT5G07810 // AT4G12010 // AT5G63020 // AT5G15…
GO:0032559	F	adenyl ribonucleotide binding	34	485	1384	37767	0.00033	3.48149	0.014	// AT4G26510 // AT1G59990 // AT1G04730 // AT5G48600 // AT2G39730 // AT2G45490 // AT3G17750 // AT1G74310 // AT1G28440 // AT3G14470 // AT3G10180 // AT1G20060 // AT2G14050 // AT5G17680 // AT5G05400 // AT1G31910 // AT4G14330 // AT1G26230 // AT3G09100 // AT1G64110 // AT3G57120 // AT1G32060 // AT4G32250 // AT2G18760 // AT3G14460 // AT3G20475 // AT3G13690 // AT5G07810 // AT4G12010 // AT5G63020 // AT5G15…
GO:0017111	F	nucleoside-triphosphatase activity	23	485	792	37767	0.00035	3.45593	0.014	// AT3G63380 // AT3G10180 // AT1G04730 // AT1G15690 // AT5G08470 // AT5G04930 // AT1G20060 // AT2G14050 // AT4G02620 // AT4G14330 // AT1G17260 // AT4G33520 // AT1G64110 // AT1G74310 // AT5G27680 // AT2G18760 // AT5G54280 // AT5G07810 // AT5G06530 // AT4G11160 // AT2G29080 // AT1G59990 // AT3G21180
GO:0042625	F	ATPase activity, coupled to transmembrane movement of ions	6	485	68	37767	0.00036	3.4437	0.014	// AT1G17260 // AT3G63380 // AT4G33520 // AT5G04930 // AT3G21180 // AT4G02620
GO:0005886	C	plasma membrane	35	485	1456	37767	0.0004	3.39794	0.0054	// AT1G07380 // AT5G40670 // AT2G01660 // AT3G26935 // AT3G49660 // AT3G23400 // AT1G53440 // AT3G17750 // AT1G04410 // AT1G15690 // AT1G27320 // AT1G76660 // AT5G04930 // AT5G06530 // AT2G36460 // AT5G67320 // AT4G02620 // AT2G37050 // AT3G51670 // AT5G55490 // AT4G27450 // AT1G71840 // AT3G07020 // AT1G44960 // AT1G18650 // AT5G10080 // AT4G36860 // AT5G08580 // AT3G17020 // AT5G53130 // AT4G33…
GO:0030554	F	adenyl nucleotide binding	35	485	1465	37767	0.00045	3.34679	0.014	// AT4G26510 // AT1G59990 // AT1G04730 // AT5G48600 // AT2G39730 // AT2G45490 // AT3G17750 // AT1G74310 // AT1G28440 // AT3G14470 // AT2G18760 // AT3G10180 // AT1G20060 // AT2G14050 // AT5G17680 // AT5G05400 // AT1G31910 // AT4G14330 // AT1G26230 // AT3G09100 // AT1G64110 // AT3G57120 // AT1G32060 // AT4G32250 // AT2G13440 // AT3G14460 // AT3G20475 // AT3G13690 // AT5G07810 // AT4G12010 // AT5G63…
GO:0001883	F	purine nucleoside binding	35	485	1465	37767	0.00045	3.34679	0.014	// AT4G26510 // AT1G59990 // AT1G04730 // AT5G48600 // AT2G39730 // AT2G45490 // AT3G17750 // AT1G74310 // AT1G28440 // AT3G14470 // AT2G18760 // AT3G10180 // AT1G20060 // AT2G14050 // AT5G17680 // AT5G05400 // AT1G31910 // AT4G14330 // AT1G26230 // AT3G09100 // AT1G64110 // AT3G57120 // AT1G32060 // AT4G32250 // AT2G13440 // AT3G14460 // AT3G20475 // AT3G13690 // AT5G07810 // AT4G12010 // AT5G63…
GO:0001882	F	nucleoside binding	35	485	1465	37767	0.00045	3.34679	0.014	// AT4G26510 // AT1G59990 // AT1G04730 // AT5G48600 // AT2G39730 // AT2G45490 // AT3G17750 // AT1G74310 // AT1G28440 // AT3G14470 // AT2G18760 // AT3G10180 // AT1G20060 // AT2G14050 // AT5G17680 // AT5G05400 // AT1G31910 // AT4G14330 // AT1G26230 // AT3G09100 // AT1G64110 // AT3G57120 // AT1G32060 // AT4G32250 // AT2G13440 // AT3G14460 // AT3G20475 // AT3G13690 // AT5G07810 // AT4G12010 // AT5G63…
GO:0016779	F	nucleotidyltransferase activity	10	485	207	37767	0.00049	3.3098	0.014	// AT1G67500 // AT2G19930 // AT1G14790 // AT3G09100 // AT1G64860 // AT2G25850 // AT2G45150 // AT5G44740 // AT3G53920 // AT4G32850
GO:0009526	C	plastid envelope	13	485	331	37767	0.00051	3.29243	0.0066	// AT4G33520 // AT1G63940 // AT3G61870 // AT5G26820 // AT2G39730 // AT5G43745 // AT5G19620 // AT5G35170 // AT3G20320 // AT1G08640 // AT1G32060 // AT4G35090 // AT5G66380
GO:0016787	F	hydrolase activity	67	485	3468	37767	0.00061	3.21467	0.014	// AT4G20960 // AT3G57520 // AT3G63380 // AT5G15860 // AT2G15230 // AT1G10640 // AT1G72990 // AT5G63810 // AT5G65620 // AT1G04730 // AT3G09100 // AT3G56310 // AT1G76900 // AT1G15690 // AT3G14360 // AT5G42905 // AT5G04930 // AT2G45270 // AT1G20060 // AT2G14050 // AT4G20430 // AT5G43100 // AT1G08460 // AT4G02620 // AT5G18890 // AT4G11160 // AT3G48610 // AT5G22030 // AT4G14330 // AT5G66160 // AT1G17…
GO:0015662	F	ATPase activity, coupled to transmembrane movement of ions, phosphorylative mechanism	5	485	49	37767	0.00061	3.21467	0.014	// AT5G04930 // AT1G17260 // AT3G63380 // AT4G33520 // AT3G21180
GO:0016462	F	pyrophosphatase activity	23	485	832	37767	0.00068	3.16749	0.014	// AT3G63380 // AT3G10180 // AT1G04730 // AT1G15690 // AT5G08470 // AT5G04930 // AT1G20060 // AT2G14050 // AT4G02620 // AT4G14330 // AT1G17260 // AT4G33520 // AT1G64110 // AT1G74310 // AT5G27680 // AT2G18760 // AT5G54280 // AT5G07810 // AT5G06530 // AT4G11160 // AT2G29080 // AT1G59990 // AT3G21180
GO:0016887	F	ATPase activity	16	485	482	37767	0.00072	3.14267	0.014	// AT1G17260 // AT3G63380 // AT4G33520 // AT1G04730 // AT5G04930 // AT3G21180 // AT1G64110 // AT2G14050 // AT1G74310 // AT5G27680 // AT5G06530 // AT4G02620 // AT2G29080 // AT1G59990 // AT5G08470 // AT1G15690
GO:0016818	F	hydrolase activity, acting on acid anhydrides, in phosphorus-containing anhydrides	23	485	837	37767	0.00073	3.13668	0.014	// AT3G63380 // AT3G10180 // AT1G04730 // AT1G15690 // AT5G08470 // AT5G04930 // AT1G20060 // AT2G14050 // AT4G02620 // AT4G14330 // AT1G17260 // AT4G33520 // AT1G64110 // AT1G74310 // AT5G27680 // AT2G18760 // AT5G54280 // AT5G07810 // AT5G06530 // AT4G11160 // AT2G29080 // AT1G59990 // AT3G21180
GO:0016817	F	hydrolase activity, acting on acid anhydrides	23	485	839	37767	0.00076	3.11919	0.014	// AT3G63380 // AT3G10180 // AT1G04730 // AT1G15690 // AT5G08470 // AT5G04930 // AT1G20060 // AT2G14050 // AT4G02620 // AT4G14330 // AT1G17260 // AT4G33520 // AT1G64110 // AT1G74310 // AT5G27680 // AT2G18760 // AT5G54280 // AT5G07810 // AT5G06530 // AT4G11160 // AT2G29080 // AT1G59990 // AT3G21180
GO:0032555	F	purine ribonucleotide binding	37	485	1631	37767	0.00079	3.10237	0.014	// AT4G26510 // AT1G59990 // AT1G04730 // AT5G48600 // AT5G66470 // AT2G45490 // AT3G17750 // AT1G74310 // AT1G28440 // AT3G14470 // AT3G10180 // AT1G20060 // AT2G14050 // AT5G17680 // AT5G05400 // AT1G31910 // AT4G14330 // AT2G39730 // AT1G26230 // AT3G09100 // AT1G64110 // AT3G57120 // AT1G32060 // AT4G32250 // AT2G18760 // AT3G14460 // AT3G20475 // AT3G13690 // AT4G24810 // AT5G07810 // AT4G12…
GO:0032553	F	ribonucleotide binding	37	485	1631	37767	0.00079	3.10237	0.014	// AT4G26510 // AT1G59990 // AT1G04730 // AT5G48600 // AT5G66470 // AT2G45490 // AT3G17750 // AT1G74310 // AT1G28440 // AT3G14470 // AT3G10180 // AT1G20060 // AT2G14050 // AT5G17680 // AT5G05400 // AT1G31910 // AT4G14330 // AT2G39730 // AT1G26230 // AT3G09100 // AT1G64110 // AT3G57120 // AT1G32060 // AT4G32250 // AT2G18760 // AT3G14460 // AT3G20475 // AT3G13690 // AT4G24810 // AT5G07810 // AT4G12…
GO:0031975	C	envelope	18	485	595	37767	0.00097	3.01323	0.011	// AT4G33520 // AT1G63940 // AT3G61870 // AT1G08220 // AT5G26820 // AT2G39730 // AT5G43745 // AT2G17270 // AT5G19620 // AT2G02050 // AT4G01100 // AT5G35170 // AT3G20320 // AT1G08640 // AT1G32060 // AT2G19080 // AT4G35090 // AT5G66380
GO:0031967	C	organelle envelope	18	485	595	37767	0.00097	3.01323	0.011	// AT4G33520 // AT1G63940 // AT3G61870 // AT1G08220 // AT5G26820 // AT2G39730 // AT5G43745 // AT2G17270 // AT5G19620 // AT2G02050 // AT4G01100 // AT5G35170 // AT3G20320 // AT1G08640 // AT1G32060 // AT2G19080 // AT4G35090 // AT5G66380
GO:0017076	F	purine nucleotide binding	38	485	1713	37767	0.001	3	0.017	// AT4G26510 // AT1G59990 // AT1G04730 // AT5G48600 // AT5G66470 // AT2G45490 // AT3G17750 // AT1G74310 // AT1G28440 // AT3G14470 // AT2G18760 // AT3G10180 // AT1G20060 // AT2G14050 // AT5G17680 // AT5G05400 // AT1G31910 // AT4G14330 // AT2G39730 // AT1G26230 // AT3G09100 // AT1G64110 // AT3G57120 // AT1G32060 // AT4G32250 // AT2G13440 // AT3G14460 // AT3G20475 // AT3G13690 // AT4G24810 // AT5G07…
GO:0008324	F	cation transmembrane transporter activity	16	485	503	37767	0.0011	2.95861	0.018	// AT1G17260 // AT3G63380 // AT4G33520 // AT3G13050 // AT5G53130 // AT3G21180 // AT3G25410 // AT2G03620 // AT4G23640 // AT1G79820 // AT4G02620 // AT5G54250 // AT3G05030 // AT2G47600 // AT1G78560 // AT2G47830
GO:0034357	C	photosynthetic membrane	11	485	273	37767	0.0011	2.95861	0.012	// AT3G24220 // AT2G01110 // AT2G42220 // AT5G37360 // AT1G51110 // AT3G23400 // AT3G61470 // AT1G68590 // AT3G15520 // AT5G35170 // AT5G12130
GO:0009535	C	chloroplast thylakoid membrane	10	485	231	37767	0.0011	2.95861	0.012	// AT3G24220 // AT2G01110 // AT2G42220 // AT5G37360 // AT1G51110 // AT3G23400 // AT1G68590 // AT3G15520 // AT5G35170 // AT5G12130
GO:0055035	C	plastid thylakoid membrane	10	485	231	37767	0.0011	2.95861	0.012	// AT3G24220 // AT2G01110 // AT2G42220 // AT5G37360 // AT1G51110 // AT3G23400 // AT1G68590 // AT3G15520 // AT5G35170 // AT5G12130
GO:0042651	C	thylakoid membrane	10	485	244	37767	0.0016	2.79588	0.017	// AT3G24220 // AT2G01110 // AT2G42220 // AT5G37360 // AT1G51110 // AT3G23400 // AT1G68590 // AT3G15520 // AT5G35170 // AT5G12130
GO:0070011	F	peptidase activity, acting on L-amino acid peptides	17	485	579	37767	0.0018	2.74473	0.028	// AT5G08260 // AT2G47390 // AT2G45270 // AT4G20310 // AT4G33090 // AT4G30810 // AT4G20430 // AT3G07990 // AT5G43100 // AT1G09730 // AT5G65760 // AT5G65620 // AT2G29080 // AT1G51760 // AT5G22030 // AT5G46390 // AT5G10080
GO:0031090	C	organelle membrane	22	485	842	37767	0.0018	2.74473	0.018	// AT5G55990 // AT3G24220 // AT3G23400 // AT1G68590 // AT1G15690 // AT2G42220 // AT2G01110 // AT2G19080 // AT3G61870 // AT1G08220 // AT5G66160 // AT2G02050 // AT3G15520 // AT5G37360 // AT3G20320 // AT1G56590 // AT2G17270 // AT1G51110 // AT2G47600 // AT4G01100 // AT5G35170 // AT5G12130
GO:0046873	F	metal ion transmembrane transporter activity	8	485	168	37767	0.0019	2.72125	0.029	// AT3G63380 // AT4G33520 // AT5G53130 // AT3G21180 // AT2G03620 // AT4G23640 // AT5G54250 // AT3G05030
GO:0009570	C	chloroplast stroma	10	485	249	37767	0.0019	2.72125	0.018	// AT2G47390 // AT2G41460 // AT5G66530 // AT1G07700 // AT1G77090 // AT3G24220 // AT5G65620 // AT1G77060 // AT1G14030 // AT1G04410
GO:0031977	C	thylakoid lumen	6	485	95	37767	0.0019	2.72125	0.018	// AT1G20810 // AT3G23400 // AT1G51350 // AT1G77090 // AT3G15520 // AT5G46390
GO:0008233	F	peptidase activity	18	485	646	37767	0.0023	2.63827	0.034	// AT5G08260 // AT2G47390 // AT2G45270 // AT1G09730 // AT4G20310 // AT4G33090 // AT4G30810 // AT4G20430 // AT3G07990 // AT5G43100 // AT5G66160 // AT5G65760 // AT5G65620 // AT2G29080 // AT1G51760 // AT5G22030 // AT5G46390 // AT5G10080
GO:0015075	F	ion transmembrane transporter activity	18	485	655	37767	0.0027	2.56864	0.037	// AT1G17260 // AT3G63380 // AT4G33520 // AT3G13050 // AT5G04930 // AT3G21180 // AT3G25410 // AT5G20380 // AT2G03620 // AT4G23640 // AT5G53130 // AT1G79820 // AT4G02620 // AT2G47600 // AT3G05030 // AT5G54250 // AT1G78560 // AT2G47830
GO:0019898	C	extrinsic to membrane	6	485	104	37767	0.0028	2.55284	0.026	// AT1G71840 // AT3G49660 // AT5G60940 // AT5G67320 // AT5G65280 // AT5G66160
GO:0016301	F	kinase activity	35	485	1641	37767	0.0029	2.5376	0.039	// AT3G01490 // AT2G43850 // AT2G20900 // AT4G32180 // AT4G26510 // AT1G20950 // AT1G45160 // AT2G45490 // AT1G53440 // AT3G17750 // AT1G28440 // AT1G27320 // AT1G02090 // AT5G07920 // AT4G24480 // AT4G23160 // AT4G26270 // AT5G16000 // AT4G23180 // AT3G06620 // AT5G26570 // AT1G31910 // AT3G57120 // AT1G32060 // AT4G32250 // AT4G15530 // AT1G79570 // AT2G37050 // AT5G53450 // AT3G13690 // AT2G31…
GO:0005215	F	transporter activity	32	485	1477	37767	0.0035	2.45593	0.045	// AT3G63380 // AT3G13050 // AT5G48600 // AT5G53130 // AT3G23400 // AT2G16060 // AT1G15690 // AT2G01110 // AT5G04930 // AT5G26820 // AT3G25410 // AT2G03620 // AT4G02620 // AT3G05030 // AT2G47600 // AT3G51670 // AT2G47830 // AT1G17260 // AT4G33520 // AT1G79820 // AT2G27810 // AT3G20320 // AT1G78560 // AT2G04100 // AT3G21180 // AT5G20380 // AT4G23640 // AT5G06530 // AT5G54250 // AT4G01100 // AT5G66…
GO:0005515	F	protein binding	55	485	2944	37767	0.0038	2.42022	0.048	// AT3G52870 // AT3G63380 // AT5G47610 // AT1G11020 // AT1G33590 // AT3G13310 // AT2G37630 // AT1G79380 // AT3G25230 // AT5G17680 // AT4G03500 // AT3G14470 // AT4G32551 // AT2G31380 // AT2G34200 // AT1G43770 // AT2G25930 // AT1G74770 // AT4G30240 // AT1G56300 // AT2G25850 // AT4G20430 // AT3G14460 // AT5G53130 // AT5G60580 // AT5G05400 // AT3G17590 // AT5G66160 // AT3G11200 // AT1G03370 // AT1G32…
GO:0009532	C	plastid stroma	11	485	322	37767	0.0038	2.42022	0.034	// AT2G47390 // AT2G41460 // AT5G66530 // AT1G07700 // AT1G77090 // AT3G24220 // AT3G09210 // AT5G65620 // AT1G77060 // AT1G14030 // AT1G04410

## Sheet: GO down-regulated
GO_acc	term_type	Term	queryitem	querytotal	bgitem	bgtotal	pvalue	log	FDR	entries
GO:0050896	P	response to stimulus	153	711	4057	37767	1.5e-16	15.8239	2.6e-13	// AT5G44790 // AT4G11660 // AT3G46230 // AT1G73500 // AT4G33000 // AT1G80840 // AT5G24530 // AT5G63790 // AT1G08830 // AT1G74950 // AT2G40940 // AT2G46690 // AT4G17020 // AT3G15620 // AT3G26590 // AT3G11080 // AT1G19180 // AT1G02860 // AT4G10960 // AT5G36930 // AT1G50420 // AT2G26150 // AT5G46910 // AT2G40000 // AT1G76650 // AT2G32120 // AT4G36740 // AT4G08170 // AT5G23670 // AT1G72520 // AT5G26…
GO:0008152	P	metabolic process	295	711	10614	37767	2.5e-14	13.6021	2.2e-11	// AT3G01820 // AT4G15560 // AT1G13680 // AT4G10490 // AT4G18470 // AT4G16780 // AT4G32360 // AT5G03730 // AT1G73500 // AT2G29060 // AT5G41480 // AT1G80840 // AT5G24530 // AT5G02230 // AT2G32150 // AT4G29090 // AT1G08830 // AT2G27760 // AT3G60500 // ATCG00180 // AT3G03050 // AT3G46570 // AT1G79730 // AT1G51140 // AT5G04870 // AT5G17990 // AT4G17020 // AT4G27270 // ATMG00730 // AT4G13830 // AT4G23…
GO:0042221	P	response to chemical stimulus	92	711	2085	37767	1.3e-13	12.8861	7.6e-11	// AT5G44790 // AT4G11660 // AT1G73500 // AT1G80840 // AT5G63790 // AT1G08830 // AT1G74950 // AT2G40940 // AT2G46690 // AT1G19180 // AT1G02860 // AT1G50420 // AT2G26150 // AT5G46910 // AT2G32120 // AT4G36740 // AT5G26030 // AT1G05260 // AT2G19860 // AT5G64750 // AT3G17860 // AT3G28210 // AT2G14960 // AT4G24210 // AT2G38120 // AT2G41380 // AT3G16770 // AT1G22770 // AT2G40000 // AT2G40300 // AT1G07…
GO:0009987	P	cellular process	311	711	11684	37767	8.2e-13	12.0862	3.6e-10	// AT3G23150 // AT3G60500 // AT4G15560 // AT1G13680 // AT5G58240 // AT4G18470 // AT4G16780 // AT3G25830 // AT5G03730 // AT1G73500 // AT5G54940 // AT5G41480 // AT5G48100 // AT5G44790 // AT1G80840 // AT5G45780 // AT1G49040 // AT1G08830 // AT2G27760 // AT1G03160 // ATCG00180 // AT3G03050 // AT3G60030 // AT1G79730 // AT1G51140 // AT5G04870 // AT5G17990 // AT4G17020 // AT4G27270 // AT3G26590 // ATMG00…
GO:0044237	P	cellular metabolic process	247	711	8722	37767	2.3e-12	11.6383	8e-10	// AT4G15560 // AT5G58240 // AT4G18470 // AT4G16780 // AT1G73500 // AT2G29060 // AT5G41480 // AT1G80840 // AT5G24530 // AT5G45780 // AT4G29090 // AT1G08830 // AT2G27760 // AT3G60500 // ATCG00180 // AT3G60030 // AT1G79730 // AT1G51140 // AT5G04870 // AT5G17990 // AT4G17020 // AT4G27270 // ATMG00730 // AT4G13830 // AT3G62420 // AT5G65510 // AT1G02860 // AT3G24715 // AT3G53090 // AT1G70530 // AT2G02…
GO:0010200	P	response to chitin	21	711	151	37767	1.1e-11	10.9586	3.1e-09	// AT5G46910 // AT2G23320 // AT3G23230 // AT1G80840 // AT2G38470 // AT4G11660 // AT5G01830 // AT1G75490 // AT5G38895 // AT2G40140 // AT2G46400 // AT5G03720 // AT2G26150 // AT5G64660 // AT3G45640 // AT4G33050 // AT1G27730 // AT5G62020 // AT4G18880 // AT3G28210 // AT3G18710
GO:0009743	P	response to carbohydrate stimulus	25	711	240	37767	3.7e-11	10.4318	9.1e-09	// AT3G23230 // AT1G80840 // AT2G38470 // AT4G11660 // AT1G16540 // AT2G19860 // AT5G64750 // AT3G45640 // AT3G28210 // AT1G27730 // AT2G40140 // AT4G18880 // AT2G46400 // AT2G23320 // AT5G03730 // AT2G26150 // AT5G01830 // AT4G33050 // AT5G62020 // AT5G46910 // AT5G64660 // AT5G38895 // AT1G75490 // AT5G03720 // AT3G18710
GO:0009408	P	response to heat	20	711	161	37767	2e-10	9.69897	4.4e-08	// AT1G07400 // AT3G51780 // AT2G38470 // AT3G08970 // AT1G52560 // AT2G32120 // AT5G51440 // AT3G46230 // AT5G02500 // AT1G53540 // AT2G26150 // AT2G29500 // AT5G52640 // AT1G16030 // AT5G03720 // AT3G23990 // AT5G57560 // AT1G16540 // AT1G74310 // AT4G27670
GO:0009791	P	post-embryonic development	42	711	705	37767	2.6e-10	9.58503	5.1e-08	// AT4G26500 // AT1G72560 // AT3G42170 // AT3G49240 // AT5G49360 // AT3G63010 // AT5G41480 // AT5G48150 // AT3G45640 // AT5G05690 // AT1G60170 // AT5G10510 // AT5G57390 // AT4G24210 // AT2G38120 // AT1G03160 // AT1G49040 // AT1G79730 // AT1G80490 // AT1G22770 // AT4G33990 // AT2G32700 // AT1G19180 // AT2G40300 // AT4G27630 // AT3G51780 // AT2G28550 // AT3G51630 // AT5G49450 // AT3G57870 // AT5G13…
GO:0006950	P	response to stress	88	711	2320	37767	8.7e-10	9.06048	1.5e-07	// AT1G80840 // AT3G46230 // AT1G73500 // AT4G33000 // AT5G63790 // AT1G08830 // AT1G74950 // AT3G03050 // AT4G17020 // AT3G11080 // AT1G19180 // AT1G02860 // AT4G10960 // AT5G36930 // AT2G26150 // AT1G76650 // AT2G32120 // AT4G08170 // AT1G72520 // AT5G26030 // AT4G25230 // AT5G06320 // AT1G05260 // AT5G64750 // AT5G54730 // AT2G29500 // AT5G20150 // AT1G03220 // AT3G08970 // AT4G37460 // AT3G16…
GO:0044238	P	primary metabolic process	241	711	8995	37767	1.2e-09	8.92082	2e-07	// AT3G01820 // AT4G15560 // AT1G13680 // AT5G58240 // AT4G16780 // AT5G03730 // AT1G73500 // AT2G29060 // AT1G80840 // AT5G24530 // AT5G45780 // AT4G29090 // AT1G69040 // AT3G60500 // ATCG00180 // AT3G03050 // AT3G46570 // AT1G79730 // AT1G51140 // AT5G04870 // AT5G17990 // AT4G17020 // AT4G27270 // AT4G13830 // AT4G23990 // AT5G65510 // AT3G06620 // AT3G24715 // AT3G53090 // AT1G70530 // AT5G09…
GO:0010033	P	response to organic substance	59	711	1342	37767	5e-09	8.30103	7.3e-07	// AT3G23230 // AT5G44790 // AT2G38470 // AT4G11660 // AT5G01830 // AT1G16540 // AT4G16780 // AT2G19860 // AT3G63010 // AT5G64750 // AT3G45640 // AT3G17860 // AT1G80840 // AT4G05530 // AT5G57560 // AT3G28210 // AT3G23150 // AT1G69040 // AT4G24210 // AT2G38120 // AT2G25490 // AT2G40940 // AT2G46690 // AT1G01720 // AT5G03730 // AT2G40140 // AT4G05320 // AT3G16770 // AT2G40000 // AT1G76680 // AT4G18…
GO:0006807	P	nitrogen compound metabolic process	121	711	3826	37767	1.8e-08	7.74473	2.5e-06	// AT4G15560 // AT5G58240 // AT1G73500 // AT1G80840 // AT4G29090 // AT1G69040 // AT2G27760 // ATCG00180 // AT3G60030 // AT1G51140 // AT4G17020 // AT4G27270 // AT3G62420 // AT3G06620 // AT5G09880 // AT5G24630 // AT5G18450 // AT1G50420 // AT3G09360 // AT5G53120 // AT4G11070 // AT1G68710 // AT5G65510 // AT5G46910 // AT1G63000 // AT5G03720 // AT2G37520 // AT4G36740 // AT1G60200 // AT2G02710 // AT5G23…
GO:0051704	P	multi-organism process	39	711	776	37767	8.9e-08	7.05061	1.1e-05	// AT1G80840 // AT2G38470 // AT5G06320 // AT1G16540 // AT4G36010 // AT1G11410 // AT3G45640 // AT3G18520 // AT5G24530 // AT1G17420 // AT1G08830 // AT2G38120 // AT2G40000 // AT3G08970 // AT2G06050 // AT5G64250 // AT2G40140 // AT4G18470 // AT5G52450 // AT4G37460 // AT3G16770 // AT5G65930 // AT1G19180 // AT1G02860 // AT1G59740 // AT5G52640 // AT3G52960 // AT5G02500 // AT3G24550 // AT3G60160 // AT3G01…
GO:0009266	P	response to temperature stimulus	29	711	485	37767	1.5e-07	6.82391	1.7e-05	// AT2G38470 // AT1G52560 // AT1G16540 // AT3G46230 // AT5G54770 // AT3G05890 // AT2G40140 // AT1G16030 // AT3G45640 // AT5G57560 // AT1G53540 // AT2G29500 // AT1G27730 // AT3G08970 // AT3G03050 // AT3G23990 // AT5G02500 // AT1G22770 // AT5G52640 // AT1G07400 // AT1G05260 // AT4G27670 // AT3G51780 // AT1G74310 // AT2G26150 // AT2G32120 // AT5G51440 // AT5G01600 // AT5G03720
GO:0043687	P	post-translational protein modification	52	711	1248	37767	2.1e-07	6.67778	2.3e-05	// AT4G02390 // AT1G16540 // AT4G32300 // AT1G09970 // AT1G54610 // AT1G11410 // AT3G45640 // AT3G18520 // AT5G45780 // AT1G67580 // AT5G06839 // AT5G11850 // AT4G24100 // AT3G02130 // AT5G04870 // AT3G26700 // AT4G23160 // AT1G64040 // AT4G27290 // AT3G06620 // AT3G24715 // AT3G03940 // AT5G35960 // AT5G25930 // AT5G20620 // AT3G20830 // AT5G35370 // AT1G70530 // AT3G57120 // AT3G51630 // AT3G55…
GO:0051716	P	cellular response to stimulus	40	711	840	37767	2.3e-07	6.63827	2.4e-05	// AT3G23150 // AT3G23230 // AT4G25230 // AT5G44790 // AT5G21170 // AT1G16540 // AT5G57160 // AT1G73500 // AT3G63010 // AT5G64750 // AT3G45640 // AT3G17860 // AT3G16785 // AT1G08830 // AT4G24210 // AT2G18760 // AT5G20150 // AT2G25490 // AT2G40940 // AT1G52920 // AT1G01720 // AT4G17020 // AT3G16770 // AT4G31150 // AT1G19180 // AT1G02860 // AT5G54770 // AT5G03730 // AT5G21040 // AT3G24320 // AT2G26…
GO:0048583	P	regulation of response to stimulus	17	711	188	37767	3.2e-07	6.49485	3.1e-05	// AT2G25490 // AT4G24210 // AT1G80840 // AT1G22770 // AT2G40940 // AT5G03730 // AT1G52920 // AT1G01720 // AT2G26070 // AT4G37460 // AT3G63010 // AT5G13080 // AT5G64750 // AT3G45640 // AT5G20150 // AT4G18470 // AT3G23150
GO:0006139	P	nucleic acid metabolic process	101	711	3198	37767	3.6e-07	6.4437	3.3e-05	// AT1G80840 // AT5G58240 // AT1G73500 // AT4G29090 // ATCG00180 // AT3G60030 // AT1G51140 // AT4G17020 // AT4G27270 // AT3G62420 // AT3G06620 // AT5G49450 // AT5G09880 // AT5G24630 // AT5G18450 // AT1G50420 // AT3G09360 // AT4G11070 // AT1G68710 // AT5G65510 // AT5G46910 // AT2G37520 // AT4G36740 // AT1G60200 // AT2G02710 // AT2G30320 // AT1G08620 // AT4G17610 // AT5G64750 // AT3G56330 // AT2G05…
GO:0009873	P	ethylene mediated signaling pathway	11	711	74	37767	4.9e-07	6.3098	4.3e-05	// AT3G23230 // AT5G44790 // AT2G25490 // AT2G40940 // AT2G19560 // AT5G03730 // AT2G26070 // AT1G73500 // AT3G16770 // AT1G54490 // AT3G23150
GO:0006464	P	protein modification process	57	711	1474	37767	5.6e-07	6.25181	4.6e-05	// AT4G02390 // AT1G16540 // AT4G32300 // AT1G09970 // AT1G54610 // AT1G11410 // AT3G45640 // AT3G18520 // AT5G45780 // AT1G67580 // AT5G06839 // AT5G11850 // AT4G24100 // AT3G02130 // AT5G04870 // AT4G05320 // AT4G23160 // AT1G05170 // AT3G57120 // AT1G14650 // AT1G64040 // AT4G27290 // AT3G06620 // AT3G24715 // AT3G03940 // AT5G35960 // AT5G25930 // AT5G20620 // AT3G20830 // AT5G35370 // AT1G70…
GO:0032501	P	multicellular organismal process	73	711	2094	37767	6.3e-07	6.20066	5e-05	// AT5G10510 // AT4G26500 // AT1G72560 // AT3G42170 // AT3G49240 // AT5G49360 // AT3G16785 // AT3G63010 // AT2G28550 // AT1G11410 // AT5G48150 // AT3G45640 // AT1G02730 // AT5G05690 // AT4G14790 // AT1G60170 // AT1G49040 // AT5G46860 // AT4G24210 // AT2G38120 // AT1G27730 // AT1G03160 // AT1G52920 // AT1G79730 // AT1G80490 // AT3G02130 // AT5G65380 // AT3G15510 // AT5G65930 // AT1G22770 // AT5G22…
GO:0006796	P	phosphate metabolic process	48	711	1178	37767	1.1e-06	5.95861	8.1e-05	// AT4G32300 // AT1G09970 // AT1G54610 // AT1G11410 // AT3G45640 // AT5G45780 // AT1G67580 // AT5G06839 // AT3G10550 // AT5G11850 // AT4G24100 // AT3G02130 // AT5G04870 // AT3G26700 // AT4G23160 // ATMG00640 // AT1G64040 // AT4G27290 // AT3G06620 // AT3G24715 // AT3G03940 // AT5G35960 // AT5G25930 // AT3G20830 // AT5G35370 // AT1G70530 // AT5G11770 // AT3G57120 // AT3G51630 // AT3G55550 // AT2G33…
GO:0051707	P	response to other organism	31	711	599	37767	1.1e-06	5.95861	7.9e-05	// AT1G80840 // AT2G38470 // AT5G06320 // AT1G16540 // AT4G36010 // AT3G45640 // AT5G24530 // AT1G17420 // AT1G08830 // AT2G38120 // AT1G10170 // AT2G06050 // AT5G64250 // AT2G40140 // AT4G18470 // AT5G52450 // AT4G37460 // AT3G16770 // AT1G19180 // AT1G02860 // AT1G59740 // AT5G52640 // AT3G52960 // AT5G02500 // AT3G24550 // AT3G60160 // AT3G01420 // AT2G40000 // AT4G32650 // AT4G37990 // AT5G01…
GO:0006793	P	phosphorus metabolic process	48	711	1179	37767	1.2e-06	5.92082	8.1e-05	// AT4G32300 // AT1G09970 // AT1G54610 // AT1G11410 // AT3G45640 // AT5G45780 // AT1G67580 // AT5G06839 // AT3G10550 // AT5G11850 // AT4G24100 // AT3G02130 // AT5G04870 // AT3G26700 // AT4G23160 // ATMG00640 // AT1G64040 // AT4G27290 // AT3G06620 // AT3G24715 // AT3G03940 // AT5G35960 // AT5G25930 // AT3G20830 // AT5G35370 // AT1G70530 // AT5G11770 // AT3G57120 // AT3G51630 // AT3G55550 // AT2G33…
GO:0009607	P	response to biotic stimulus	32	711	638	37767	1.3e-06	5.88606	8.9e-05	// AT1G80840 // AT2G38470 // AT5G06320 // AT1G16540 // AT4G36010 // AT3G45640 // AT5G24530 // AT1G17420 // AT1G08830 // AT2G38120 // AT1G10170 // AT2G06050 // AT5G64250 // AT2G40140 // AT4G18470 // AT5G52450 // AT4G37460 // AT3G16770 // AT1G19180 // AT1G02860 // AT1G59740 // AT5G52640 // AT3G52960 // AT5G02500 // AT2G26150 // AT3G24550 // AT3G60160 // AT3G01420 // AT2G40000 // AT4G32650 // AT4G37…
GO:0043412	P	macromolecule modification	60	711	1636	37767	1.5e-06	5.82391	9.4e-05	// AT2G30320 // AT4G02390 // AT5G22250 // AT1G16540 // AT4G32300 // AT1G09970 // AT1G54610 // AT1G11410 // AT3G45640 // AT3G18520 // AT5G45780 // AT1G67580 // AT5G06839 // AT5G11850 // AT4G24100 // AT3G02130 // AT5G04870 // AT4G05320 // AT4G23160 // AT1G05170 // AT3G57120 // AT1G14650 // AT1G64040 // AT4G27290 // AT3G06620 // AT3G24715 // AT3G03940 // AT5G35960 // AT5G25930 // AT5G20620 // AT3G20…
GO:0006468	P	protein amino acid phosphorylation	41	711	946	37767	1.6e-06	5.79588	0.0001	// AT4G32300 // AT1G73500 // AT1G54610 // AT1G11410 // AT3G45640 // AT5G45780 // AT1G67580 // AT5G06839 // AT5G11850 // AT4G24100 // AT3G02130 // AT5G04870 // AT3G26700 // AT4G23160 // AT4G27290 // AT3G06620 // AT3G24715 // AT3G03940 // AT5G35960 // AT5G25930 // AT3G20830 // AT5G35370 // AT1G70530 // AT3G57120 // AT3G51630 // AT3G55550 // AT2G33580 // AT3G24550 // AT1G09970 // AT4G31390 // AT1G53…
GO:0010646	P	regulation of cell communication	13	711	131	37767	3e-06	5.52288	0.00018	// AT4G24210 // AT5G20150 // AT2G25490 // AT2G40940 // AT5G03730 // AT1G52920 // AT1G01720 // AT2G26070 // AT3G63010 // AT5G64750 // AT3G45640 // AT5G54310 // AT3G23150
GO:0016310	P	phosphorylation	44	711	1079	37767	3.1e-06	5.50864	0.00018	// AT4G32300 // AT1G09970 // AT1G54610 // AT1G11410 // AT3G45640 // AT5G45780 // AT1G67580 // AT5G06839 // AT5G11850 // AT4G24100 // AT3G02130 // AT5G04870 // AT3G26700 // AT4G23160 // ATMG00640 // AT4G27290 // AT3G06620 // AT3G24715 // AT3G03940 // AT5G35960 // AT5G25930 // AT3G20830 // AT5G35370 // AT1G70530 // AT5G11770 // AT3G57120 // AT3G51630 // AT3G55550 // AT2G33580 // AT3G24550 // AT1G73…
GO:0000160	P	two-component signal transduction system (phosphorelay)	11	711	92	37767	3.4e-06	5.46852	0.00019	// AT3G23230 // AT5G44790 // AT2G25490 // AT2G40940 // AT2G19560 // AT5G03730 // AT2G26070 // AT1G73500 // AT3G16770 // AT1G54490 // AT3G23150
GO:0009628	P	response to abiotic stimulus	54	711	1471	37767	4.8e-06	5.31876	0.00026	// AT5G02500 // AT5G48150 // AT1G52560 // AT1G16540 // AT3G46230 // AT5G54770 // AT1G73500 // AT3G05890 // AT4G33000 // AT2G40140 // AT5G64750 // AT3G45640 // AT5G05690 // AT5G57560 // AT1G53540 // AT2G38470 // AT5G46860 // AT1G08830 // AT2G38120 // AT1G03220 // AT3G08970 // AT3G03050 // AT2G37570 // AT3G23990 // AT3G05700 // AT3G15620 // AT1G01520 // AT5G57160 // AT5G62520 // AT1G22770 // AT1G74…
GO:0043170	P	macromolecule metabolic process	183	711	7127	37767	5.1e-06	5.29243	0.00027	// AT1G80840 // AT4G16780 // AT1G73500 // AT2G29060 // AT5G45780 // AT4G29090 // ATCG00180 // AT3G03050 // AT3G60030 // AT1G79730 // AT1G51140 // AT5G04870 // AT4G17020 // AT4G27270 // AT4G13830 // AT3G06620 // AT3G24715 // AT3G53090 // AT1G70530 // AT5G09880 // AT4G05050 // AT5G18450 // AT1G50420 // AT3G09360 // AT4G11070 // AT5G65510 // AT5G46910 // AT5G03720 // AT2G37520 // AT2G32120 // AT4G36…
GO:0044260	P	cellular macromolecule metabolic process	168	711	6447	37767	6.4e-06	5.19382	0.00032	// AT1G80840 // AT1G73500 // AT2G29060 // AT5G45780 // AT4G29090 // ATCG00180 // AT3G60030 // AT1G79730 // AT1G51140 // AT5G04870 // AT4G17020 // AT4G27270 // AT4G13830 // AT3G06620 // AT3G24715 // AT3G53090 // AT1G70530 // AT5G09880 // AT4G05050 // AT5G18450 // AT1G50420 // AT3G09360 // AT4G11070 // AT5G65510 // AT5G46910 // AT5G03720 // AT2G37520 // AT2G32120 // AT4G36740 // AT1G08620 // AT1G26…
GO:0006351	P	transcription, DNA-dependent	42	711	1039	37767	6.4e-06	5.19382	0.00032	// AT1G07530 // AT3G23230 // AT1G80840 // AT2G38470 // AT1G01520 // AT3G44460 // AT1G28560 // AT5G64750 // AT5G16680 // AT5G06839 // AT5G10510 // AT5G57390 // AT5G13330 // AT2G28550 // AT4G22070 // AT1G10170 // ATCG00180 // AT3G49760 // AT4G17020 // AT3G62420 // AT3G09360 // AT3G06620 // AT2G46400 // AT2G23320 // AT2G03340 // AT1G06070 // AT5G18450 // AT5G03720 // AT5G13080 // AT1G05055 // AT4G11…
GO:0032774	P	RNA biosynthetic process	42	711	1040	37767	6.6e-06	5.18046	0.00032	// AT1G07530 // AT3G23230 // AT1G80840 // AT2G38470 // AT1G01520 // AT3G44460 // AT1G28560 // AT5G64750 // AT5G16680 // AT5G06839 // AT5G10510 // AT5G57390 // AT5G13330 // AT2G28550 // AT4G22070 // AT1G10170 // ATCG00180 // AT3G49760 // AT4G17020 // AT3G62420 // AT3G09360 // AT3G06620 // AT2G46400 // AT2G23320 // AT2G03340 // AT1G06070 // AT5G18450 // AT5G03720 // AT5G13080 // AT1G05055 // AT4G11…
GO:0065007	P	biological regulation	118	711	4188	37767	8.2e-06	5.08619	0.00038	// AT5G44790 // AT1G13680 // AT1G73500 // AT1G80840 // AT1G49040 // AT1G69040 // AT2G27760 // AT2G40940 // AT3G60030 // AT1G79730 // AT1G51140 // AT4G17020 // AT4G27270 // AT3G11080 // AT2G47980 // AT1G02860 // AT5G24630 // AT5G18450 // AT1G50420 // AT5G40370 // AT4G11070 // AT5G65510 // AT5G46910 // AT2G37520 // AT4G36740 // AT1G08620 // AT2G02710 // AT5G54310 // AT4G33090 // AT2G19860 // AT5G64…
GO:0007275	P	multicellular organismal development	67	711	2020	37767	9.1e-06	5.04096	0.00042	// AT5G10510 // AT4G26500 // AT1G72560 // AT3G42170 // AT3G49240 // AT5G49360 // AT3G63010 // AT2G28550 // AT1G28560 // AT5G48150 // AT3G45640 // AT1G02730 // AT5G05690 // AT4G14790 // AT1G60170 // AT1G49040 // AT3G16785 // AT5G57390 // AT4G24210 // AT2G38120 // AT1G03160 // AT1G52920 // AT1G79730 // AT1G80490 // AT3G02130 // AT5G65380 // AT3G15510 // AT5G65930 // AT1G22770 // AT5G22380 // AT2G32…
GO:0006355	P	regulation of transcription, DNA-dependent	40	711	987	37767	1e-05	5	0.00045	// AT1G07530 // AT3G23230 // AT1G80840 // AT2G38470 // AT1G01520 // AT3G44460 // AT5G64750 // AT5G16680 // AT5G06839 // AT5G10510 // AT5G57390 // AT5G13330 // AT2G28550 // AT4G22070 // AT1G10170 // AT3G49760 // AT4G17020 // AT3G62420 // AT3G09360 // AT3G06620 // AT2G46400 // AT2G23320 // AT2G03340 // AT1G06070 // AT5G18450 // AT5G03720 // AT5G13080 // AT1G05055 // AT4G11070 // AT4G18130 // AT5G65…
GO:0006979	P	response to oxidative stress	20	711	332	37767	1.1e-05	4.95861	0.00047	// AT2G40300 // AT1G08830 // AT2G29500 // AT2G40000 // AT1G07400 // AT1G52560 // AT2G32120 // AT1G27730 // AT1G74310 // AT1G19020 // AT2G26150 // AT5G59080 // AT5G01600 // AT1G22770 // AT3G45640 // ATMG01190 // AT4G27670 // AT5G16970 // AT5G26030 // AT3G01420
GO:0000302	P	response to reactive oxygen species	10	711	85	37767	1.1e-05	4.95861	0.00047	// AT2G40300 // AT1G08830 // AT2G29500 // AT4G27670 // AT1G52560 // AT2G32120 // AT1G74310 // AT2G26150 // AT5G01600 // AT1G22770
GO:0051252	P	regulation of RNA metabolic process	40	711	996	37767	1.2e-05	4.92082	0.0005	// AT1G07530 // AT3G23230 // AT1G80840 // AT2G38470 // AT1G01520 // AT3G44460 // AT5G64750 // AT5G16680 // AT5G06839 // AT5G10510 // AT5G57390 // AT5G13330 // AT2G28550 // AT4G22070 // AT1G10170 // AT3G49760 // AT4G17020 // AT3G62420 // AT3G09360 // AT3G06620 // AT2G46400 // AT2G23320 // AT2G03340 // AT1G06070 // AT5G18450 // AT5G03720 // AT5G13080 // AT1G05055 // AT4G11070 // AT4G18130 // AT5G65…
GO:0009966	P	regulation of signal transduction	12	711	128	37767	1.2e-05	4.92082	0.0005	// AT4G24210 // AT2G25490 // AT2G40940 // AT5G03730 // AT1G52920 // AT1G01720 // AT2G26070 // AT3G63010 // AT5G64750 // AT3G45640 // AT5G54310 // AT3G23150
GO:0010035	P	response to inorganic substance	18	711	279	37767	1.3e-05	4.88606	0.0005	// AT2G40300 // AT4G24490 // AT5G02790 // AT2G29500 // AT4G27670 // AT1G08830 // AT1G52560 // AT2G32120 // AT2G41380 // AT5G59190 // AT1G74310 // AT2G26150 // AT5G64250 // AT5G01600 // AT1G22770 // AT2G33590 // AT1G02860 // AT5G52640
GO:0009605	P	response to external stimulus	23	711	429	37767	1.5e-05	4.82391	0.00055	// AT1G80840 // AT5G21170 // AT1G73500 // AT3G16785 // AT3G45640 // AT1G17420 // AT5G57560 // AT5G54730 // AT5G46860 // AT2G38120 // AT5G20150 // AT1G74950 // AT2G06050 // AT1G76680 // AT5G21040 // AT5G13080 // AT3G24550 // AT1G54490 // AT1G27730 // AT1G76650 // AT4G08170 // AT1G01720 // AT1G72520
GO:0070298	P	negative regulation of two-component signal transduction system (phosphorelay)	5	711	13	37767	1.5e-05	4.82391	0.00055	// AT2G25490 // AT5G03730 // AT2G26070 // AT2G40940 // AT3G23150
GO:0010105	P	negative regulation of ethylene mediated signaling pathway	5	711	13	37767	1.5e-05	4.82391	0.00055	// AT2G25490 // AT5G03730 // AT2G26070 // AT2G40940 // AT3G23150
GO:0032502	P	developmental process	73	711	2304	37767	1.6e-05	4.79588	0.00057	// AT5G10510 // AT4G26500 // AT1G72560 // AT3G42170 // AT3G49240 // AT2G19580 // AT5G49360 // AT3G16785 // AT3G63010 // AT2G28550 // AT1G28560 // AT5G48150 // AT3G45640 // AT1G02730 // AT5G05690 // AT4G14790 // AT1G60170 // AT1G49040 // AT5G46860 // AT5G57390 // AT4G24210 // AT2G38120 // AT1G03160 // AT1G52920 // AT1G79730 // AT1G80490 // AT3G02130 // AT5G65380 // AT4G05320 // AT3G15510 // AT5G65…
GO:0016070	P	RNA metabolic process	57	711	1657	37767	1.6e-05	4.79588	0.00057	// AT4G14790 // AT2G30320 // AT3G23230 // AT1G80840 // AT2G38470 // AT1G07530 // AT1G01520 // AT5G22250 // AT3G44460 // AT4G17610 // AT1G06070 // AT1G28560 // AT5G64750 // AT5G16680 // AT5G06839 // AT5G10510 // AT5G57390 // AT5G13330 // AT2G28550 // AT4G22070 // AT1G10170 // ATCG00180 // AT3G49760 // AT4G17020 // AT5G26880 // AT3G62420 // AT2G42510 // AT1G14650 // ATCG00040 // AT3G56330 // AT3G06…
GO:0042542	P	response to hydrogen peroxide	8	711	53	37767	1.6e-05	4.79588	0.00057	// AT2G29500 // AT4G27670 // AT1G52560 // AT2G32120 // AT1G74310 // AT2G26150 // AT5G01600 // AT1G22770
GO:0006350	P	transcription	63	711	1923	37767	2.4e-05	4.61979	0.00082	// AT1G07530 // AT3G23230 // AT1G80840 // AT2G38470 // AT2G41460 // AT1G68920 // AT1G01520 // AT3G44460 // AT5G18230 // AT1G73500 // AT1G28560 // AT5G64750 // AT5G16680 // AT5G54680 // AT5G06839 // AT5G10510 // AT5G57390 // AT5G13330 // AT2G28550 // AT4G22070 // AT1G10170 // ATCG00180 // AT3G49760 // AT4G18130 // AT1G51140 // AT2G40140 // AT4G17020 // AT4G37460 // AT3G62420 // AT1G22770 // AT3G09…
GO:0045449	P	regulation of transcription	60	711	1802	37767	2.5e-05	4.60206	0.00082	// AT1G07530 // AT3G23230 // AT1G80840 // AT2G38470 // AT2G41460 // AT1G68920 // AT1G01520 // AT3G44460 // AT5G18230 // AT1G73500 // AT4G38960 // AT5G64750 // AT5G16680 // AT5G54680 // AT5G06839 // AT5G10510 // AT5G57390 // AT5G13330 // AT2G28550 // AT4G22070 // AT1G10170 // AT4G27270 // AT3G49760 // AT4G18130 // AT1G51140 // AT2G40140 // AT4G17020 // AT4G37460 // AT3G62420 // AT1G22770 // AT3G09…
GO:0070887	P	cellular response to chemical stimulus	23	711	452	37767	3.2e-05	4.49485	0.0011	// AT3G23230 // AT5G44790 // AT1G16540 // AT1G73500 // AT3G63010 // AT5G64750 // AT3G45640 // AT3G17860 // AT3G23150 // AT1G08830 // AT4G24210 // AT2G25490 // AT2G40940 // AT1G52920 // AT1G01720 // AT3G16770 // AT1G19180 // AT5G03730 // AT2G26070 // AT2G26150 // AT2G19860 // AT1G54490 // AT2G19560
GO:0009617	P	response to bacterium	16	711	247	37767	3.6e-05	4.4437	0.0011	// AT1G08830 // AT2G40000 // AT1G80840 // AT2G38470 // AT5G06320 // AT3G52960 // AT4G37990 // AT4G37460 // AT5G01600 // AT3G45640 // AT5G52640 // AT5G24530 // AT1G19180 // AT1G02860 // AT1G16540 // AT1G10170
GO:0009968	P	negative regulation of signal transduction	7	711	43	37767	3.6e-05	4.4437	0.0011	// AT2G25490 // AT2G40940 // AT5G03730 // AT1G01720 // AT2G26070 // AT5G64750 // AT3G23150
GO:0010648	P	negative regulation of cell communication	7	711	43	37767	3.6e-05	4.4437	0.0011	// AT2G25490 // AT2G40940 // AT5G03730 // AT1G01720 // AT2G26070 // AT5G64750 // AT3G23150
GO:0010468	P	regulation of gene expression	64	711	2001	37767	4.2e-05	4.37675	0.0013	// AT1G07530 // AT3G23230 // AT1G80840 // AT2G38470 // AT2G41460 // AT1G68920 // AT1G01520 // AT3G44460 // AT5G18230 // AT1G73500 // AT4G38960 // AT5G64750 // AT5G16680 // AT5G54680 // AT5G06839 // AT5G10510 // AT5G57390 // AT5G13330 // AT2G28550 // AT4G22070 // AT1G10170 // AT4G27270 // AT3G49760 // AT4G18130 // AT1G51140 // AT2G40140 // AT4G17020 // AT4G37460 // AT3G62420 // AT1G22770 // AT3G09…
GO:0010556	P	regulation of macromolecule biosynthetic process	60	711	1843	37767	4.5e-05	4.34679	0.0014	// AT1G07530 // AT3G23230 // AT1G80840 // AT2G38470 // AT2G41460 // AT1G68920 // AT1G01520 // AT3G44460 // AT5G18230 // AT1G73500 // AT4G38960 // AT5G64750 // AT5G16680 // AT5G54680 // AT5G06839 // AT5G10510 // AT5G57390 // AT5G13330 // AT2G28550 // AT4G22070 // AT1G10170 // AT4G27270 // AT3G49760 // AT4G18130 // AT1G51140 // AT2G40140 // AT4G17020 // AT4G37460 // AT3G62420 // AT1G22770 // AT3G09…
GO:0051171	P	regulation of nitrogen compound metabolic process	61	711	1888	37767	4.8e-05	4.31876	0.0014	// AT1G07530 // AT3G23230 // AT1G80840 // AT2G38470 // AT2G41460 // AT1G68920 // AT1G01520 // AT3G44460 // AT5G18230 // AT1G73500 // AT4G38960 // AT5G64750 // AT5G16680 // AT5G54680 // AT5G06839 // AT5G10510 // AT5G57390 // AT5G13330 // AT2G28550 // AT4G22070 // AT1G10170 // AT4G27270 // AT3G49760 // AT4G18130 // AT1G51140 // AT2G40140 // AT4G17020 // AT4G37460 // AT3G62420 // AT1G22770 // AT3G09…
GO:0019219	P	regulation of nucleobase, nucleoside, nucleotide and nucleic acid metabolic process	60	711	1847	37767	4.8e-05	4.31876	0.0014	// AT1G07530 // AT3G23230 // AT1G80840 // AT2G38470 // AT2G41460 // AT1G68920 // AT1G01520 // AT3G44460 // AT5G18230 // AT1G73500 // AT4G38960 // AT5G64750 // AT5G16680 // AT5G54680 // AT5G06839 // AT5G10510 // AT5G57390 // AT5G13330 // AT2G28550 // AT4G22070 // AT1G10170 // AT4G27270 // AT3G49760 // AT4G18130 // AT1G51140 // AT2G40140 // AT4G17020 // AT4G37460 // AT3G62420 // AT1G22770 // AT3G09…
GO:0048585	P	negative regulation of response to stimulus	9	711	82	37767	4.9e-05	4.3098	0.0014	// AT2G25490 // AT2G40940 // AT5G03730 // AT1G01720 // AT2G26070 // AT4G37460 // AT5G64750 // AT4G18470 // AT3G23150
GO:0009058	P	biosynthetic process	134	711	5118	37767	5.8e-05	4.23657	0.0016	// AT4G15560 // AT1G73500 // AT2G29060 // AT1G80840 // AT5G24530 // AT4G29090 // AT2G27760 // ATCG00180 // AT3G03050 // AT3G60030 // AT2G01460 // AT1G51140 // AT5G17990 // AT4G17020 // AT4G27270 // AT4G23990 // AT5G65510 // AT3G06620 // AT1G55810 // AT5G24630 // AT5G18450 // AT1G50420 // AT3G28340 // AT5G53120 // AT3G45040 // AT4G11070 // AT1G68710 // AT3G61530 // AT5G46910 // AT5G03720 // AT2G37…
GO:0031323	P	regulation of cellular metabolic process	64	711	2036	37767	6.8e-05	4.16749	0.0019	// AT1G07530 // AT3G23230 // AT1G80840 // AT2G38470 // AT2G41460 // AT1G68920 // AT1G01520 // AT3G44460 // AT5G18230 // AT1G73500 // AT4G38960 // AT5G64750 // AT3G45640 // AT5G16680 // AT5G54680 // AT5G06839 // AT5G10510 // AT5G57390 // AT5G13330 // AT2G28550 // AT4G22070 // AT1G10170 // AT4G27270 // AT3G49760 // AT4G18130 // AT1G51140 // AT2G40140 // AT4G17020 // AT4G37460 // AT3G62420 // AT1G22…
GO:0009755	P	hormone-mediated signaling pathway	18	711	321	37767	7.2e-05	4.14267	0.0019	// AT3G23230 // AT5G44790 // AT2G25490 // AT2G40940 // AT2G19560 // AT1G52920 // AT1G16540 // AT5G03730 // AT4G24210 // AT2G26070 // AT1G73500 // AT3G63010 // AT3G16770 // AT5G64750 // AT3G45640 // AT1G01720 // AT1G54490 // AT3G23150
GO:0032870	P	cellular response to hormone stimulus	18	711	321	37767	7.2e-05	4.14267	0.0019	// AT3G23230 // AT5G44790 // AT2G25490 // AT2G40940 // AT2G19560 // AT1G52920 // AT1G16540 // AT5G03730 // AT4G24210 // AT2G26070 // AT1G73500 // AT3G63010 // AT3G16770 // AT5G64750 // AT3G45640 // AT1G01720 // AT1G54490 // AT3G23150
GO:0019222	P	regulation of metabolic process	68	711	2210	37767	7.5e-05	4.12494	0.002	// AT1G07530 // AT3G23230 // AT1G80840 // AT2G38470 // AT2G41460 // AT1G68920 // AT1G01520 // AT3G44460 // AT5G18230 // AT1G73500 // AT4G38960 // AT5G64750 // AT3G45640 // AT5G16680 // AT5G54680 // AT5G06839 // AT5G10510 // AT5G57390 // AT5G13330 // AT2G28550 // AT4G22070 // AT1G10170 // AT4G27270 // AT3G49760 // AT4G18130 // AT1G51140 // AT2G40140 // AT4G17020 // AT4G37460 // AT3G62420 // AT1G22…
GO:0022414	P	reproductive process	42	711	1161	37767	7.5e-05	4.12494	0.002	// AT4G26500 // AT1G72560 // AT3G49240 // AT5G49360 // AT3G63010 // AT5G41480 // AT1G11410 // AT3G45640 // AT5G05690 // AT1G60170 // AT5G10510 // AT4G24210 // AT2G28550 // AT1G03160 // AT1G52920 // AT1G79730 // AT1G80490 // AT5G65380 // AT5G65930 // AT1G22770 // AT4G33990 // AT2G32700 // AT1G19180 // AT2G40300 // AT4G27630 // AT3G51780 // AT3G51630 // AT3G57870 // AT1G65480 // AT3G50790 // AT5G26…
GO:0009889	P	regulation of biosynthetic process	60	711	1881	37767	7.9e-05	4.10237	0.002	// AT1G07530 // AT3G23230 // AT1G80840 // AT2G38470 // AT2G41460 // AT1G68920 // AT1G01520 // AT3G44460 // AT5G18230 // AT1G73500 // AT4G38960 // AT5G64750 // AT5G16680 // AT5G54680 // AT5G06839 // AT5G10510 // AT5G57390 // AT5G13330 // AT2G28550 // AT4G22070 // AT1G10170 // AT4G27270 // AT3G49760 // AT4G18130 // AT1G51140 // AT2G40140 // AT4G17020 // AT4G37460 // AT3G62420 // AT1G22770 // AT3G09…
GO:0031326	P	regulation of cellular biosynthetic process	60	711	1881	37767	7.9e-05	4.10237	0.002	// AT1G07530 // AT3G23230 // AT1G80840 // AT2G38470 // AT2G41460 // AT1G68920 // AT1G01520 // AT3G44460 // AT5G18230 // AT1G73500 // AT4G38960 // AT5G64750 // AT5G16680 // AT5G54680 // AT5G06839 // AT5G10510 // AT5G57390 // AT5G13330 // AT2G28550 // AT4G22070 // AT1G10170 // AT4G27270 // AT3G49760 // AT4G18130 // AT1G51140 // AT2G40140 // AT4G17020 // AT4G37460 // AT3G62420 // AT1G22770 // AT3G09…
GO:0050789	P	regulation of biological process	102	711	3697	37767	8.2e-05	4.08619	0.002	// AT5G44790 // AT1G13680 // AT1G73500 // AT1G80840 // AT1G69040 // AT2G40940 // AT3G60030 // AT1G79730 // AT1G51140 // AT4G17020 // AT4G27270 // AT3G11080 // AT1G19180 // AT1G02860 // AT5G24630 // AT5G18450 // AT1G50420 // AT5G40370 // AT4G11070 // AT5G65510 // AT5G46910 // AT2G37520 // AT4G36740 // AT1G08620 // AT2G02710 // AT5G54310 // AT2G19860 // AT5G64750 // AT3G17860 // AT5G05690 // AT4G24…
GO:0048856	P	anatomical structure development	56	711	1726	37767	8.9e-05	4.05061	0.0022	// AT5G41480 // AT4G26500 // AT1G72560 // AT1G02730 // AT3G49240 // AT5G49360 // AT3G16785 // AT3G63010 // AT2G28550 // AT1G28560 // AT3G45640 // AT5G05690 // AT1G60170 // AT5G10510 // AT5G46860 // AT5G57390 // AT4G24210 // AT2G38120 // AT1G03160 // AT1G49040 // AT1G79730 // AT1G80490 // AT5G65380 // AT5G65930 // AT1G22770 // AT4G33990 // AT2G32700 // AT1G76680 // AT2G40300 // AT5G03730 // AT4G27…
GO:0060255	P	regulation of macromolecule metabolic process	64	711	2060	37767	9.4e-05	4.02687	0.0023	// AT1G07530 // AT3G23230 // AT1G80840 // AT2G38470 // AT2G41460 // AT1G68920 // AT1G01520 // AT3G44460 // AT5G18230 // AT1G73500 // AT4G38960 // AT5G64750 // AT5G16680 // AT5G54680 // AT5G06839 // AT5G10510 // AT5G57390 // AT5G13330 // AT2G28550 // AT4G22070 // AT1G10170 // AT4G27270 // AT3G49760 // AT4G18130 // AT1G51140 // AT2G40140 // AT4G17020 // AT4G37460 // AT3G62420 // AT1G22770 // AT3G09…
GO:0080090	P	regulation of primary metabolic process	61	711	1952	37767	0.00012	3.92082	0.0028	// AT1G07530 // AT3G23230 // AT1G80840 // AT2G38470 // AT2G41460 // AT1G68920 // AT1G01520 // AT3G44460 // AT5G18230 // AT1G73500 // AT4G38960 // AT5G64750 // AT5G16680 // AT5G54680 // AT5G06839 // AT5G10510 // AT5G57390 // AT5G13330 // AT2G28550 // AT4G22070 // AT1G10170 // AT4G27270 // AT3G49760 // AT4G18130 // AT1G51140 // AT2G40140 // AT4G17020 // AT4G37460 // AT3G62420 // AT1G22770 // AT3G09…
GO:0000003	P	reproduction	42	711	1186	37767	0.00012	3.92082	0.0028	// AT4G26500 // AT1G72560 // AT3G49240 // AT5G49360 // AT3G63010 // AT5G41480 // AT1G11410 // AT3G45640 // AT5G05690 // AT1G60170 // AT5G10510 // AT4G24210 // AT2G28550 // AT1G03160 // AT1G52920 // AT1G79730 // AT1G80490 // AT5G65380 // AT5G65930 // AT1G22770 // AT4G33990 // AT2G32700 // AT1G19180 // AT2G40300 // AT4G27630 // AT3G51780 // AT3G51630 // AT3G57870 // AT1G65480 // AT3G50790 // AT5G26…
GO:0006725	P	cellular aromatic compound metabolic process	20	711	399	37767	0.00013	3.88606	0.0029	// AT5G48100 // AT3G50740 // AT2G27760 // AT1G49390 // AT2G43820 // AT5G17990 // AT5G54770 // AT3G02130 // AT1G73500 // AT3G01650 // AT2G48110 // AT2G33590 // AT1G10170 // AT3G45640 // AT4G34890 // AT5G24530 // AT5G14420 // AT1G02860 // AT2G23910 // AT2G38470
GO:0070297	P	regulation of two-component signal transduction system (phosphorelay)	5	711	23	37767	0.00015	3.82391	0.0033	// AT2G25490 // AT5G03730 // AT2G26070 // AT2G40940 // AT3G23150
GO:0010104	P	regulation of ethylene mediated signaling pathway	5	711	23	37767	0.00015	3.82391	0.0033	// AT2G25490 // AT5G03730 // AT2G26070 // AT2G40940 // AT3G23150
GO:0009611	P	response to wounding	13	711	197	37767	0.00016	3.79588	0.0036	// AT1G80840 // AT1G74950 // AT1G76650 // AT2G06050 // AT1G73500 // AT4G08170 // AT3G45640 // AT1G01720 // AT1G17420 // AT1G76680 // AT3G24550 // AT1G72520 // AT1G27730
GO:0050794	P	regulation of cellular process	93	711	3375	37767	0.00018	3.74473	0.0039	// AT5G44790 // AT1G13680 // AT1G73500 // AT1G80840 // AT1G69040 // AT2G40940 // AT3G60030 // AT1G51140 // AT4G17020 // AT4G27270 // AT3G11080 // AT1G19180 // AT1G02860 // AT5G24630 // AT5G18450 // AT1G50420 // AT5G40370 // AT4G11070 // AT5G65510 // AT5G46910 // AT2G37520 // AT4G36740 // AT1G08620 // AT2G02710 // AT5G54310 // AT2G19860 // AT5G64750 // AT3G17860 // AT4G24210 // AT5G20150 // AT4G37…
GO:0003006	P	reproductive developmental process	36	711	978	37767	0.00018	3.74473	0.0039	// AT4G26500 // AT1G72560 // AT3G49240 // AT5G49360 // AT3G63010 // AT5G41480 // AT3G45640 // AT5G05690 // AT1G60170 // AT5G10510 // AT4G24210 // AT2G28550 // AT1G03160 // AT1G52920 // AT1G79730 // AT1G80490 // AT5G65380 // AT1G22770 // AT4G33990 // AT2G32700 // AT1G19180 // AT2G40300 // AT4G27630 // AT3G51780 // AT3G51630 // AT3G57870 // AT1G65480 // AT5G26742 // AT1G69490 // AT3G50790 // AT3G08…
GO:0009644	P	response to high light intensity	7	711	57	37767	0.00018	3.74473	0.0039	// AT2G29500 // AT1G27730 // AT1G52560 // AT2G32120 // AT1G74310 // AT2G26150 // AT4G27670
GO:0042742	P	defense response to bacterium	12	711	177	37767	0.00023	3.63827	0.0048	// AT1G08830 // AT2G40000 // AT1G80840 // AT2G38470 // AT5G06320 // AT3G52960 // AT4G37460 // AT5G52640 // AT1G19180 // AT1G02860 // AT1G16540 // AT1G10170
GO:0048608	P	reproductive structure development	35	711	978	37767	0.00035	3.45593	0.0074	// AT4G26500 // AT1G72560 // AT3G49240 // AT5G49360 // AT3G63010 // AT5G41480 // AT3G45640 // AT5G05690 // AT1G60170 // AT5G10510 // AT4G24210 // AT2G28550 // AT1G03160 // AT1G52920 // AT1G79730 // AT1G80490 // AT5G65380 // AT1G22770 // AT4G33990 // AT2G32700 // AT1G19180 // AT2G40300 // AT4G27630 // AT3G51780 // AT3G51630 // AT3G57870 // AT1G65480 // AT5G26742 // AT1G69490 // AT3G50790 // AT5G49…
GO:0009642	P	response to light intensity	8	711	90	37767	0.00048	3.31876	0.0099	// AT2G29500 // AT1G10170 // AT1G52560 // AT2G32120 // AT1G74310 // AT2G26150 // AT4G27670 // AT1G27730
GO:0009723	P	response to ethylene stimulus	12	711	199	37767	0.00061	3.21467	0.012	// AT3G23230 // AT2G38120 // AT5G44790 // AT2G25490 // AT2G40940 // AT2G19560 // AT5G03730 // AT2G26070 // AT1G73500 // AT3G16770 // AT1G54490 // AT3G23150
GO:0048523	P	negative regulation of cellular process	13	711	234	37767	0.00076	3.11919	0.015	// AT5G18230 // AT2G25490 // AT2G40940 // AT4G27270 // AT1G01720 // AT5G03730 // AT4G16780 // AT2G29890 // AT2G26070 // AT4G37460 // AT5G64750 // AT2G32700 // AT3G23150
GO:0044249	P	cellular biosynthetic process	123	711	4925	37767	0.00078	3.10791	0.016	// AT4G15560 // AT1G73500 // AT2G29060 // AT1G80840 // AT5G24530 // AT4G29090 // AT2G27760 // ATCG00180 // AT3G60030 // AT1G51140 // AT5G17990 // AT4G17020 // AT4G27270 // AT5G65510 // AT3G06620 // AT5G24630 // AT5G18450 // AT1G50420 // AT5G53120 // AT3G45040 // AT4G11070 // AT1G68710 // AT3G61530 // AT5G46910 // AT5G03720 // AT2G37520 // AT4G36740 // AT1G08620 // AT1G26910 // AT2G02710 // AT5G23…
GO:0009719	P	response to endogenous stimulus	36	711	1068	37767	0.00084	3.07572	0.017	// AT3G23230 // AT5G44790 // AT1G16540 // AT4G16780 // AT1G73500 // AT3G63010 // AT5G64750 // AT3G45640 // AT3G17860 // AT4G05530 // AT5G57560 // AT3G28210 // AT3G23150 // AT1G69040 // AT4G24210 // AT2G38120 // AT2G25490 // AT2G40940 // AT2G46690 // AT1G01720 // AT5G03730 // AT3G16770 // AT1G19180 // AT3G04730 // AT5G23720 // AT2G14960 // AT4G27630 // AT2G26070 // AT1G50420 // AT3G57870 // AT1G27…
GO:0033554	P	cellular response to stress	18	711	399	37767	0.00087	3.06048	0.017	// AT1G08830 // AT4G25230 // AT5G57160 // AT3G08970 // AT4G37990 // AT5G21040 // AT4G31150 // AT5G54770 // AT3G24320 // AT4G17020 // AT2G26150 // AT5G13080 // AT1G05055 // AT3G45640 // AT5G20150 // AT2G18760 // AT1G02860 // AT3G16785
GO:0009908	P	flower development	17	711	377	37767	0.0012	2.92082	0.023	// AT2G40300 // AT1G72560 // AT5G49160 // AT1G79730 // AT1G69490 // AT5G67100 // AT3G63010 // AT5G01600 // AT1G65480 // AT1G22770 // AT3G45640 // AT5G49450 // AT2G32700 // AT5G05690 // AT1G19180 // AT5G54310 // AT5G10510
GO:0009725	P	response to hormone stimulus	33	711	982	37767	0.0014	2.85387	0.027	// AT3G23230 // AT5G44790 // AT1G16540 // AT1G73500 // AT3G63010 // AT5G64750 // AT3G45640 // AT4G05530 // AT5G57560 // AT3G28210 // AT3G23150 // AT1G69040 // AT4G24210 // AT2G38120 // AT2G25490 // AT2G40940 // AT2G46690 // AT1G01720 // AT5G03730 // AT3G16770 // AT3G04730 // AT5G23720 // AT2G14960 // AT4G27630 // AT2G26070 // AT1G50420 // AT3G57870 // AT1G27730 // AT1G54490 // AT4G16780 // AT2G19…
GO:0048513	P	organ development	29	711	838	37767	0.0018	2.74473	0.034	// AT1G72560 // AT1G02730 // AT3G63010 // AT1G28560 // AT3G45640 // AT5G10510 // AT5G57390 // AT2G38120 // AT2G19560 // AT1G49040 // AT1G80490 // AT5G65930 // AT3G16785 // AT2G40300 // AT5G03730 // AT5G24630 // AT4G38600 // AT2G28550 // AT5G13080 // AT5G65510 // AT1G69490 // AT1G76680 // AT4G24150 // AT4G16780 // AT1G71696 // AT5G01600 // AT5G49450 // AT5G67100 // AT5G54310
GO:0048731	P	system development	29	711	839	37767	0.0018	2.74473	0.034	// AT1G72560 // AT1G02730 // AT3G63010 // AT1G28560 // AT3G45640 // AT5G10510 // AT5G57390 // AT2G38120 // AT2G19560 // AT1G49040 // AT1G80490 // AT5G65930 // AT3G16785 // AT2G40300 // AT5G03730 // AT5G24630 // AT4G38600 // AT2G28550 // AT5G13080 // AT5G65510 // AT1G69490 // AT1G76680 // AT4G24150 // AT4G16780 // AT1G71696 // AT5G01600 // AT5G49450 // AT5G67100 // AT5G54310
GO:0048518	P	positive regulation of biological process	13	711	259	37767	0.0018	2.74473	0.034	// AT1G07530 // AT4G24210 // AT5G20150 // AT2G41460 // AT3G44460 // AT5G24630 // AT1G73500 // AT3G63010 // AT2G28910 // AT1G65480 // AT1G22770 // AT3G09360 // AT5G05690
GO:0034641	P	cellular nitrogen compound metabolic process	20	711	506	37767	0.0021	2.67778	0.039	// AT5G26030 // AT5G54770 // AT4G15560 // AT2G38470 // AT1G69040 // AT5G26710 // AT5G17990 // AT5G51690 // AT1G03475 // AT1G62960 // AT3G13110 // AT5G64300 // AT3G45640 // AT5G23670 // AT4G34890 // AT5G53120 // AT1G73500 // AT2G43820 // AT5G53460 // AT4G34030
GO:0007242	P	intracellular signaling cascade	24	711	659	37767	0.0023	2.63827	0.042	// AT3G23230 // AT5G44790 // AT1G13680 // AT1G16540 // AT1G73500 // AT3G63010 // AT5G64750 // AT3G45640 // AT3G17860 // AT3G23150 // AT4G24210 // AT2G25490 // AT2G40940 // AT1G52920 // AT1G01720 // AT3G16770 // AT1G19180 // AT5G03730 // AT2G26070 // AT2G19860 // AT1G54490 // AT4G16780 // AT2G19560 // AT5G54310
GO:0019438	P	aromatic compound biosynthetic process	12	711	237	37767	0.0025	2.60206	0.045	// AT2G38470 // AT1G49390 // AT5G17990 // AT5G54770 // AT1G73500 // AT2G33590 // AT3G45640 // AT5G48100 // AT5G24530 // AT1G02860 // AT2G23910 // AT1G10170
GO:0009808	P	lignin metabolic process	5	711	47	37767	0.0027	2.56864	0.048	// AT3G50740 // AT5G48100 // AT3G02130 // AT2G23910 // AT2G33590
GO:0019748	P	secondary metabolic process	19	711	489	37767	0.0032	2.49485	0.057	// AT3G50740 // AT3G25830 // AT5G03730 // AT2G38470 // AT4G10490 // AT2G02390 // AT1G16540 // AT1G49390 // AT3G02130 // AT1G73500 // AT2G48110 // AT2G23910 // AT3G45640 // AT5G48100 // AT5G24530 // AT3G62760 // AT2G33590 // AT3G09270 // AT1G30040
GO:0006575	P	cellular amino acid derivative metabolic process	14	711	315	37767	0.0035	2.45593	0.062	// AT3G50740 // AT1G49390 // AT5G17990 // AT5G51690 // AT3G02130 // AT1G62960 // AT2G48110 // AT2G33590 // AT5G53120 // AT5G48100 // AT5G24530 // AT1G73500 // AT2G23910 // AT3G61530
GO:0048522	P	positive regulation of cellular process	9	711	163	37767	0.0049	2.3098	0.084	// AT1G07530 // AT4G24210 // AT5G20150 // AT2G41460 // AT3G44460 // AT5G24630 // AT1G73500 // AT3G63010 // AT3G09360
GO:0009409	P	response to cold	14	711	328	37767	0.005	2.30103	0.085	// AT1G05260 // AT2G38470 // AT3G03050 // AT1G16540 // AT3G51780 // AT5G54770 // AT5G02500 // AT3G05890 // AT2G40140 // AT1G22770 // AT3G45640 // AT1G27730 // AT5G57560 // AT5G01600
GO:0048519	P	negative regulation of biological process	17	711	442	37767	0.0057	2.24413	0.096	// AT5G18230 // AT2G25490 // AT2G40940 // AT4G27270 // AT5G49160 // AT1G79730 // AT5G03730 // AT4G16780 // AT2G29890 // AT2G26070 // AT1G01720 // AT4G37460 // AT5G64750 // AT2G32700 // AT5G67100 // AT4G18470 // AT3G23150
GO:0032787	P	monocarboxylic acid metabolic process	16	711	408	37767	0.006	2.22185	0.099	// AT1G06290 // AT4G15560 // AT1G10170 // AT5G03730 // AT1G79750 // AT2G43820 // AT2G06050 // AT3G02630 // AT3G60500 // AT1G30040 // AT1G17420 // AT1G76680 // AT1G02860 // AT1G16540 // AT1G72520 // AT3G01420
GO:0006970	P	response to osmotic stress	16	711	408	37767	0.006	2.22185	0.099	// AT1G08830 // AT3G51780 // AT1G03220 // AT1G01520 // AT2G37570 // AT1G16540 // AT1G05260 // AT5G62520 // AT1G73500 // AT4G33000 // AT1G59960 // AT5G64750 // AT3G45640 // AT1G27730 // AT1G10170 // AT2G38470
GO:0042398	P	cellular amino acid derivative biosynthetic process	11	711	233	37767	0.0061	2.21467	0.099	// AT1G49390 // AT5G17990 // AT5G51690 // AT1G62960 // AT2G33590 // AT5G53120 // AT5G48100 // AT5G24530 // AT1G73500 // AT2G23910 // AT3G61530
GO:0010228	P	vegetative to reproductive phase transition of meristem	7	711	112	37767	0.0067	2.17393	0.11	// AT2G28550 // AT1G03160 // AT4G27630 // AT3G51780 // AT3G51630 // AT1G65480 // AT1G22770
GO:0045333	P	cellular respiration	6	711	85	37767	0.0069	2.16115	0.11	// ATMG00730 // AT5G11770 // ATMG00270 // ATMG00665 // ATMG01360 // ATMG00220
GO:0015980	P	energy derivation by oxidation of organic compounds	6	711	85	37767	0.0069	2.16115	0.11	// ATMG00730 // AT5G11770 // ATMG00270 // ATMG00665 // ATMG01360 // ATMG00220
GO:0009887	P	organ morphogenesis	11	711	241	37767	0.0076	2.11919	0.12	// AT2G38120 // AT5G24630 // AT4G38600 // AT3G63010 // AT2G28550 // AT1G28560 // AT5G57390 // AT5G65930 // AT5G67100 // AT5G65510 // AT5G10510
GO:0046483	P	heterocycle metabolic process	17	711	460	37767	0.0082	2.08619	0.13	// AT5G26030 // AT4G15560 // AT2G27760 // AT1G73500 // AT5G17990 // AT5G54770 // AT1G03475 // AT5G26667 // AT3G01650 // AT3G45640 // AT4G34890 // AT3G25610 // AT5G14420 // AT2G43820 // AT1G68710 // ATMG00640 // AT2G38470
GO:0010628	P	positive regulation of gene expression	5	711	63	37767	0.0085	2.07058	0.13	// AT3G09360 // AT1G07530 // AT3G44460 // AT2G41460 // AT1G73500
GO:0045941	P	positive regulation of transcription	5	711	63	37767	0.0085	2.07058	0.13	// AT3G09360 // AT1G07530 // AT3G44460 // AT2G41460 // AT1G73500
GO:0065008	P	regulation of biological quality	22	711	665	37767	0.0097	2.01323	0.15	// AT3G01650 // AT5G57160 // AT4G05530 // AT5G05690 // AT1G49040 // AT2G38120 // AT2G27760 // AT3G08970 // AT2G47980 // AT2G40300 // AT5G24630 // AT5G40370 // AT1G54490 // AT2G05210 // AT1G69490 // AT5G14420 // AT4G16780 // AT4G33090 // AT2G29890 // AT2G40610 // AT5G01600 // AT5G13820
GO:0008610	P	lipid biosynthetic process	16	711	439	37767	0.011	1.95861	0.17	// AT3G25830 // AT4G15560 // AT3G45040 // AT5G03730 // AT2G06050 // AT3G60500 // AT5G05690 // AT5G58770 // AT5G23670 // AT3G23470 // AT1G17420 // AT1G76680 // AT1G79750 // AT1G16540 // AT1G72520 // AT3G02630
GO:0009653	P	anatomical structure morphogenesis	21	711	637	37767	0.012	1.92082	0.18	// AT5G46860 // AT1G72560 // AT2G38120 // AT4G16780 // AT3G08970 // AT2G40610 // AT1G80490 // AT5G24630 // AT5G65510 // AT1G71696 // AT4G38600 // AT3G63010 // AT2G28550 // AT1G28560 // AT5G57390 // AT5G65930 // AT5G05690 // AT5G10510 // AT5G67100 // AT1G54490 // AT1G49040
GO:0006996	P	organelle organization	21	711	640	37767	0.012	1.92082	0.18	// AT5G46860 // AT3G23990 // AT2G05210 // AT1G03160 // AT4G18470 // AT1G79730 // AT2G29890 // AT5G24630 // AT3G18520 // AT3G05330 // AT5G58160 // AT5G07630 // AT2G45740 // AT5G13820 // AT3G24320 // AT5G57160 // AT4G33050 // AT5G23720 // AT2G47980 // AT3G57410 // AT2G45770
GO:0006259	P	DNA metabolic process	15	711	405	37767	0.012	1.92082	0.18	// AT5G57160 // AT2G05210 // AT5G49160 // AT2G13840 // AT5G24630 // AT4G18820 // AT3G24320 // AT1G05055 // AT4G31150 // AT4G38600 // AT4G17020 // AT2G18760 // AT4G18470 // AT5G13820 // AT4G29090
GO:0009651	P	response to salt stress	14	711	366	37767	0.012	1.92082	0.18	// AT1G08830 // AT3G51780 // AT1G03220 // AT1G01520 // AT2G37570 // AT1G16540 // AT1G05260 // AT5G62520 // AT1G73500 // AT4G33000 // AT1G59960 // AT1G10170 // AT1G27730 // AT2G38470
GO:0009620	P	response to fungus	8	711	158	37767	0.012	1.92082	0.18	// AT3G24550 // AT1G80840 // AT2G38470 // AT5G64250 // AT2G06050 // AT2G40140 // AT1G17420 // AT5G24530
GO:0010557	P	positive regulation of macromolecule biosynthetic process	5	711	69	37767	0.012	1.92082	0.18	// AT3G09360 // AT1G07530 // AT3G44460 // AT2G41460 // AT1G73500
GO:0045935	P	positive regulation of nucleobase, nucleoside, nucleotide and nucleic acid metabolic process	5	711	69	37767	0.012	1.92082	0.18	// AT3G09360 // AT1G07530 // AT3G44460 // AT2G41460 // AT1G73500
GO:0051173	P	positive regulation of nitrogen compound metabolic process	5	711	70	37767	0.013	1.88606	0.18	// AT3G09360 // AT1G07530 // AT3G44460 // AT2G41460 // AT1G73500
GO:0009624	P	response to nematode	5	711	70	37767	0.013	1.88606	0.18	// AT5G52450 // AT2G38120 // AT4G32650 // AT3G60160 // AT1G59740
GO:0040007	P	growth	13	711	340	37767	0.015	1.82391	0.21	// AT1G69490 // AT4G16780 // AT3G08970 // AT5G24630 // AT2G40610 // AT1G71696 // AT1G54490 // AT1G27730 // AT1G17420 // AT1G49040 // AT5G05690 // AT1G72520 // AT5G10510
GO:0031667	P	response to nutrient levels	6	711	101	37767	0.015	1.82391	0.2	// AT5G20150 // AT5G21170 // AT5G13080 // AT5G21040 // AT5G54730 // AT3G16785
GO:0010604	P	positive regulation of macromolecule metabolic process	5	711	76	37767	0.017	1.76955	0.23	// AT3G09360 // AT1G07530 // AT3G44460 // AT2G41460 // AT1G73500
GO:0009891	P	positive regulation of biosynthetic process	5	711	76	37767	0.017	1.76955	0.23	// AT3G09360 // AT1G07530 // AT3G44460 // AT2G41460 // AT1G73500
GO:0031328	P	positive regulation of cellular biosynthetic process	5	711	76	37767	0.017	1.76955	0.23	// AT3G09360 // AT1G07530 // AT3G44460 // AT2G41460 // AT1G73500
GO:0009059	P	macromolecule biosynthetic process	87	711	3685	37767	0.018	1.74473	0.24	// AT1G80840 // AT1G73500 // AT5G54940 // AT4G29090 // ATCG00180 // AT3G03050 // AT3G60030 // AT1G51140 // AT4G17020 // AT4G27270 // AT3G06620 // AT4G18820 // AT5G24630 // AT5G18450 // AT1G50420 // AT4G11070 // AT5G65510 // AT5G46910 // AT5G03720 // AT2G37520 // AT4G36740 // AT1G08620 // AT1G26910 // AT2G02710 // ATCG00050 // AT5G64750 // ATMG00090 // AT4G37460 // AT3G62420 // AT1G22770 // AT3G09…
GO:0016043	P	cellular component organization	33	711	1179	37767	0.018	1.74473	0.24	// AT3G05330 // AT5G57160 // AT3G18520 // AT5G05690 // AT4G18470 // AT2G45770 // AT5G46860 // AT2G05210 // AT3G08970 // AT1G79730 // AT3G23990 // AT5G07630 // AT5G65930 // AT2G42510 // AT3G09360 // AT2G47980 // AT3G57410 // AT5G23720 // AT5G24630 // AT3G24320 // AT2G45740 // AT4G33050 // AT4G05520 // AT1G54490 // AT4G16780 // AT1G26170 // AT1G03160 // ATCG00680 // AT2G29890 // AT2G40610 // AT5G58…
GO:0055114	P	oxidation reduction	9	711	203	37767	0.018	1.74473	0.24	// AT4G21580 // AT4G13010 // AT5G11770 // ATMG00270 // ATMG00665 // ATMG01360 // ATMG00730 // AT5G40610 // AT2G45770
GO:0007166	P	cell surface receptor linked signaling pathway	8	711	172	37767	0.019	1.72125	0.25	// AT5G51290 // AT1G12460 // AT3G02130 // AT1G09970 // AT3G45640 // AT5G45780 // AT1G53730 // AT3G47570
GO:0006633	P	fatty acid biosynthetic process	7	711	140	37767	0.02	1.69897	0.26	// AT2G06050 // AT3G60500 // AT1G17420 // AT1G76680 // AT1G79750 // AT1G72520 // AT3G02630
GO:0009698	P	phenylpropanoid metabolic process	8	711	175	37767	0.021	1.67778	0.27	// AT3G50740 // AT1G49390 // AT2G33590 // AT3G02130 // AT2G48110 // AT5G48100 // AT5G24530 // AT2G23910
GO:0006091	P	generation of precursor metabolites and energy	11	711	285	37767	0.023	1.63827	0.29	// ATMG00730 // ATMG00665 // ATCG00680 // AT5G11770 // ATMG00270 // ATCG00340 // ATMG01360 // ATMG00640 // AT4G26270 // ATMG00220 // AT2G45770
GO:0080134	P	regulation of response to stress	5	711	83	37767	0.024	1.61979	0.3	// AT4G37460 // AT5G20150 // AT1G80840 // AT4G18470 // AT3G45640
GO:0043436	P	oxoacid metabolic process	25	711	859	37767	0.025	1.60206	0.31	// AT4G15560 // AT1G16540 // AT1G73500 // AT5G53460 // AT1G79750 // AT1G17420 // AT1G69040 // AT1G10170 // AT5G26710 // AT2G06050 // AT3G13110 // AT1G76680 // AT3G01420 // AT2G43820 // AT5G17990 // AT3G02630 // AT5G03730 // AT3G60500 // AT1G30040 // AT1G06290 // AT1G02860 // AT5G51690 // AT1G62960 // AT1G72520 // AT4G34030
GO:0019752	P	carboxylic acid metabolic process	25	711	859	37767	0.025	1.60206	0.31	// AT4G15560 // AT1G16540 // AT1G73500 // AT5G53460 // AT1G79750 // AT1G17420 // AT1G69040 // AT1G10170 // AT5G26710 // AT2G06050 // AT3G13110 // AT1G76680 // AT3G01420 // AT2G43820 // AT5G17990 // AT3G02630 // AT5G03730 // AT3G60500 // AT1G30040 // AT1G06290 // AT1G02860 // AT5G51690 // AT1G62960 // AT1G72520 // AT4G34030
GO:0006082	P	organic acid metabolic process	25	711	860	37767	0.025	1.60206	0.31	// AT4G15560 // AT1G16540 // AT1G73500 // AT5G53460 // AT1G79750 // AT1G17420 // AT1G69040 // AT1G10170 // AT5G26710 // AT2G06050 // AT3G13110 // AT1G76680 // AT3G01420 // AT2G43820 // AT5G17990 // AT3G02630 // AT5G03730 // AT3G60500 // AT1G30040 // AT1G06290 // AT1G02860 // AT5G51690 // AT1G62960 // AT1G72520 // AT4G34030
GO:0005975	P	carbohydrate metabolic process	25	711	866	37767	0.027	1.56864	0.33	// AT4G15560 // AT1G23870 // AT5G20950 // AT3G63010 // AT1G02730 // AT5G64570 // AT5G43300 // AT3G03050 // AT1G05170 // AT4G23990 // AT4G26270 // AT1G63000 // AT3G54690 // AT1G32900 // AT4G24000 // AT3G45940 // AT3G46570 // AT1G27600 // AT5G24090 // AT1G35910 // AT1G80160 // AT3G47040 // AT3G02040 // AT3G28340 // AT5G40610
GO:0009314	P	response to radiation	19	711	613	37767	0.027	1.56864	0.33	// AT2G29500 // AT5G48150 // AT1G52560 // AT2G32120 // AT4G16780 // AT1G27730 // AT3G51630 // AT3G15620 // AT2G26150 // AT1G65480 // AT1G22770 // AT5G57160 // AT5G23670 // AT1G10170 // AT5G05690 // AT2G18760 // AT4G27670 // AT1G74310 // AT1G30040
GO:0009991	P	response to extracellular stimulus	6	711	117	37767	0.027	1.56864	0.33	// AT5G20150 // AT5G21170 // AT5G13080 // AT5G21040 // AT5G54730 // AT3G16785
GO:0016481	P	negative regulation of transcription	5	711	86	37767	0.027	1.56864	0.33	// AT4G37460 // AT5G18230 // AT4G16780 // AT2G32700 // AT4G27270
GO:0044267	P	cellular protein metabolic process	81	711	3487	37767	0.031	1.50864	0.37	// AT4G02390 // AT1G73500 // AT1G16540 // AT4G32300 // AT1G09970 // AT1G54610 // ATMG00210 // AT1G11410 // AT1G16030 // AT3G45640 // AT3G18520 // AT1G74310 // AT5G04870 // AT5G45780 // AT3G24550 // AT5G06839 // AT3G03940 // AT5G11850 // AT4G15420 // AT3G08970 // AT5G26710 // AT4G24100 // ATMG00090 // AT3G02130 // AT1G09640 // AT4G05320 // AT4G23160 // AT1G05170 // AT3G57120 // AT1G14650 // AT1G64…
GO:0016053	P	organic acid biosynthetic process	14	711	417	37767	0.031	1.50864	0.37	// AT5G53460 // AT1G10170 // AT5G03730 // AT1G79750 // AT2G06050 // AT3G60500 // AT5G17990 // AT3G13110 // AT1G17420 // AT1G76680 // AT1G02860 // AT1G16540 // AT1G72520 // AT3G02630
GO:0046394	P	carboxylic acid biosynthetic process	14	711	417	37767	0.031	1.50864	0.37	// AT5G53460 // AT1G10170 // AT5G03730 // AT1G79750 // AT2G06050 // AT3G60500 // AT5G17990 // AT3G13110 // AT1G17420 // AT1G76680 // AT1G02860 // AT1G16540 // AT1G72520 // AT3G02630
GO:0006631	P	fatty acid metabolic process	9	711	225	37767	0.031	1.50864	0.37	// AT1G06290 // AT2G06050 // AT3G02630 // AT3G60500 // AT1G17420 // AT1G76680 // AT1G79750 // AT1G72520 // AT3G01420
GO:0042180	P	cellular ketone metabolic process	25	711	882	37767	0.032	1.49485	0.38	// AT4G15560 // AT1G16540 // AT1G73500 // AT5G53460 // AT1G79750 // AT1G17420 // AT1G69040 // AT1G10170 // AT5G26710 // AT2G06050 // AT3G13110 // AT1G76680 // AT3G01420 // AT2G43820 // AT5G17990 // AT3G02630 // AT5G03730 // AT3G60500 // AT1G30040 // AT1G06290 // AT1G02860 // AT5G51690 // AT1G62960 // AT1G72520 // AT4G34030
GO:0031325	P	positive regulation of cellular metabolic process	5	711	91	37767	0.033	1.48149	0.38	// AT3G09360 // AT1G07530 // AT3G44460 // AT2G41460 // AT1G73500
GO:0009893	P	positive regulation of metabolic process	5	711	92	37767	0.034	1.46852	0.39	// AT3G09360 // AT1G07530 // AT3G44460 // AT2G41460 // AT1G73500
GO:0010467	P	gene expression	90	711	3962	37767	0.038	1.42022	0.43	// AT1G80840 // AT1G73500 // AT5G54940 // ATCG00180 // AT3G60030 // AT1G51140 // AT4G17020 // AT4G27270 // AT3G06620 // AT5G09880 // AT5G18450 // AT1G50420 // AT1G14650 // AT4G11070 // AT5G65510 // AT5G46910 // AT2G37520 // AT4G36740 // AT1G60200 // AT1G26910 // AT2G02710 // ATCG00050 // AT2G30320 // AT1G08620 // AT4G17610 // AT5G64750 // AT3G56330 // ATMG00090 // AT4G37460 // AT3G62420 // AT1G22…
GO:0006952	P	defense response	22	711	766	37767	0.038	1.42022	0.43	// AT4G25230 // AT1G80840 // AT2G38470 // AT5G06320 // AT1G16540 // AT1G33590 // AT1G17420 // AT4G18470 // AT1G08830 // AT1G10170 // AT2G40140 // AT4G37460 // AT3G11080 // AT2G40000 // AT1G02860 // AT3G52960 // AT5G36930 // AT1G19180 // AT4G37990 // AT5G63020 // AT5G52640 // AT1G72520
GO:0006519	P	cellular amino acid and derivative metabolic process	20	711	682	37767	0.039	1.40894	0.44	// AT3G50740 // AT1G69040 // AT1G49390 // AT1G73500 // AT5G17990 // AT5G51690 // AT3G02130 // AT1G62960 // AT5G26710 // AT2G48110 // AT3G13110 // AT2G33590 // AT5G53120 // AT5G48100 // AT5G24530 // AT4G34030 // AT2G43820 // AT5G53460 // AT2G23910 // AT3G61530
GO:0045934	P	negative regulation of nucleobase, nucleoside, nucleotide and nucleic acid metabolic process	5	711	96	37767	0.04	1.39794	0.44	// AT4G37460 // AT5G18230 // AT4G16780 // AT2G32700 // AT4G27270
GO:0051172	P	negative regulation of nitrogen compound metabolic process	5	711	96	37767	0.04	1.39794	0.44	// AT4G37460 // AT5G18230 // AT4G16780 // AT2G32700 // AT4G27270
GO:0044271	P	cellular nitrogen compound biosynthetic process	13	711	394	37767	0.041	1.38722	0.45	// AT5G26030 // AT5G54770 // AT4G15560 // AT2G38470 // AT5G17990 // AT5G53120 // AT1G03475 // AT1G73500 // AT3G13110 // AT3G45640 // AT5G23670 // AT5G53460 // AT5G64300
GO:0010038	P	response to metal ion	9	711	238	37767	0.041	1.38722	0.45	// AT2G40300 // AT4G24490 // AT5G02790 // AT2G41380 // AT5G64250 // AT5G59190 // AT1G08830 // AT2G33590 // AT5G01600
GO:0016051	P	carbohydrate biosynthetic process	10	711	277	37767	0.042	1.37675	0.46	// AT1G32900 // AT1G23870 // AT3G03050 // AT1G35910 // AT3G63010 // AT4G24000 // AT4G23990 // AT1G02730 // AT3G28340 // AT1G63000
GO:0010558	P	negative regulation of macromolecule biosynthetic process	5	711	98	37767	0.043	1.36653	0.46	// AT4G37460 // AT5G18230 // AT4G16780 // AT2G32700 // AT4G27270
GO:0010817	P	regulation of hormone levels	7	711	168	37767	0.045	1.34679	0.48	// AT2G38120 // AT2G27760 // AT4G33090 // AT3G01650 // AT5G05690 // AT5G14420 // AT4G05530
GO:0034645	P	cellular macromolecule biosynthetic process	83	711	3661	37767	0.047	1.3279	0.51	// AT1G07530 // AT3G23230 // AT1G51140 // AT1G80840 // AT2G38470 // AT2G41460 // AT1G68920 // AT1G01520 // AT3G44460 // AT5G18230 // AT1G73500 // AT2G29060 // AT1G06070 // AT5G49450 // AT1G28560 // AT5G64750 // AT5G16680 // AT5G54680 // AT4G11070 // AT5G06839 // AT4G29090 // AT4G27270 // AT2G28550 // AT2G28710 // AT1G10170 // ATCG00180 // AT3G49760 // AT4G18130 // ATMG00090 // AT1G09640 // AT4G18…
GO:0009890	P	negative regulation of biosynthetic process	5	711	102	37767	0.049	1.3098	0.52	// AT4G37460 // AT5G18230 // AT4G16780 // AT2G32700 // AT4G27270
GO:0031327	P	negative regulation of cellular biosynthetic process	5	711	102	37767	0.049	1.3098	0.52	// AT4G37460 // AT5G18230 // AT4G16780 // AT2G32700 // AT4G27270
GO:0006629	P	lipid metabolic process	23	711	841	37767	0.053	1.27572	0.56	// AT3G25830 // AT4G15560 // AT1G13680 // AT1G16540 // AT5G05690 // AT1G79750 // AT1G17420 // AT5G43300 // AT2G06050 // AT3G14360 // AT1G76680 // AT3G02630 // AT3G23470 // AT5G03730 // AT3G60500 // AT3G45040 // AT1G30040 // AT1G06290 // AT4G13550 // AT3G01420 // AT5G58770 // AT5G23670 // AT1G72520
GO:0007167	P	enzyme linked receptor protein signaling pathway	6	711	140	37767	0.054	1.26761	0.57	// AT1G12460 // AT3G02130 // AT1G09970 // AT5G45780 // AT1G53730 // AT3G47570
GO:0007169	P	transmembrane receptor protein tyrosine kinase signaling pathway	6	711	140	37767	0.054	1.26761	0.57	// AT1G12460 // AT3G02130 // AT1G09970 // AT5G45780 // AT1G53730 // AT3G47570
GO:0009909	P	regulation of flower development	6	711	141	37767	0.056	1.25181	0.58	// AT5G49160 // AT1G79730 // AT1G65480 // AT5G67100 // AT5G05690 // AT5G10510
GO:0051276	P	chromosome organization	8	711	216	37767	0.058	1.23657	0.59	// AT2G05210 // AT1G79730 // AT5G24630 // AT5G57160 // AT3G18520 // AT2G47980 // AT4G18470 // AT5G13820
GO:0019538	P	protein metabolic process	89	711	4009	37767	0.061	1.21467	0.62	// AT1G73500 // AT5G45780 // AT1G79730 // AT5G04870 // AT3G06620 // AT3G24715 // AT1G70530 // AT4G05050 // AT3G09360 // ATMG00290 // AT2G32120 // AT1G26910 // ATCG00050 // AT3G51550 // AT1G67690 // AT4G15420 // AT3G08970 // ATMG00090 // AT3G02130 // AT1G14650 // AT5G22850 // AT3G57120 // ATCG00800 // AT1G74310 // AT5G27240 // AT4G28360 // AT3G57870 // AT1G54610 // AT1G67580 // AT4G31390 // AT3G47…
GO:0042445	P	hormone metabolic process	5	711	109	37767	0.061	1.21467	0.62	// AT3G01650 // AT5G05690 // AT5G14420 // AT2G27760 // AT4G05530
GO:0006790	P	sulfur metabolic process	8	711	220	37767	0.062	1.20761	0.62	// AT5G54770 // AT2G38470 // AT5G51690 // AT1G73500 // AT4G04610 // AT3G13110 // AT3G45640 // AT1G62960
GO:0009856	P	pollination	6	711	145	37767	0.062	1.20761	0.62	// AT3G08970 // AT1G61400 // AT1G11410 // AT4G27290 // AT3G51550 // AT5G65930
GO:0007010	P	cytoskeleton organization	6	711	145	37767	0.062	1.20761	0.62	// AT2G29890 // AT3G05330 // AT5G23720 // AT2G47980 // AT3G57410 // AT5G58160
GO:0000902	P	cell morphogenesis	9	711	259	37767	0.063	1.20066	0.62	// AT5G46860 // AT4G16780 // AT3G08970 // AT5G24630 // AT2G40610 // AT5G65930 // AT4G38600 // AT5G05690 // AT1G54490
GO:0007568	P	aging	5	711	110	37767	0.063	1.20066	0.62	// AT2G19580 // AT2G29350 // AT1G76680 // AT1G69490 // AT4G05320
GO:0009416	P	response to light stimulus	17	711	596	37767	0.065	1.18709	0.64	// AT2G29500 // AT5G48150 // AT1G52560 // AT2G32120 // AT4G16780 // AT1G27730 // AT3G51630 // AT3G15620 // AT2G26150 // AT1G65480 // AT1G22770 // AT5G23670 // AT1G10170 // AT5G05690 // AT1G74310 // AT4G27670 // AT1G30040
GO:0007165	P	signal transduction	31	711	1228	37767	0.066	1.18046	0.65	// AT3G23230 // AT5G44790 // AT1G13680 // AT1G16540 // AT1G33590 // AT1G73500 // AT3G63010 // AT5G64750 // AT3G45640 // AT3G17860 // AT5G06839 // AT3G23150 // AT4G24210 // AT2G25490 // AT2G40940 // AT1G52920 // AT1G01720 // AT3G16770 // AT3G15410 // AT3G11080 // AT1G19180 // AT3G06620 // AT5G03730 // AT5G36930 // AT2G26070 // AT2G19860 // AT1G54490 // AT4G16780 // AT2G19560 // AT2G02710 // AT5G54…
GO:0000271	P	polysaccharide biosynthetic process	5	711	112	37767	0.066	1.18046	0.65	// AT3G03050 // AT4G23990 // AT4G24000 // AT1G32900 // AT1G02730
GO:0022402	P	cell cycle process	6	711	149	37767	0.069	1.16115	0.66	// AT5G49160 // AT5G24630 // AT3G05330 // AT4G38600 // AT2G47980 // AT1G49040
GO:0044272	P	sulfur compound biosynthetic process	5	711	115	37767	0.072	1.14267	0.69	// AT1G73500 // AT3G13110 // AT2G38470 // AT5G54770 // AT3G45640
GO:0005976	P	polysaccharide metabolic process	6	711	152	37767	0.074	1.13077	0.71	// AT1G32900 // AT3G03050 // AT4G24000 // AT4G23990 // AT1G02730 // AT5G64570
GO:0009308	P	amine metabolic process	15	711	521	37767	0.075	1.12494	0.72	// AT1G69040 // AT2G27760 // AT1G73500 // AT5G17990 // AT5G51690 // AT1G62960 // AT3G01650 // AT5G26710 // AT3G13110 // AT5G53120 // AT5G23670 // AT5G53460 // AT5G14420 // AT2G43820 // AT4G34030
GO:0006260	P	DNA replication	5	711	117	37767	0.076	1.11919	0.72	// AT4G38600 // AT2G13840 // AT5G24630 // AT4G18820 // AT4G29090
GO:0048367	P	shoot development	11	711	355	37767	0.08	1.09691	0.75	// AT2G40300 // AT1G02730 // AT4G24150 // AT1G80490 // AT4G16780 // AT5G24630 // AT5G01600 // AT5G65930 // AT4G38600 // AT5G67100 // AT1G49040
GO:0022621	P	shoot system development	11	711	358	37767	0.083	1.08092	0.78	// AT2G40300 // AT1G02730 // AT4G24150 // AT1G80490 // AT4G16780 // AT5G24630 // AT5G01600 // AT5G65930 // AT4G38600 // AT5G67100 // AT1G49040
GO:0044255	P	cellular lipid metabolic process	17	711	618	37767	0.084	1.07572	0.78	// AT3G25830 // AT1G06290 // AT4G15560 // AT5G03730 // AT2G06050 // AT3G02630 // AT3G60500 // AT1G30040 // AT5G58770 // AT5G23670 // AT3G45040 // AT1G17420 // AT1G76680 // AT1G79750 // AT1G16540 // AT1G72520 // AT3G01420
GO:0032535	P	regulation of cellular component size	9	711	277	37767	0.086	1.0655	0.78	// AT1G69490 // AT4G16780 // AT3G08970 // AT2G29890 // AT2G40610 // AT5G24630 // AT5G05690 // AT1G54490 // AT1G49040
GO:0090066	P	regulation of anatomical structure size	9	711	277	37767	0.086	1.0655	0.78	// AT1G69490 // AT4G16780 // AT3G08970 // AT2G29890 // AT2G40610 // AT5G24630 // AT5G05690 // AT1G54490 // AT1G49040
GO:0051239	P	regulation of multicellular organismal process	9	711	277	37767	0.086	1.0655	0.78	// AT5G03730 // AT5G49160 // AT1G79730 // AT1G71696 // AT1G65480 // AT1G22770 // AT5G05690 // AT5G67100 // AT5G10510
GO:0010016	P	shoot morphogenesis	7	711	198	37767	0.087	1.06048	0.8	// AT4G16780 // AT1G80490 // AT5G24630 // AT5G65930 // AT4G38600 // AT5G67100 // AT1G49040
GO:0018130	P	heterocycle biosynthetic process	5	711	123	37767	0.089	1.05061	0.81	// AT5G26030 // AT5G17990 // AT5G54770 // AT4G15560 // AT1G03475
GO:0048580	P	regulation of post-embryonic development	7	711	200	37767	0.091	1.04096	0.82	// AT5G49160 // AT1G79730 // AT1G65480 // AT1G22770 // AT5G05690 // AT5G67100 // AT5G10510
GO:0015979	P	photosynthesis	6	711	162	37767	0.092	1.03621	0.82	// AT2G40300 // AT1G27730 // ATCG00680 // ATCG00340 // AT5G01600 // AT2G45770
GO:0031324	P	negative regulation of cellular metabolic process	5	711	124	37767	0.092	1.03621	0.82	// AT4G37460 // AT5G18230 // AT4G16780 // AT2G32700 // AT4G27270
GO:0032989	P	cellular component morphogenesis	9	711	289	37767	0.1	1	0.92	// AT5G46860 // AT4G16780 // AT3G08970 // AT5G24630 // AT2G40610 // AT5G65930 // AT4G38600 // AT5G05690 // AT1G54490
GO:0006720	P	isoprenoid metabolic process	6	711	168	37767	0.1	1	0.93	// AT3G25830 // AT4G15560 // AT5G03730 // AT1G16540 // AT5G58770 // AT1G30040
GO:0022622	P	root system development	8	711	255	37767	0.12	0.920819	1	// AT2G38120 // AT4G16780 // AT2G19560 // AT5G24630 // AT1G71696 // AT5G13080 // AT5G10510 // AT3G16785
GO:0048364	P	root development	8	711	255	37767	0.12	0.920819	1	// AT2G38120 // AT4G16780 // AT2G19560 // AT5G24630 // AT1G71696 // AT5G13080 // AT5G10510 // AT3G16785
GO:0042592	P	homeostatic process	7	711	216	37767	0.12	0.920819	1	// AT2G40300 // AT2G05210 // AT5G40370 // AT5G01600 // AT5G57160 // AT5G05690 // AT5G13820
GO:0070271	P	protein complex biogenesis	5	711	134	37767	0.12	0.920819	1	// AT1G26170 // ATCG00680 // AT3G23990 // AT2G29890 // AT3G09360
GO:0008299	P	isoprenoid biosynthetic process	5	711	135	37767	0.12	0.920819	1	// AT1G16540 // AT5G03730 // AT4G15560 // AT3G25830 // AT5G58770
GO:0006461	P	protein complex assembly	5	711	134	37767	0.12	0.920819	1	// AT1G26170 // ATCG00680 // AT3G23990 // AT2G29890 // AT3G09360
GO:0006974	P	response to DNA damage stimulus	7	711	221	37767	0.13	0.886057	1	// AT5G54770 // AT4G31150 // AT3G24320 // AT4G17020 // AT1G05055 // AT5G57160 // AT2G18760
GO:0055086	P	nucleobase, nucleoside and nucleotide metabolic process	7	711	221	37767	0.13	0.886057	1	// AT5G58240 // AT5G26667 // AT3G57550 // AT4G34890 // AT3G25610 // AT1G68710 // ATMG00640
GO:0006753	P	nucleoside phosphate metabolic process	6	711	180	37767	0.13	0.886057	1	// AT5G58240 // AT5G26667 // AT3G57550 // AT3G25610 // AT1G68710 // ATMG00640
GO:0046686	P	response to cadmium ion	6	711	178	37767	0.13	0.886057	1	// AT4G24490 // AT5G02790 // AT5G64250 // AT2G33590 // AT5G59190 // AT2G41380
GO:0009117	P	nucleotide metabolic process	6	711	180	37767	0.13	0.886057	1	// AT5G58240 // AT5G26667 // AT3G57550 // AT3G25610 // AT1G68710 // ATMG00640
GO:0009699	P	phenylpropanoid biosynthetic process	5	711	141	37767	0.13	0.886057	1	// AT5G48100 // AT5G24530 // AT2G33590 // AT2G23910 // AT1G49390
GO:0016049	P	cell growth	8	711	265	37767	0.14	0.853872	1	// AT1G69490 // AT4G16780 // AT3G08970 // AT5G24630 // AT2G40610 // AT5G05690 // AT1G54490 // AT1G49040
GO:0030001	P	metal ion transport	7	711	224	37767	0.14	0.853872	1	// AT2G40300 // AT5G55470 // AT5G60800 // AT2G28910 // AT5G01600 // AT5G41330 // AT2G18196
GO:0006812	P	cation transport	10	711	357	37767	0.15	0.823909	1	// AT2G40300 // AT5G55470 // AT5G01600 // AT5G60800 // AT2G28910 // ATMG00640 // AT2G43950 // AT5G41330 // AT2G18196 // AT2G47830
GO:0009888	P	tissue development	10	711	359	37767	0.15	0.823909	1	// AT1G72560 // AT2G38120 // AT5G03730 // AT1G80490 // AT5G24630 // AT1G71696 // AT5G65930 // AT4G38600 // AT1G49040 // AT5G10510
GO:0008361	P	regulation of cell size	8	711	274	37767	0.15	0.823909	1	// AT1G69490 // AT4G16780 // AT3G08970 // AT5G24630 // AT2G40610 // AT5G05690 // AT1G54490 // AT1G49040
GO:0006066	P	alcohol metabolic process	8	711	270	37767	0.15	0.823909	1	// AT5G43300 // AT4G15560 // AT3G02040 // AT4G26270 // AT5G58770 // AT5G23670 // AT1G63000 // AT5G40610
GO:0009555	P	pollen development	5	711	148	37767	0.15	0.823909	1	// AT5G23670 // AT4G14790 // AT3G21180 // AT1G19180 // AT3G02130
GO:0006457	P	protein folding	8	711	275	37767	0.16	0.79588	1	// AT4G13830 // AT3G08970 // AT2G32120 // AT5G02500 // AT5G49060 // AT5G27240 // AT1G16030 // AT5G16650
GO:0048366	P	leaf development	7	711	233	37767	0.16	0.79588	1	// AT2G40300 // AT4G24150 // AT5G24630 // AT5G01600 // AT4G38600 // AT5G67100 // AT5G65930
GO:0009913	P	epidermal cell differentiation	5	711	151	37767	0.16	0.79588	1	// AT4G38600 // AT5G65930 // AT2G38120 // AT5G24630 // AT1G49040
GO:0044262	P	cellular carbohydrate metabolic process	11	711	417	37767	0.17	0.769551	1	// AT5G43300 // AT4G15560 // AT1G27600 // AT1G23870 // AT1G35910 // AT3G02040 // AT1G05170 // AT4G26270 // AT1G32900 // AT1G63000 // AT5G40610
GO:0008544	P	epidermis development	5	711	153	37767	0.17	0.769551	1	// AT4G38600 // AT5G65930 // AT2G38120 // AT5G24630 // AT1G49040
GO:0007398	P	ectoderm development	5	711	153	37767	0.17	0.769551	1	// AT4G38600 // AT5G65930 // AT2G38120 // AT5G24630 // AT1G49040
GO:0016265	P	death	8	711	286	37767	0.18	0.744727	1	// AT4G25230 // AT4G37990 // AT3G51780 // AT5G36930 // AT2G19860 // AT3G16770 // AT1G02860 // AT3G01420
GO:0008219	P	cell death	8	711	286	37767	0.18	0.744727	1	// AT4G25230 // AT4G37990 // AT3G51780 // AT5G36930 // AT2G19860 // AT3G16770 // AT1G02860 // AT3G01420
GO:0048589	P	developmental growth	7	711	242	37767	0.18	0.744727	1	// AT4G16780 // AT3G08970 // AT2G40610 // AT1G71696 // AT5G05690 // AT1G54490 // AT5G10510
GO:0009751	P	response to salicylic acid stimulus	6	711	200	37767	0.18	0.744727	1	// AT1G76680 // AT1G80840 // AT4G05320 // AT2G40000 // AT1G02860 // AT3G01420
GO:0048507	P	meristem development	5	711	158	37767	0.18	0.744727	1	// AT1G71696 // AT1G72560 // AT1G80490 // AT5G03730 // AT5G10510
GO:0048316	P	seed development	13	711	530	37767	0.21	0.677781	1	// AT4G26500 // AT5G26742 // AT4G24210 // AT3G50790 // AT3G49240 // AT5G49160 // AT4G33990 // AT5G49360 // AT1G80490 // AT1G52920 // AT3G57870 // AT1G60170 // AT5G41480
GO:0044106	P	cellular amine metabolic process	11	711	438	37767	0.21	0.677781	1	// AT1G69040 // AT5G26710 // AT5G17990 // AT5G51690 // AT1G62960 // AT3G13110 // AT5G53120 // AT5G53460 // AT1G73500 // AT2G43820 // AT4G34030
GO:0065003	P	macromolecular complex assembly	6	711	210	37767	0.21	0.677781	1	// AT1G26170 // ATCG00680 // AT3G23990 // AT2G29890 // AT2G42510 // AT3G09360
GO:0048827	P	phyllome development	7	711	258	37767	0.22	0.657577	1	// AT2G40300 // AT4G24150 // AT5G24630 // AT5G01600 // AT4G38600 // AT5G67100 // AT5G65930
GO:0006281	P	DNA repair	6	711	214	37767	0.22	0.657577	1	// AT4G31150 // AT3G24320 // AT4G17020 // AT1G05055 // AT5G57160 // AT2G18760
GO:0006396	P	RNA processing	11	711	453	37767	0.24	0.619789	1	// AT2G30320 // AT4G32850 // AT5G26880 // AT5G09880 // AT1G60200 // AT3G60500 // AT4G17610 // AT2G42510 // AT1G14650 // ATCG00040 // AT3G56330
GO:0022607	P	cellular component assembly	7	711	265	37767	0.24	0.619789	1	// AT1G26170 // ATCG00680 // AT3G23990 // AT2G29890 // AT3G05330 // AT2G42510 // AT3G09360
GO:0009733	P	response to auxin stimulus	9	711	360	37767	0.25	0.60206	1	// AT2G14960 // AT2G38120 // AT4G16780 // AT2G46690 // AT1G16540 // AT4G36740 // AT4G05530 // AT5G57560 // AT3G04730
GO:0010154	P	fruit development	13	711	557	37767	0.26	0.585027	1	// AT4G26500 // AT5G26742 // AT4G24210 // AT3G50790 // AT3G49240 // AT5G49160 // AT4G33990 // AT5G49360 // AT1G80490 // AT1G52920 // AT3G57870 // AT1G60170 // AT5G41480
GO:0002376	P	immune system process	9	711	368	37767	0.26	0.585027	1	// AT4G25230 // AT1G80840 // AT5G06320 // AT5G36930 // AT4G37990 // AT4G37460 // AT2G40000 // AT1G02860 // AT4G18470
GO:0006955	P	immune response	9	711	367	37767	0.26	0.585027	1	// AT4G25230 // AT1G80840 // AT5G06320 // AT5G36930 // AT4G37990 // AT4G37460 // AT2G40000 // AT1G02860 // AT4G18470
GO:0051641	P	cellular localization	13	711	569	37767	0.28	0.552842	1	// AT1G26170 // AT5G46860 // AT1G72560 // AT3G51890 // AT2G45770 // AT5G56450 // AT5G61010 // AT5G15640 // AT1G14560 // AT2G47980 // AT5G59730 // AT2G22500 // AT5G54280
GO:0048869	P	cellular developmental process	12	711	520	37767	0.28	0.552842	1	// AT5G46860 // AT2G38120 // AT4G16780 // AT3G08970 // AT5G24630 // AT2G40610 // AT4G38600 // AT5G65930 // AT4G33050 // AT5G05690 // AT1G54490 // AT1G49040
GO:0048229	P	gametophyte development	6	711	233	37767	0.28	0.552842	1	// AT4G14790 // AT3G21180 // AT3G02130 // AT5G23670 // AT4G33050 // AT1G19180
GO:0060560	P	developmental growth involved in morphogenesis	5	711	186	37767	0.28	0.552842	1	// AT2G40610 // AT5G05690 // AT1G54490 // AT3G08970 // AT4G16780
GO:0009826	P	unidimensional cell growth	5	711	186	37767	0.28	0.552842	1	// AT2G40610 // AT5G05690 // AT1G54490 // AT3G08970 // AT4G16780
GO:0051649	P	establishment of localization in cell	12	711	525	37767	0.29	0.537602	1	// AT1G26170 // AT5G46860 // AT1G72560 // AT2G45770 // AT5G56450 // AT5G61010 // AT5G15640 // AT1G14560 // AT3G51890 // AT5G59730 // AT2G22500 // AT5G54280
GO:0006811	P	ion transport	10	711	427	37767	0.29	0.537602	1	// AT2G40300 // AT5G55470 // AT5G01600 // AT5G60800 // AT2G28910 // ATMG00640 // AT2G43950 // AT5G41330 // AT2G18196 // AT2G47830
GO:0050793	P	regulation of developmental process	9	711	377	37767	0.29	0.537602	1	// AT5G03730 // AT5G49160 // AT1G79730 // AT1G71696 // AT1G65480 // AT1G22770 // AT5G05690 // AT5G67100 // AT5G10510
GO:0009737	P	response to abscisic acid stimulus	9	711	378	37767	0.29	0.537602	1	// AT1G27730 // AT1G52920 // AT4G27630 // AT1G01720 // AT3G57870 // AT5G64750 // AT3G45640 // AT3G28210 // AT5G23720
GO:0043933	P	macromolecular complex subunit organization	6	711	235	37767	0.29	0.537602	1	// AT1G26170 // ATCG00680 // AT3G23990 // AT2G29890 // AT2G42510 // AT3G09360
GO:0006520	P	cellular amino acid metabolic process	10	711	430	37767	0.3	0.522879	1	// AT1G69040 // AT5G26710 // AT5G17990 // AT5G51690 // AT1G73500 // AT3G13110 // AT5G53460 // AT1G62960 // AT2G43820 // AT4G34030
GO:0012501	P	programmed cell death	6	711	244	37767	0.32	0.49485	1	// AT4G25230 // AT3G51780 // AT4G37990 // AT5G36930 // AT2G19860 // AT1G02860
GO:0048468	P	cell development	5	711	197	37767	0.32	0.49485	1	// AT4G38600 // AT2G38120 // AT5G24630 // AT3G08970 // AT5G65930
GO:0010629	P	negative regulation of gene expression	5	711	197	37767	0.32	0.49485	1	// AT4G37460 // AT5G18230 // AT4G16780 // AT2G32700 // AT4G27270
GO:0034622	P	cellular macromolecular complex assembly	5	711	200	37767	0.33	0.481486	1	// AT1G26170 // ATCG00680 // AT3G23990 // AT2G29890 // AT2G42510
GO:0044248	P	cellular catabolic process	16	711	746	37767	0.34	0.468521	1	// AT2G25490 // AT5G20620 // AT1G06290 // AT4G15420 // AT2G02390 // AT2G44140 // AT4G05050 // AT3G62760 // AT4G34030 // AT1G54490 // AT4G26270 // AT4G34890 // AT1G30040 // AT5G40610 // AT3G09270 // AT3G01420
GO:0006810	P	transport	37	711	1846	37767	0.37	0.431798	1	// AT5G15640 // AT1G72560 // AT3G26590 // AT5G61010 // AT5G44050 // AT2G45770 // AT5G46860 // AT2G38120 // AT1G17810 // AT5G65380 // AT5G41330 // AT5G01600 // AT5G07630 // AT3G25610 // AT5G59730 // AT1G59740 // AT2G18196 // AT2G47830 // AT2G40300 // AT3G54140 // AT2G41190 // AT5G55470 // AT5G56450 // AT2G48020 // AT5G60800 // AT4G05520 // AT3G51890 // AT1G68710 // ATMG00640 // AT5G54280 // AT1G26…
GO:0009639	P	response to red or far red light	5	711	210	37767	0.37	0.431798	1	// AT5G23670 // AT4G16780 // AT1G22770 // AT5G48150 // AT1G30040
GO:0051234	P	establishment of localization	37	711	1851	37767	0.38	0.420216	1	// AT5G15640 // AT1G72560 // AT3G26590 // AT5G61010 // AT5G44050 // AT2G45770 // AT5G46860 // AT2G38120 // AT1G17810 // AT5G65380 // AT5G41330 // AT5G01600 // AT5G07630 // AT3G25610 // AT5G59730 // AT1G59740 // AT2G18196 // AT2G47830 // AT2G40300 // AT3G54140 // AT2G41190 // AT5G55470 // AT5G56450 // AT2G48020 // AT5G60800 // AT4G05520 // AT3G51890 // AT1G68710 // ATMG00640 // AT5G54280 // AT1G26…
GO:0046907	P	intracellular transport	10	711	463	37767	0.38	0.420216	1	// AT1G26170 // AT5G46860 // AT1G72560 // AT2G45770 // AT5G56450 // AT5G15640 // AT1G14560 // AT3G51890 // AT2G22500 // AT5G54280
GO:0009793	P	embryonic development ending in seed dormancy	10	711	465	37767	0.38	0.420216	1	// AT4G26500 // AT5G26742 // AT3G50790 // AT3G49240 // AT5G49160 // AT4G33990 // AT1G80490 // AT3G57870 // AT1G60170 // AT5G41480
GO:0051179	P	localization	38	711	1922	37767	0.4	0.39794	1	// AT5G15640 // AT1G72560 // AT3G26590 // AT5G61010 // AT5G44050 // AT2G45770 // AT5G46860 // AT2G38120 // AT1G17810 // AT5G65380 // AT5G41330 // AT5G01600 // AT5G07630 // AT3G25610 // AT2G47980 // AT5G59730 // AT1G59740 // AT2G18196 // AT2G47830 // AT2G40300 // AT3G54140 // AT2G41190 // AT5G55470 // AT5G56450 // AT2G48020 // AT5G60800 // AT4G05520 // AT3G51890 // AT1G68710 // ATMG00640 // AT5G54…
GO:0010605	P	negative regulation of macromolecule metabolic process	5	711	219	37767	0.4	0.39794	1	// AT4G37460 // AT5G18230 // AT4G16780 // AT2G32700 // AT4G27270
GO:0007049	P	cell cycle	6	711	275	37767	0.42	0.376751	1	// AT5G49160 // AT5G24630 // AT3G05330 // AT4G38600 // AT2G47980 // AT1G49040
GO:0034621	P	cellular macromolecular complex subunit organization	5	711	224	37767	0.42	0.376751	1	// AT1G26170 // ATCG00680 // AT3G23990 // AT2G29890 // AT2G42510
GO:0009790	P	embryonic development	11	711	535	37767	0.43	0.366532	1	// AT4G26500 // AT5G26742 // AT3G50790 // AT3G49240 // AT5G49160 // AT4G33990 // AT1G80490 // AT3G57870 // AT2G32700 // AT1G60170 // AT5G41480
GO:0009414	P	response to water deprivation	5	711	229	37767	0.43	0.366532	1	// AT1G05260 // AT1G52890 // AT2G38470 // AT3G05700 // AT1G27730
GO:0009892	P	negative regulation of metabolic process	5	711	236	37767	0.46	0.337242	1	// AT4G37460 // AT5G18230 // AT4G16780 // AT2G32700 // AT4G27270
GO:0009415	P	response to water	5	711	240	37767	0.47	0.327902	1	// AT1G05260 // AT1G52890 // AT2G38470 // AT3G05700 // AT1G27730
GO:0045087	P	innate immune response	7	711	347	37767	0.48	0.318759	1	// AT4G25230 // AT5G36930 // AT4G37990 // AT4G37460 // AT2G40000 // AT1G02860 // AT4G18470
GO:0055085	P	transmembrane transport	5	711	244	37767	0.49	0.309804	1	// AT3G26590 // AT5G65380 // AT2G48020 // ATMG00640 // AT5G44050
GO:0030154	P	cell differentiation	7	711	355	37767	0.5	0.30103	1	// AT2G38120 // AT3G08970 // AT5G24630 // AT4G38600 // AT5G65930 // AT4G33050 // AT1G49040
GO:0033036	P	macromolecule localization	9	711	462	37767	0.51	0.29243	1	// AT1G26170 // AT5G46860 // AT1G72560 // AT3G51890 // AT5G07630 // AT3G25610 // AT2G47980 // AT1G68710 // AT2G45770
GO:0051186	P	cofactor metabolic process	5	711	308	37767	0.69	0.161151	1	// AT4G26500 // AT5G26030 // AT2G43820 // AT4G15560 // AT3G61530
GO:0044085	P	cellular component biogenesis	9	711	571	37767	0.75	0.124939	1	// AT1G26170 // AT1G02730 // ATCG00680 // AT3G23990 // AT2G29890 // AT3G05330 // AT3G03050 // AT2G42510 // AT3G09360
GO:0044265	P	cellular macromolecule catabolic process	7	711	465	37767	0.77	0.113509	1	// AT5G20620 // AT2G25490 // AT4G05050 // AT4G26270 // AT5G40610 // AT1G54490 // AT4G15420
GO:0006508	P	proteolysis	12	711	810	37767	0.83	0.0809219	1	// AT1G67690 // AT4G15420 // AT1G01650 // AT5G66960 // AT3G54940 // AT4G20310 // AT5G59190 // AT4G05050 // AT5G22850 // AT5G20620 // AT3G07990 // AT2G25490
GO:0008104	P	protein localization	5	711	408	37767	0.88	0.0555173	1	// AT1G26170 // AT5G46860 // AT3G51890 // AT2G47980 // AT2G45770
GO:0009056	P	catabolic process	18	711	1307	37767	0.93	0.0315171	1	// AT2G25490 // AT5G20620 // AT1G06290 // AT4G15420 // AT2G02390 // AT2G44140 // AT4G05050 // AT3G62760 // AT4G34030 // AT1G54490 // AT4G26270 // AT2G33580 // AT4G34890 // AT5G64570 // AT1G30040 // AT5G40610 // AT3G09270 // AT3G01420
GO:0007154	P	cell communication	19	711	1399	37767	0.94	0.0268721	1	// AT4G24210 // AT4G27290 // AT5G20150 // AT2G25490 // AT2G40940 // AT5G03730 // AT1G52920 // AT5G21170 // AT1G01720 // AT3G45640 // AT2G26070 // AT1G61400 // AT3G63010 // AT1G11410 // AT5G64750 // AT5G21040 // AT3G16785 // AT5G54310 // AT3G23150
GO:0006412	P	translation	13	711	1445	37767	1	0	1	// ATMG00210 // AT5G26710 // ATMG00090 // ATMG00290 // ATCG00800 // AT1G09640 // AT3G09360 // AT4G28360 // AT1G26910 // AT5G54940 // ATCG00050 // AT5G60390 // AT5G24490
GO:0009057	P	macromolecule catabolic process	8	711	982	37767	1	0	1	// AT5G20620 // AT2G25490 // AT4G05050 // AT4G26270 // AT5G64570 // AT5G40610 // AT1G54490 // AT4G15420
GO:0003824	F	catalytic activity	283	711	9638	37767	1.1e-16	15.9586	6.5e-14	// ATMG01360 // AT3G01820 // AT5G44790 // AT1G13680 // AT4G10490 // AT4G32790 // AT5G40270 // AT4G32360 // AT1G73500 // AT3G54460 // AT5G41480 // AT4G15560 // AT5G24530 // AT2G32150 // AT4G29090 // AT1G08830 // AT4G27470 // AT3G05580 // AT2G27760 // AT2G40940 // ATCG00180 // AT3G03050 // AT3G46570 // AT4G24100 // AT5G58240 // AT5G04870 // AT3G15620 // AT4G27270 // AT5G04940 // ATMG00730 // AT5G65…
GO:0016740	F	transferase activity	122	711	3321	37767	2e-12	11.699	5.8e-10	// AT4G15560 // AT5G02290 // AT1G73500 // AT1G02730 // AT5G45780 // AT4G29090 // AT2G27760 // AT2G40940 // ATCG00180 // AT3G03050 // AT4G24100 // AT5G04870 // AT3G11080 // AT3G57550 // AT3G11340 // AT3G06620 // AT3G24715 // AT1G55810 // AT3G23340 // AT1G70530 // AT2G02390 // AT3G28340 // AT5G53120 // AT3G45040 // AT3G61530 // AT4G08170 // AT5G23670 // AT3G51550 // AT2G19860 // AT4G17610 // AT4G23…
GO:0016772	F	transferase activity, transferring phosphorus-containing groups	76	711	1887	37767	1.2e-09	8.92082	2.2e-07	// AT4G26510 // AT2G48010 // AT5G03730 // AT1G55810 // AT1G73500 // AT5G21170 // AT5G02290 // AT2G19860 // AT1G54610 // AT3G57120 // AT1G11410 // AT3G45640 // AT5G45780 // AT1G67580 // AT4G29090 // AT5G11850 // AT3G51630 // AT1G09970 // AT2G40940 // ATCG00180 // AT4G24100 // AT3G01820 // AT3G02130 // AT5G04870 // AT4G18820 // AT3G26700 // AT4G23160 // AT3G57550 // AT1G53730 // AT4G22340 // AT4G26…
GO:0016301	F	kinase activity	68	711	1641	37767	3.2e-09	8.49485	4.6e-07	// AT4G26510 // AT2G48010 // AT1G55810 // AT1G73500 // AT5G21170 // AT5G02290 // AT2G19860 // AT1G54610 // AT5G03730 // AT1G11410 // AT3G45640 // AT5G45780 // AT1G67580 // AT3G23150 // AT5G11850 // AT3G25250 // AT1G09970 // AT2G40940 // AT4G08170 // AT4G18130 // AT4G24100 // AT3G01820 // AT3G02130 // AT5G04870 // AT3G26700 // AT4G23160 // AT3G57550 // AT1G53730 // AT4G26270 // AT3G11080 // AT4G27…
GO:0005488	F	binding	273	711	11258	37767	7.7e-07	6.11351	8.8e-05	// AT3G23150 // AT1G80840 // AT1G11950 // AT4G11660 // AT4G32360 // AT5G54940 // AT4G33000 // AT1G64260 // AT5G48100 // AT2G18760 // AT5G45780 // AT1G49040 // AT4G27470 // AT3G55580 // AT2G40940 // AT1G60560 // AT3G46570 // AT4G24100 // AT1G51140 // AT1G51350 // AT1G06070 // AT4G27270 // AT3G11080 // AT1G19180 // AT3G24715 // AT4G10960 // AT2G02250 // AT1G55810 // AT1G31200 // AT5G63790 // AT3G60…
GO:0016773	F	phosphotransferase activity, alcohol group as acceptor	45	711	1154	37767	7.3e-06	5.13668	0.0007	// AT2G48010 // AT1G73500 // AT5G21170 // AT4G32300 // AT2G19860 // AT1G11410 // AT3G45640 // AT5G45780 // AT1G67580 // AT3G23150 // AT5G11850 // AT2G40940 // AT4G08170 // AT4G24100 // AT3G02130 // AT5G04870 // AT3G26700 // AT4G26270 // AT4G27290 // AT3G06620 // AT3G24715 // AT3G03940 // AT5G35960 // AT1G55810 // AT5G35370 // AT5G03730 // AT3G06483 // AT3G57120 // AT3G51630 // AT1G54610 // AT3G45…
GO:0004672	F	protein kinase activity	39	711	953	37767	1.1e-05	4.95861	0.00086	// AT2G48010 // AT5G21170 // AT4G32300 // AT1G73500 // AT1G11410 // AT3G45640 // AT5G45780 // AT1G67580 // AT3G23150 // AT5G11850 // AT1G09970 // AT2G40940 // AT4G24100 // AT3G02130 // AT5G04870 // AT3G26700 // AT4G27290 // AT3G06620 // AT3G24715 // AT3G03940 // AT5G35960 // AT5G35370 // AT5G03730 // AT3G57120 // AT3G51630 // AT1G54610 // AT3G24550 // AT3G06483 // AT4G18130 // AT4G31390 // AT1G53…
GO:0042562	F	hormone binding	5	711	18	37767	5.4e-05	4.26761	0.0039	// AT1G52920 // AT4G27630 // AT2G38120 // AT2G40940 // AT3G23150
GO:0005524	F	ATP binding	46	711	1377	37767	0.0002	3.69897	0.013	// AT4G26510 // AT1G09970 // AT3G54460 // AT1G11410 // AT5G63020 // AT5G51280 // AT5G45780 // AT1G67580 // AT2G18760 // AT5G15920 // AT4G08170 // AT4G24100 // AT3G01820 // AT3G02130 // AT4G18820 // AT3G26700 // AT4G27290 // AT3G24715 // AT1G74310 // AT5G35960 // AT1G55810 // AT3G57120 // AT5G35370 // AT5G26742 // AT4G36280 // AT3G24320 // AT5G36930 // AT4G28070 // AT5G40010 // AT1G54610 // AT3G24…
GO:0032559	F	adenyl ribonucleotide binding	46	711	1384	37767	0.00023	3.63827	0.013	// AT4G26510 // AT1G09970 // AT3G54460 // AT1G11410 // AT5G63020 // AT5G51280 // AT5G45780 // AT1G67580 // AT2G18760 // AT5G15920 // AT4G08170 // AT4G24100 // AT3G01820 // AT3G02130 // AT4G18820 // AT3G26700 // AT4G27290 // AT3G24715 // AT1G74310 // AT5G35960 // AT1G55810 // AT3G57120 // AT5G35370 // AT5G26742 // AT4G36280 // AT3G24320 // AT5G36930 // AT4G28070 // AT5G40010 // AT1G54610 // AT3G24…
GO:0016757	F	transferase activity, transferring glycosyl groups	23	711	544	37767	0.00043	3.36653	0.021	// AT1G02730 // AT1G23870 // AT4G02390 // AT5G17990 // AT4G26510 // AT1G05680 // AT2G30140 // AT3G16520 // AT5G57560 // AT3G03050 // AT1G05170 // AT4G23990 // AT2G43820 // AT5G04500 // AT3G50740 // AT1G55810 // AT1G32900 // AT1G22360 // AT3G28340 // AT3G11340 // AT1G27600 // AT2G18700 // AT4G24000
GO:0030246	F	carbohydrate binding	11	711	162	37767	0.0004	3.39794	0.021	// AT2G02250 // AT1G09155 // AT1G31200 // AT5G35370 // AT3G54690 // AT1G12710 // AT1G61400 // AT1G11410 // AT4G32300 // AT1G78830 // AT4G27290
GO:0001883	F	purine nucleoside binding	46	711	1465	37767	0.00073	3.13668	0.025	// AT4G26510 // AT1G09970 // AT3G54460 // AT1G11410 // AT5G63020 // AT5G51280 // AT5G45780 // AT1G67580 // AT2G18760 // AT5G15920 // AT4G08170 // AT4G24100 // AT3G01820 // AT3G02130 // AT4G18820 // AT3G26700 // AT4G27290 // AT3G24715 // AT1G74310 // AT5G35960 // AT1G55810 // AT3G57120 // AT5G35370 // AT5G26742 // AT4G36280 // AT3G24320 // AT5G36930 // AT4G28070 // AT5G40010 // AT1G54610 // AT3G24…
GO:0001882	F	nucleoside binding	46	711	1465	37767	0.00073	3.13668	0.025	// AT4G26510 // AT1G09970 // AT3G54460 // AT1G11410 // AT5G63020 // AT5G51280 // AT5G45780 // AT1G67580 // AT2G18760 // AT5G15920 // AT4G08170 // AT4G24100 // AT3G01820 // AT3G02130 // AT4G18820 // AT3G26700 // AT4G27290 // AT3G24715 // AT1G74310 // AT5G35960 // AT1G55810 // AT3G57120 // AT5G35370 // AT5G26742 // AT4G36280 // AT3G24320 // AT5G36930 // AT4G28070 // AT5G40010 // AT1G54610 // AT3G24…
GO:0034061	F	DNA polymerase activity	5	711	34	37767	0.00073	3.13668	0.025	// ATCG00040 // AT2G13840 // AT5G67100 // AT4G18820 // AT4G29090
GO:0016491	F	oxidoreductase activity	46	711	1463	37767	0.00071	3.14874	0.025	// AT1G31600 // AT4G21580 // AT4G10490 // AT1G63000 // AT1G05260 // AT4G34890 // AT5G24530 // ATMG00220 // AT5G53460 // AT2G23910 // AT1G08830 // AT3G08970 // AT1G51410 // AT1G79750 // AT2G06050 // AT5G64250 // AT4G27270 // ATMG00730 // AT1G76680 // AT2G29350 // AT1G30040 // AT3G02630 // AT5G16970 // AT4G17370 // ATMG01360 // AT4G13010 // AT1G49390 // AT3G52960 // AT5G11770 // AT1G03475 // AT4G05…
GO:0030554	F	adenyl nucleotide binding	46	711	1465	37767	0.00073	3.13668	0.025	// AT4G26510 // AT1G09970 // AT3G54460 // AT1G11410 // AT5G63020 // AT5G51280 // AT5G45780 // AT1G67580 // AT2G18760 // AT5G15920 // AT4G08170 // AT4G24100 // AT3G01820 // AT3G02130 // AT4G18820 // AT3G26700 // AT4G27290 // AT3G24715 // AT1G74310 // AT5G35960 // AT1G55810 // AT3G57120 // AT5G35370 // AT5G26742 // AT4G36280 // AT3G24320 // AT5G36930 // AT4G28070 // AT5G40010 // AT1G54610 // AT3G24…
GO:0004674	F	protein serine/threonine kinase activity	26	711	681	37767	0.00081	3.09151	0.025	// AT2G48010 // AT5G21170 // AT1G09970 // AT1G11410 // AT3G45640 // AT5G45780 // AT3G26700 // AT3G23150 // AT4G24100 // AT3G02130 // AT5G04870 // AT4G27290 // AT3G24715 // AT3G03940 // AT5G35960 // AT5G35370 // AT5G03730 // AT1G54610 // AT1G67580 // AT1G53730 // AT3G47570 // AT3G58640 // AT4G21380 // AT1G12460 // AT1G61400 // AT5G15080
GO:0030528	F	transcription regulator activity	68	711	2417	37767	0.00083	3.08092	0.025	// AT1G07530 // AT3G23230 // AT1G80840 // AT5G48150 // AT4G11660 // AT1G01520 // AT3G44460 // AT5G18230 // AT1G11950 // AT4G16780 // AT4G38960 // AT5G64750 // AT1G68920 // AT5G54680 // AT4G18470 // AT5G06839 // AT5G10510 // AT5G57390 // AT5G13330 // AT2G28550 // AT4G22070 // AT1G10170 // AT3G49760 // AT3G60030 // AT3G61830 // AT1G51140 // AT2G40140 // AT4G17020 // AT3G15510 // AT3G16770 // AT3G62…
GO:0003677	F	DNA binding	77	711	2892	37767	0.0017	2.76955	0.048	// AT1G07530 // AT3G23230 // AT1G80840 // AT5G64750 // AT4G11660 // AT1G01520 // AT3G44460 // AT3G54460 // AT2G28550 // AT1G28560 // AT5G48150 // AT5G16680 // AT1G68920 // AT3G42170 // AT1G12440 // AT5G62020 // AT5G06839 // AT5G10510 // AT5G57390 // AT5G13330 // AT5G54680 // AT4G22070 // AT2G05210 // AT3G49760 // AT3G60030 // AT3G61830 // AT1G51140 // AT4G18820 // AT2G28710 // AT1G01720 // AT3G15…
GO:0032555	F	purine ribonucleotide binding	48	711	1631	37767	0.0021	2.67778	0.054	// AT4G26510 // AT2G19860 // AT3G54460 // AT1G11410 // AT5G63020 // AT5G51280 // AT5G45780 // AT1G67580 // AT2G45770 // AT2G18760 // AT5G15920 // AT4G08170 // AT4G24100 // AT3G01820 // AT3G02130 // AT4G18820 // AT3G26700 // AT4G27290 // AT3G24715 // AT1G74310 // AT5G35960 // AT1G55810 // AT3G57120 // AT5G35370 // AT5G26742 // AT4G27630 // AT4G36280 // AT3G24320 // AT5G36930 // AT4G28070 // AT5G40…
GO:0032553	F	ribonucleotide binding	48	711	1631	37767	0.0021	2.67778	0.054	// AT4G26510 // AT2G19860 // AT3G54460 // AT1G11410 // AT5G63020 // AT5G51280 // AT5G45780 // AT1G67580 // AT2G45770 // AT2G18760 // AT5G15920 // AT4G08170 // AT4G24100 // AT3G01820 // AT3G02130 // AT4G18820 // AT3G26700 // AT4G27290 // AT3G24715 // AT1G74310 // AT5G35960 // AT1G55810 // AT3G57120 // AT5G35370 // AT5G26742 // AT4G27630 // AT4G36280 // AT3G24320 // AT5G36930 // AT4G28070 // AT5G40…
GO:0003700	F	transcription factor activity	60	711	2173	37767	0.0025	2.60206	0.063	// AT1G07530 // AT3G23230 // AT1G80840 // AT5G48150 // AT4G11660 // AT1G01520 // AT3G44460 // AT1G11950 // AT4G38960 // AT5G64750 // AT1G68920 // AT5G54680 // AT5G62020 // AT5G06839 // AT5G10510 // AT5G57390 // AT5G13330 // AT2G28550 // AT4G22070 // AT1G10170 // AT3G49760 // AT3G60030 // AT3G61830 // AT1G51140 // AT2G40140 // AT3G15510 // AT3G16770 // AT3G62420 // AT5G22380 // AT5G63790 // AT4G18…
GO:0005529	F	sugar binding	6	711	70	37767	0.0029	2.5376	0.068	// AT5G35370 // AT3G54690 // AT1G61400 // AT1G11410 // AT1G78830 // AT4G27290
GO:0000166	F	nucleotide binding	61	711	2267	37767	0.004	2.39794	0.093	// AT4G26510 // AT2G19860 // AT3G54460 // AT1G11410 // AT5G63020 // AT5G51280 // AT2G18760 // AT3G26560 // AT5G45780 // AT3G24550 // AT2G45770 // AT1G76460 // AT4G35140 // AT5G15920 // AT4G08170 // AT4G24100 // AT3G01820 // AT3G02130 // AT4G18820 // AT3G21215 // AT4G27270 // AT3G47570 // AT3G24715 // AT1G74310 // AT5G35960 // AT1G55810 // AT3G57120 // AT5G35370 // AT5G26742 // AT1G67580 // AT4G27…
GO:0017076	F	purine nucleotide binding	48	711	1713	37767	0.0051	2.29243	0.11	// AT4G26510 // AT2G19860 // AT3G54460 // AT1G11410 // AT5G63020 // AT5G51280 // AT5G45780 // AT1G67580 // AT2G45770 // AT2G18760 // AT5G15920 // AT4G08170 // AT4G24100 // AT3G01820 // AT3G02130 // AT4G18820 // AT3G26700 // AT4G27290 // AT3G24715 // AT1G74310 // AT5G35960 // AT1G55810 // AT3G57120 // AT5G35370 // AT5G26742 // AT4G27630 // AT4G36280 // AT3G24320 // AT5G36930 // AT4G28070 // AT5G40…
GO:0046527	F	glucosyltransferase activity	8	711	136	37767	0.0055	2.25964	0.11	// AT3G50740 // AT1G02730 // AT3G03050 // AT4G24000 // AT4G23990 // AT1G05680 // AT3G16520 // AT2G43820
GO:0031406	F	carboxylic acid binding	5	711	56	37767	0.0054	2.26761	0.11	// AT2G20830 // AT4G27630 // AT3G01990 // AT1G03070 // AT1G52920
GO:0042578	F	phosphoric ester hydrolase activity	18	711	481	37767	0.0059	2.22915	0.12	// AT2G33700 // AT3G05580 // AT1G23870 // AT1G07010 // AT5G34850 // AT4G18140 // AT1G35910 // AT1G13680 // AT1G17710 // AT5G43300 // AT3G02040 // AT3G14205 // AT1G64040 // AT3G10550 // AT5G46410 // AT2G18280 // AT5G23720 // AT3G16785
GO:0016758	F	transferase activity, transferring hexosyl groups	14	711	340	37767	0.0067	2.17393	0.13	// AT3G50740 // AT1G02730 // AT3G03050 // AT1G22360 // AT1G05170 // AT3G28340 // AT4G24000 // AT4G23990 // AT1G05680 // AT2G30140 // AT3G16520 // AT5G57560 // AT2G43820 // AT3G11340
GO:0016787	F	hydrolase activity	85	711	3468	37767	0.0085	2.07058	0.16	// AT4G14790 // AT1G03220 // AT1G67690 // AT5G44790 // AT1G02850 // AT2G15230 // AT5G58240 // AT1G32170 // AT2G44140 // AT5G20950 // AT3G18520 // AT4G11570 // AT3G54460 // AT4G10030 // AT3G14360 // AT1G03750 // AT5G51280 // AT5G46410 // AT1G74310 // AT5G57560 // AT2G32150 // AT5G64570 // AT3G16785 // AT3G59140 // AT5G43300 // AT2G18760 // AT3G05580 // AT4G15420 // AT4G18140 // AT1G23870 // AT3G46…
GO:0004712	F	protein serine/threonine/tyrosine kinase activity	5	711	73	37767	0.015	1.82391	0.26	// AT3G46920 // AT5G11850 // AT5G03730 // AT3G06620 // AT1G73500
GO:0008081	F	phosphoric diester hydrolase activity	5	711	73	37767	0.015	1.82391	0.26	// AT3G02040 // AT5G43300 // AT2G18280 // AT1G13680 // AT3G16785
GO:0004713	F	protein tyrosine kinase activity	9	711	203	37767	0.018	1.74473	0.3	// AT3G58640 // AT5G35370 // AT3G57120 // AT3G26700 // AT1G61400 // AT1G11410 // AT1G54610 // AT4G27290 // AT3G24715
GO:0016779	F	nucleotidyltransferase activity	9	711	207	37767	0.02	1.69897	0.32	// ATCG00180 // AT4G32850 // AT4G18820 // AT4G22340 // AT2G13840 // AT3G45040 // ATCG00040 // AT5G67100 // AT4G29090
GO:0046983	F	protein dimerization activity	7	711	144	37767	0.023	1.63827	0.36	// AT3G16050 // AT4G16780 // AT5G54770 // AT3G62420 // AT5G49450 // AT5G40610 // AT4G10960
GO:0004386	F	helicase activity	8	711	182	37767	0.026	1.58503	0.4	// AT4G14790 // AT5G26742 // AT5G63120 // AT3G26560 // AT3G54460 // AT5G51280 // AT1G03750 // AT2G18760
GO:0005515	F	protein binding	70	711	2944	37767	0.029	1.5376	0.44	// AT3G16050 // AT5G61010 // AT4G25230 // AT2G23320 // AT3G44460 // AT5G57160 // AT1G33590 // AT3G06190 // AT5G49060 // AT5G20910 // AT3G54460 // AT3G45640 // AT5G16680 // AT2G23780 // AT5G60390 // AT1G49040 // AT5G46860 // AT3G09360 // AT3G53830 // AT2G02010 // AT2G25490 // AT4G05320 // AT4G37460 // AT1G31440 // AT3G16770 // AT3G62420 // AT5G65930 // AT3G15410 // AT3G11080 // AT1G19180 // AT5G59…
GO:0016879	F	ligase activity, forming carbon-nitrogen bonds	14	711	423	37767	0.034	1.46852	0.49	// AT5G41480 // AT4G27470 // AT2G25490 // AT4G25230 // AT3G18710 // AT3G57870 // AT1G65430 // AT5G01830 // AT4G38600 // AT4G34880 // AT5G14420 // AT1G02860 // AT3G53090 // AT4G34030
GO:0016765	F	transferase activity, transferring alkyl or aryl (other than methyl) groups	7	711	158	37767	0.034	1.46852	0.49	// AT4G24490 // AT2G27760 // AT2G02390 // AT5G58770 // AT5G53120 // AT3G09270 // AT3G62760
GO:0016627	F	oxidoreductase activity, acting on the CH-CH group of donors	5	711	93	37767	0.036	1.4437	0.5	// AT1G06290 // AT2G06050 // AT1G76680 // AT1G03475 // AT5G16970
GO:0003676	F	nucleic acid binding	108	711	4842	37767	0.037	1.4318	0.51	// AT1G80840 // AT4G11660 // AT3G54460 // AT4G29090 // AT3G60030 // AT1G51140 // AT5G09880 // AT5G24630 // AT5G18450 // AT1G50420 // AT2G26150 // AT5G54900 // AT4G11070 // AT5G51980 // AT5G65510 // AT5G46910 // AT5G03720 // AT2G37520 // AT3G04730 // AT4G36740 // AT1G60200 // AT5G54310 // AT1G31600 // AT1G08620 // AT4G17610 // AT5G64750 // AT1G47490 // AT3G56330 // AT2G05210 // AT3G61830 // AT3G16…
GO:0016887	F	ATPase activity	15	711	482	37767	0.045	1.34679	0.6	// AT4G14790 // AT5G26742 // AT5G44790 // AT3G26560 // AT3G59140 // AT3G21180 // AT5G40010 // AT1G74310 // AT4G28070 // AT4G02480 // AT5G51280 // AT5G63120 // AT3G25610 // AT3G60160 // AT1G68710
GO:0016881	F	acid-amino acid ligase activity	12	711	364	37767	0.049	1.3098	0.63	// AT5G41480 // AT4G27470 // AT2G25490 // AT4G25230 // AT3G57870 // AT1G65430 // AT5G01830 // AT4G38600 // AT5G14420 // AT1G02860 // AT3G53090 // AT3G18710
GO:0016791	F	phosphatase activity	13	711	407	37767	0.05	1.30103	0.64	// AT2G33700 // AT3G05580 // AT1G23870 // AT1G07010 // AT5G34850 // AT4G18140 // AT1G35910 // AT1G17710 // AT3G14205 // AT1G64040 // AT5G46410 // AT5G23720 // AT3G10550
GO:0022857	F	transmembrane transporter activity	29	711	1128	37767	0.062	1.20761	0.73	// AT1G72560 // AT5G44790 // AT3G26590 // AT5G44050 // AT4G36790 // ATMG00220 // AT3G59140 // AT2G38120 // AT1G17810 // AT5G65380 // AT5G41330 // AT5G52450 // ATMG00730 // AT2G39130 // AT3G25610 // AT2G47830 // AT3G18830 // ATMG01360 // AT2G41190 // AT5G55470 // AT2G48020 // AT3G60160 // AT1G68710 // ATMG00640 // AT4G32650 // AT3G21180 // AT5G13550 // AT2G43950 // AT2G22500
GO:0008194	F	UDP-glycosyltransferase activity	8	711	219	37767	0.061	1.21467	0.73	// AT3G50740 // AT1G22360 // AT3G28340 // AT1G05680 // AT2G30140 // AT3G16520 // AT2G43820 // AT3G11340
GO:0016616	F	oxidoreductase activity, acting on the CH-OH group of donors, NAD or NADP as acceptor	6	711	145	37767	0.062	1.20761	0.73	// AT4G37990 // AT1G51410 // AT2G29350 // AT1G63000 // AT1G79750 // AT5G40610
GO:0019787	F	small conjugating protein ligase activity	11	711	336	37767	0.059	1.22915	0.73	// AT4G27470 // AT2G25490 // AT4G25230 // AT3G57870 // AT1G65430 // AT5G01830 // AT4G38600 // AT5G14420 // AT1G02860 // AT3G53090 // AT3G18710
GO:0016818	F	hydrolase activity, acting on acid anhydrides, in phosphorus-containing anhydrides	22	711	837	37767	0.08	1.09691	0.83	// AT4G14790 // AT5G44790 // AT5G58240 // AT3G54460 // AT5G51280 // AT1G03750 // AT3G59140 // AT3G60160 // AT4G18820 // AT5G65930 // AT3G25610 // AT1G74310 // AT4G28070 // AT5G40010 // AT2G18760 // AT1G68710 // AT5G54280 // AT5G26742 // AT5G63120 // AT3G26560 // AT3G21180 // AT4G02480
GO:0016817	F	hydrolase activity, acting on acid anhydrides	22	711	839	37767	0.081	1.09151	0.83	// AT4G14790 // AT5G44790 // AT5G58240 // AT3G54460 // AT5G51280 // AT1G03750 // AT3G59140 // AT3G60160 // AT4G18820 // AT5G65930 // AT3G25610 // AT1G74310 // AT4G28070 // AT5G40010 // AT2G18760 // AT1G68710 // AT5G54280 // AT5G26742 // AT5G63120 // AT3G26560 // AT3G21180 // AT4G02480
GO:0016874	F	ligase activity	16	711	564	37767	0.075	1.12494	0.83	// AT5G41480 // AT4G27470 // AT2G25490 // AT4G25230 // AT5G26710 // AT3G18710 // AT3G57870 // AT1G65430 // AT5G01830 // AT5G57160 // AT4G38600 // AT4G34880 // AT5G14420 // AT1G02860 // AT3G53090 // AT4G34030
GO:0005215	F	transporter activity	36	711	1477	37767	0.075	1.12494	0.83	// AT1G72560 // AT5G44790 // AT3G26590 // AT3G18830 // AT5G44050 // AT4G36790 // ATMG00220 // AT3G59140 // AT2G38120 // AT1G17810 // AT5G65380 // AT5G41330 // AT5G52450 // AT5G07630 // ATMG00730 // AT2G39130 // AT3G25610 // AT1G59740 // AT2G47830 // AT3G54140 // ATMG01360 // AT2G41190 // AT5G55470 // AT5G56450 // AT2G48020 // AT3G60160 // AT1G68710 // ATMG00640 // AT1G26170 // AT4G32650 // AT1G63…
GO:0017111	F	nucleoside-triphosphatase activity	21	711	792	37767	0.08	1.09691	0.83	// AT4G14790 // AT5G26742 // AT2G18760 // AT5G44790 // AT3G26560 // AT3G59140 // AT3G21180 // AT5G40010 // AT5G63120 // AT4G18820 // AT1G74310 // AT3G54460 // AT5G65930 // AT4G28070 // AT4G02480 // AT5G51280 // AT1G03750 // AT3G25610 // AT3G60160 // AT1G68710 // AT5G54280
GO:0008270	F	zinc ion binding	32	711	1299	37767	0.08	1.09691	0.83	// AT4G25230 // AT4G21580 // AT5G38895 // AT5G20910 // AT3G54460 // AT4G38960 // AT1G64260 // AT5G51280 // AT5G16680 // AT2G23780 // AT4G27470 // AT1G58180 // AT4G15420 // AT1G60560 // AT1G55915 // AT3G09360 // AT1G71980 // AT3G47160 // AT1G50440 // AT4G13010 // AT4G01270 // AT5G25560 // AT1G27730 // AT2G44580 // AT5G51980 // AT4G36860 // AT4G14920 // AT2G37520 // AT5G22920 // AT5G63280 // AT1G12…
GO:0016462	F	pyrophosphatase activity	22	711	832	37767	0.076	1.11919	0.83	// AT4G14790 // AT5G44790 // AT5G58240 // AT3G54460 // AT5G51280 // AT1G03750 // AT3G59140 // AT3G60160 // AT4G18820 // AT5G65930 // AT3G25610 // AT1G74310 // AT4G28070 // AT5G40010 // AT2G18760 // AT1G68710 // AT5G54280 // AT5G26742 // AT5G63120 // AT3G26560 // AT3G21180 // AT4G02480
GO:0042623	F	ATPase activity, coupled	11	711	359	37767	0.084	1.07572	0.85	// AT4G14790 // AT5G26742 // AT5G44790 // AT3G26560 // AT3G59140 // AT3G21180 // AT5G51280 // AT5G63120 // AT3G25610 // AT3G60160 // AT1G68710
GO:0004842	F	ubiquitin-protein ligase activity	10	711	324	37767	0.093	1.03152	0.9	// AT4G27470 // AT2G25490 // AT4G25230 // AT1G65430 // AT5G01830 // AT4G38600 // AT5G14420 // AT1G02860 // AT3G53090 // AT3G18710
GO:0008026	F	ATP-dependent helicase activity	5	711	128	37767	0.1	1	0.9	// AT5G51280 // AT4G14790 // AT5G63120 // AT3G26560 // AT5G26742
GO:0046914	F	transition metal ion binding	38	711	1618	37767	0.1	1	0.9	// AT4G25230 // AT4G21580 // AT1G27730 // AT5G38895 // AT5G20910 // AT3G54460 // AT4G38960 // AT1G64260 // AT5G51280 // AT5G16680 // AT2G23780 // AT4G27470 // AT1G58180 // AT4G15420 // AT1G60560 // AT1G55915 // AT3G09360 // AT3G02630 // AT2G40300 // AT1G71980 // AT3G47160 // AT1G50440 // AT4G13010 // AT4G01270 // AT5G25560 // AT5G48100 // AT2G44580 // AT5G51980 // AT4G36860 // AT4G14920 // AT2G37…
GO:0022891	F	substrate-specific transmembrane transporter activity	23	711	908	37767	0.1	1	0.9	// AT1G72560 // AT5G44790 // AT4G36790 // ATMG00220 // AT2G38120 // AT1G17810 // AT5G41330 // ATMG01360 // AT2G39130 // AT3G25610 // AT2G47830 // AT3G18830 // ATMG00730 // AT2G41190 // AT5G55470 // AT2G48020 // AT1G68710 // ATMG00640 // AT4G32650 // AT3G21180 // AT5G13550 // AT2G43950 // AT2G22500
GO:0046872	F	metal ion binding	46	711	1997	37767	0.098	1.00877	0.9	// AT4G25230 // AT4G21580 // AT5G38895 // AT5G20910 // AT3G54460 // AT4G33000 // AT4G38960 // AT1G64260 // AT5G48100 // AT5G51280 // AT5G16680 // AT2G23780 // AT5G25560 // AT4G27470 // AT1G58180 // AT4G15420 // AT4G32060 // AT1G60560 // AT1G55915 // AT3G09360 // AT2G18196 // AT3G02630 // AT2G40300 // AT1G71980 // AT3G47160 // AT1G50440 // AT4G13010 // AT4G01270 // AT5G60800 // AT3G14520 // AT4G05…
GO:0043167	F	ion binding	48	711	2087	37767	0.094	1.02687	0.9	// AT4G25230 // AT4G21580 // AT5G38895 // AT5G20910 // AT3G54460 // AT4G33000 // AT4G38960 // AT1G64260 // AT5G48100 // AT5G51280 // AT5G16680 // AT2G23780 // AT5G25560 // AT4G27470 // AT1G58180 // AT4G15420 // AT4G32060 // AT1G60560 // AT1G55915 // AT3G09360 // AT2G18196 // AT3G02630 // AT2G40300 // AT1G71980 // AT3G47160 // AT1G50440 // AT4G13010 // AT4G01270 // AT5G60800 // AT3G14520 // AT4G05…
GO:0070035	F	purine NTP-dependent helicase activity	5	711	128	37767	0.1	1	0.9	// AT5G51280 // AT4G14790 // AT5G63120 // AT3G26560 // AT5G26742
GO:0043169	F	cation binding	48	711	2087	37767	0.094	1.02687	0.9	// AT4G25230 // AT4G21580 // AT5G38895 // AT5G20910 // AT3G54460 // AT4G33000 // AT4G38960 // AT1G64260 // AT5G48100 // AT5G51280 // AT5G16680 // AT2G23780 // AT5G25560 // AT4G27470 // AT1G58180 // AT4G15420 // AT4G32060 // AT1G60560 // AT1G55915 // AT3G09360 // AT2G18196 // AT3G02630 // AT2G40300 // AT1G71980 // AT3G47160 // AT1G50440 // AT4G13010 // AT4G01270 // AT5G60800 // AT3G14520 // AT4G05…
GO:0016788	F	hydrolase activity, acting on ester bonds	29	711	1200	37767	0.11	0.958607	0.92	// AT2G15230 // AT5G22250 // AT5G46410 // AT3G16785 // AT5G43300 // AT3G05580 // AT1G13680 // AT1G23870 // AT4G18140 // AT3G14360 // AT3G14205 // AT4G31150 // AT5G23720 // AT3G10550 // AT1G07010 // AT1G17710 // AT3G60500 // AT4G19420 // AT2G18280 // AT1G54490 // AT2G33700 // AT3G50790 // AT2G32415 // AT5G34850 // AT1G35910 // AT3G02040 // AT5G42905 // AT4G13550 // AT1G64040
GO:0022892	F	substrate-specific transporter activity	26	711	1059	37767	0.11	0.958607	0.92	// AT1G72560 // AT5G44790 // AT3G18830 // AT4G36790 // ATMG00220 // AT2G38120 // AT1G17810 // AT5G41330 // AT5G07630 // ATMG00730 // AT2G39130 // AT3G25610 // AT2G47830 // AT3G54140 // ATMG01360 // AT2G41190 // AT5G55470 // AT2G48020 // AT1G68710 // ATMG00640 // AT1G26170 // AT4G32650 // AT3G21180 // AT5G13550 // AT2G43950 // AT2G22500
GO:0060089	F	molecular transducer activity	12	711	422	37767	0.11	0.958607	0.92	// AT4G21380 // AT2G48010 // AT2G40940 // AT4G38350 // AT5G36930 // AT3G06483 // AT3G15354 // AT2G02710 // AT5G48150 // AT3G45640 // AT4G18130 // AT3G23150
GO:0004871	F	signal transducer activity	12	711	422	37767	0.11	0.958607	0.92	// AT4G21380 // AT2G48010 // AT2G40940 // AT4G38350 // AT5G36930 // AT3G06483 // AT3G15354 // AT2G02710 // AT5G48150 // AT3G45640 // AT4G18130 // AT3G23150
GO:0004175	F	endopeptidase activity	8	711	257	37767	0.12	0.920819	0.97	// AT1G67690 // AT1G03220 // AT1G01650 // AT5G66960 // AT3G54940 // AT4G20310 // AT5G59190 // AT5G22850
GO:0015075	F	ion transmembrane transporter activity	17	711	655	37767	0.12	0.920819	0.97	// AT3G18830 // AT5G44790 // AT4G32650 // AT2G43950 // AT3G21180 // AT5G55470 // AT2G48020 // AT5G13550 // AT5G41330 // ATMG01360 // ATMG00730 // AT4G36790 // AT3G25610 // ATMG00220 // AT1G68710 // ATMG00640 // AT2G47830
GO:0016829	F	lyase activity	12	711	430	37767	0.12	0.920819	0.97	// AT5G26030 // AT5G54960 // AT1G80160 // AT1G58180 // AT2G41460 // AT1G16540 // AT5G51690 // AT3G25830 // AT1G62960 // AT3G15620 // AT3G14520 // AT5G64300
GO:0004091	F	carboxylesterase activity	5	711	378	37767	0.84	0.0757207	1	// AT4G19420 // AT4G13550 // AT3G14360 // AT2G15230 // AT3G50790
GO:0015399	F	primary active transmembrane transporter activity	6	711	244	37767	0.32	0.49485	1	// AT3G59140 // AT5G44790 // AT3G21180 // AT3G25610 // AT3G60160 // AT1G68710
GO:0008324	F	cation transmembrane transporter activity	13	711	503	37767	0.16	0.79588	1	// AT3G18830 // AT5G44790 // AT4G32650 // AT3G21180 // AT5G55470 // AT2G48020 // ATMG01360 // ATMG00730 // AT4G36790 // ATMG00220 // AT5G41330 // ATMG00640 // AT2G47830
GO:0048037	F	cofactor binding	5	711	246	37767	0.5	0.30103	1	// AT4G27270 // AT2G23910 // AT5G40610 // AT3G02280 // AT2G33590
GO:0016853	F	isomerase activity	5	711	265	37767	0.56	0.251812	1	// AT5G48570 // AT2G30320 // AT3G54690 // AT1G63000 // AT4G10960
GO:0003735	F	structural constituent of ribosome	8	711	494	37767	0.71	0.148742	1	// ATMG00210 // ATMG00090 // ATMG00290 // AT1G26910 // AT4G28360 // ATCG00800 // ATCG00050 // AT5G24490
GO:0070011	F	peptidase activity, acting on L-amino acid peptides	11	711	579	37767	0.53	0.275724	1	// AT1G67690 // AT1G03220 // AT1G01650 // AT5G66960 // AT5G59190 // AT3G54940 // AT4G20310 // AT4G33090 // AT5G22030 // AT3G07990 // AT5G22850
GO:0016741	F	transferase activity, transferring one-carbon groups	8	711	275	37767	0.16	0.79588	1	// AT3G23470 // AT2G41380 // AT5G49160 // AT5G04940 // AT4G17610 // AT5G26880 // AT3G56330 // AT3G61530
GO:0019825	F	oxygen binding	6	711	255	37767	0.35	0.455932	1	// AT4G31940 // AT1G64950 // AT4G37370 // AT3G26310 // AT5G25140 // AT5G05690
GO:0016563	F	transcription activator activity	5	711	177	37767	0.25	0.60206	1	// AT3G09360 // AT1G01720 // AT3G16770 // AT3G44460 // AT4G24150
GO:0016298	F	lipase activity	5	711	161	37767	0.19	0.721246	1	// AT3G14360 // AT4G13550 // AT1G13680 // AT2G15230 // AT3G16785
GO:0022890	F	inorganic cation transmembrane transporter activity	7	711	228	37767	0.15	0.823909	1	// AT5G44790 // ATMG01360 // AT3G21180 // AT5G55470 // ATMG00730 // ATMG00220 // ATMG00640
GO:0016798	F	hydrolase activity, acting on glycosyl bonds	12	711	526	37767	0.29	0.537602	1	// AT3G47040 // AT1G02850 // AT5G24090 // AT5G49360 // AT5G20950 // AT5G20250 // AT5G18670 // AT1G32170 // AT3G45940 // AT5G64570 // AT5G57560 // AT3G46570
GO:0016705	F	oxidoreductase activity, acting on paired donors, with incorporation or reduction of molecular oxygen	5	711	198	37767	0.32	0.49485	1	// AT1G49390 // AT3G02630 // AT5G24530 // AT1G30040 // AT4G10490
GO:0005516	F	calmodulin binding	7	711	231	37767	0.15	0.823909	1	// AT2G23320 // AT2G02010 // AT4G33050 // AT5G65930 // AT5G48570 // AT5G60390 // AT3G21180
GO:0046873	F	metal ion transmembrane transporter activity	5	711	168	37767	0.22	0.657577	1	// AT3G21180 // AT5G55470 // AT5G44790 // AT4G32650 // AT5G41330
GO:0004553	F	hydrolase activity, hydrolyzing O-glycosyl compounds	10	711	476	37767	0.41	0.387216	1	// AT1G02850 // AT5G24090 // AT5G49360 // AT5G20950 // AT5G20250 // AT5G18670 // AT3G45940 // AT5G64570 // AT3G47040 // AT3G46570
GO:0015405	F	P-P-bond-hydrolysis-driven transmembrane transporter activity	6	711	243	37767	0.31	0.508638	1	// AT3G59140 // AT5G44790 // AT3G21180 // AT3G25610 // AT3G60160 // AT1G68710
GO:0008168	F	methyltransferase activity	8	711	273	37767	0.15	0.823909	1	// AT3G23470 // AT2G41380 // AT5G49160 // AT5G04940 // AT4G17610 // AT5G26880 // AT3G56330 // AT3G61530
GO:0042626	F	ATPase activity, coupled to transmembrane movement of substances	6	711	181	37767	0.13	0.886057	1	// AT3G59140 // AT5G44790 // AT3G21180 // AT3G25610 // AT3G60160 // AT1G68710
GO:0008233	F	peptidase activity	14	711	646	37767	0.34	0.468521	1	// AT1G71980 // AT1G67690 // AT4G15420 // AT1G01650 // AT5G66960 // AT5G59190 // AT2G44140 // AT4G20310 // AT4G33090 // AT5G22030 // AT3G07990 // AT5G22850 // AT3G54940 // AT1G03220
GO:0004518	F	nuclease activity	6	711	224	37767	0.25	0.60206	1	// AT2G32415 // AT5G42905 // AT5G22250 // AT3G60500 // AT4G31150 // AT1G54490
GO:0015077	F	monovalent inorganic cation transmembrane transporter activity	5	711	156	37767	0.18	0.744727	1	// AT5G55470 // ATMG00220 // ATMG00640 // ATMG00730 // ATMG01360
GO:0009055	F	electron carrier activity	5	711	294	37767	0.65	0.187087	1	// AT5G40370 // AT4G17370 // AT1G72520 // AT4G32360 // AT3G02280
GO:0015078	F	hydrogen ion transmembrane transporter activity	5	711	139	37767	0.13	0.886057	1	// AT5G55470 // ATMG00220 // ATMG00640 // ATMG00730 // ATMG01360
GO:0016614	F	oxidoreductase activity, acting on CH-OH group of donors	6	711	188	37767	0.15	0.823909	1	// AT4G37990 // AT1G51410 // AT2G29350 // AT1G63000 // AT1G79750 // AT5G40610
GO:0022804	F	active transmembrane transporter activity	17	711	664	37767	0.13	0.886057	1	// AT3G59140 // AT3G18830 // AT2G38120 // AT5G44790 // AT2G41190 // AT3G26590 // AT3G21180 // AT2G39130 // AT2G48020 // AT5G65380 // AT5G52450 // AT5G55470 // AT5G44050 // AT4G36790 // AT3G25610 // AT3G60160 // AT1G68710
GO:0043492	F	ATPase activity, coupled to movement of substances	6	711	181	37767	0.13	0.886057	1	// AT3G59140 // AT5G44790 // AT3G21180 // AT3G25610 // AT3G60160 // AT1G68710
GO:0004722	F	protein serine/threonine phosphatase activity	5	711	207	37767	0.35	0.455932	1	// AT5G34850 // AT2G33700 // AT3G05580 // AT1G64040 // AT1G07010
GO:0004721	F	phosphoprotein phosphatase activity	7	711	262	37767	0.23	0.638272	1	// AT2G33700 // AT3G05580 // AT3G10550 // AT1G07010 // AT5G34850 // AT5G23720 // AT1G64040
GO:0016820	F	hydrolase activity, acting on acid anhydrides, catalyzing transmembrane movement of substances	6	711	183	37767	0.14	0.853872	1	// AT3G59140 // AT5G44790 // AT3G21180 // AT3G25610 // AT3G60160 // AT1G68710
GO:0015297	F	antiporter activity	5	711	170	37767	0.22	0.657577	1	// AT5G52450 // AT3G26590 // AT5G55470 // AT5G65380 // AT5G44050
GO:0015291	F	secondary active transmembrane transporter activity	8	711	345	37767	0.33	0.481486	1	// AT3G18830 // AT3G26590 // AT5G55470 // AT2G48020 // AT5G65380 // AT5G52450 // AT5G44050 // AT4G36790
GO:0003723	F	RNA binding	15	711	1379	37767	0.99	0.00436481	1	// AT1G72560 // AT1G76460 // AT3G26560 // AT5G26880 // AT5G09880 // AT3G26932 // AT3G60500 // AT3G21215 // AT4G17610 // AT5G54900 // AT1G14650 // ATCG00040 // AT3G56330 // AT1G47490 // AT4G29090
GO:0004872	F	receptor activity	6	711	212	37767	0.22	0.657577	1	// AT4G21380 // AT2G40940 // AT4G38350 // AT5G36930 // AT4G18130 // AT3G23150
GO:0050662	F	coenzyme binding	5	711	191	37767	0.3	0.522879	1	// AT4G27270 // AT2G23910 // AT5G40610 // AT3G02280 // AT2G33590
GO:0005198	F	structural molecule activity	10	711	659	37767	0.79	0.102373	1	// ATMG00210 // ATMG00090 // ATMG00290 // AT1G26910 // AT4G37460 // AT4G28360 // ATCG00800 // ATCG00050 // AT3G51890 // AT5G24490
GO:0005622	C	intracellular	252	711	9671	37767	5.7e-09	8.24413	5.9e-07	// AT1G80490 // AT5G44790 // AT1G52870 // ATCG00340 // AT1G51540 // AT4G33000 // AT1G80840 // AT1G49040 // AT1G53760 // AT4G27470 // AT2G27760 // AT1G03160 // ATCG00180 // AT3G03050 // AT1G51140 // AT5G04870 // AT4G17020 // AT5G22790 // AT5G04940 // ATMG00730 // AT5G19150 // AT1G19180 // AT3G05500 // AT4G13010 // AT2G02390 // AT2G02010 // AT5G09880 // AT4G05050 // AT5G18450 // AT1G50420 // AT4G10…
GO:0043231	C	intracellular membrane-bounded organelle	209	711	7615	37767	4.4e-09	8.35655	5.9e-07	// AT5G44790 // AT1G52870 // ATCG00340 // AT1G51540 // AT4G33000 // AT1G80840 // AT1G53760 // AT4G27470 // AT5G15920 // AT1G03160 // ATCG00180 // AT3G03050 // AT1G51140 // AT5G04870 // AT4G17020 // AT5G22790 // ATMG00730 // AT5G19150 // AT1G19180 // AT3G05500 // AT4G13010 // AT2G02010 // AT5G09880 // AT2G48020 // AT5G18450 // AT1G50420 // AT5G40370 // AT3G51890 // AT3G61530 // AT5G46910 // AT1G06…
GO:0043227	C	membrane-bounded organelle	209	711	7622	37767	4.7e-09	8.3279	5.9e-07	// AT5G44790 // AT1G52870 // ATCG00340 // AT1G51540 // AT4G33000 // AT1G80840 // AT1G53760 // AT4G27470 // AT5G15920 // AT1G03160 // ATCG00180 // AT3G03050 // AT1G51140 // AT5G04870 // AT4G17020 // AT5G22790 // ATMG00730 // AT5G19150 // AT1G19180 // AT3G05500 // AT4G13010 // AT2G02010 // AT5G09880 // AT2G48020 // AT5G18450 // AT1G50420 // AT5G40370 // AT3G51890 // AT3G61530 // AT5G46910 // AT1G06…
GO:0044424	C	intracellular part	242	711	9302	37767	1.7e-08	7.76955	1.3e-06	// AT1G80490 // AT5G44790 // AT1G52870 // ATCG00340 // AT1G51540 // AT4G33000 // AT1G80840 // AT1G49040 // AT1G53760 // AT4G27470 // AT2G27760 // AT1G03160 // ATCG00180 // AT3G03050 // AT1G51140 // AT5G04870 // AT4G17020 // AT5G22790 // AT5G04940 // ATMG00730 // AT5G19150 // AT1G19180 // AT3G05500 // AT4G13010 // AT2G02390 // AT2G02010 // AT5G09880 // AT2G48020 // AT5G18450 // AT1G50420 // AT5G40…
GO:0044464	C	cell part	359	711	15217	37767	3.3e-08	7.48149	1.7e-06	// AT1G16560 // AT5G44790 // AT4G32360 // AT1G51540 // AT4G33000 // AT1G49040 // AT1G53760 // AT2G27760 // AT1G03160 // ATCG00180 // AT1G51140 // AT1G19180 // AT3G05500 // AT2G02390 // AT2G48020 // AT4G24970 // AT4G33090 // AT5G19900 // AT3G29970 // ATCG00050 // AT5G54310 // AT1G14560 // AT5G26030 // AT2G44140 // AT1G05260 // AT2G19860 // AT5G48150 // AT2G38120 // AT4G15420 // ATMG00090 // AT1G22…
GO:0005623	C	cell	359	711	15217	37767	3.3e-08	7.48149	1.7e-06	// AT1G16560 // AT5G44790 // AT4G32360 // AT1G51540 // AT4G33000 // AT1G49040 // AT1G53760 // AT2G27760 // AT1G03160 // ATCG00180 // AT1G51140 // AT1G19180 // AT3G05500 // AT2G02390 // AT2G48020 // AT4G24970 // AT4G33090 // AT5G19900 // AT3G29970 // ATCG00050 // AT5G54310 // AT1G14560 // AT5G26030 // AT2G44140 // AT1G05260 // AT2G19860 // AT5G48150 // AT2G38120 // AT4G15420 // ATMG00090 // AT1G22…
GO:0005886	C	plasma membrane	59	711	1456	37767	7.8e-08	7.10791	3.4e-06	// AT4G25230 // AT4G13010 // AT5G06320 // AT3G26590 // AT4G38350 // AT1G31440 // AT4G32360 // AT4G27450 // AT3G01650 // AT1G54610 // AT4G33000 // AT3G24550 // AT1G53760 // AT2G38120 // AT1G03220 // AT1G52920 // AT3G22850 // AT4G24100 // AT1G70530 // AT3G02130 // AT1G09640 // AT4G18820 // AT3G26700 // AT5G52450 // AT4G27270 // AT2G39130 // AT3G25610 // AT5G14420 // AT1G59740 // AT5G25930 // AT3G54…
GO:0043229	C	intracellular organelle	212	711	8149	37767	2.2e-07	6.65758	8.2e-06	// AT5G44790 // AT1G52870 // ATCG00340 // AT1G51540 // AT4G33000 // AT1G80840 // AT1G53760 // AT4G27470 // AT5G15920 // AT1G03160 // ATCG00180 // AT3G03050 // AT1G51140 // AT5G04870 // AT4G17020 // AT5G22790 // ATMG00730 // AT5G19150 // AT1G19180 // AT3G05500 // AT4G13010 // AT2G02010 // AT5G09880 // AT2G48020 // AT5G18450 // AT1G50420 // AT5G40370 // AT3G51890 // AT3G61530 // AT5G46910 // AT1G06…
GO:0043226	C	organelle	212	711	8155	37767	2.4e-07	6.61979	8.2e-06	// AT5G44790 // AT1G52870 // ATCG00340 // AT1G51540 // AT4G33000 // AT1G80840 // AT1G53760 // AT4G27470 // AT5G15920 // AT1G03160 // ATCG00180 // AT3G03050 // AT1G51140 // AT5G04870 // AT4G17020 // AT5G22790 // ATMG00730 // AT5G19150 // AT1G19180 // AT3G05500 // AT4G13010 // AT2G02010 // AT5G09880 // AT2G48020 // AT5G18450 // AT1G50420 // AT5G40370 // AT3G51890 // AT3G61530 // AT5G46910 // AT1G06…
GO:0016020	C	membrane	118	711	4068	37767	2.2e-06	5.65758	6.7e-05	// AT1G17810 // AT3G02130 // AT1G52870 // AT4G32360 // AT4G33000 // AT1G53760 // AT4G14746 // AT1G03160 // AT4G24100 // AT5G04870 // AT5G13170 // AT4G27270 // AT5G22790 // ATMG00730 // AT5G65280 // AT1G09900 // AT1G70530 // AT2G48020 // AT1G34320 // AT5G40370 // AT3G45040 // AT3G51890 // AT1G68710 // AT4G36860 // AT4G24970 // AT4G33090 // AT1G26910 // ATMG00270 // ATCG00340 // AT5G23670 // AT2G43…
GO:0005739	C	mitochondrion	48	711	1276	37767	9e-06	5.04576	0.00025	// AT4G14790 // AT5G26030 // AT3G01820 // AT1G52560 // AT5G54770 // AT3G06483 // AT4G35730 // AT3G26560 // ATMG00220 // AT1G53760 // AT1G09400 // AT1G58180 // AT2G41380 // ATMG00090 // AT4G32790 // AT1G32260 // AT2G20500 // AT5G15640 // AT5G62520 // AT5G22790 // AT1G26460 // ATMG00730 // AT3G13110 // AT1G68710 // AT4G26500 // ATMG01360 // AT5G11770 // AT5G56450 // ATMG00290 // AT3G24320 // ATMG00…
GO:0005737	C	cytoplasm	172	711	6822	37767	3.1e-05	4.50864	0.00079	// AT1G80490 // AT5G44790 // AT1G52870 // AT1G14560 // AT1G51540 // AT4G33000 // AT5G11700 // AT1G53760 // AT4G27470 // AT2G27760 // AT1G03160 // ATCG00180 // AT3G03050 // AT5G42690 // AT5G04870 // AT1G06070 // AT5G22790 // ATMG00730 // AT5G19150 // AT3G05500 // AT4G13010 // AT2G02390 // AT2G02010 // AT2G48020 // AT5G40370 // AT5G53120 // AT3G51890 // AT3G61530 // AT1G06290 // AT1G64950 // AT4G10…
GO:0044444	C	cytoplasmic part	159	711	6289	37767	5.9e-05	4.22915	0.0014	// AT1G80490 // AT5G44790 // AT1G52870 // AT1G51540 // AT4G33000 // AT5G11700 // AT1G53760 // AT4G27470 // AT2G27760 // AT1G03160 // ATCG00180 // AT3G03050 // AT5G42690 // AT5G04870 // AT1G06070 // AT5G22790 // ATMG00730 // AT5G19150 // AT3G05500 // AT4G13010 // AT2G02010 // AT2G48020 // AT5G40370 // AT3G51890 // AT3G61530 // AT1G06290 // AT1G64950 // AT1G60200 // AT1G26910 // ATMG00270 // ATCG00…
GO:0005634	C	nucleus	73	711	2621	37767	0.0007	3.1549	0.016	// AT1G07530 // AT3G23230 // AT1G80840 // AT2G38470 // AT2G23320 // AT5G22250 // AT3G44460 // AT5G18230 // AT5G20910 // AT1G06070 // AT1G27730 // AT1G28560 // AT5G64750 // AT1G68920 // AT5G65510 // AT5G43990 // AT4G18470 // AT5G06839 // AT5G10510 // AT3G60500 // AT4G24210 // AT2G28550 // AT5G20150 // AT2G25490 // AT4G02390 // AT3G22850 // AT1G51140 // AT4G27450 // AT4G17020 // AT4G37460 // AT3G16…
GO:0031980	C	mitochondrial lumen	6	711	54	37767	0.00084	3.07572	0.016	// ATMG00090 // ATMG00210 // AT3G23990 // ATMG00290 // AT5G41480 // AT4G34030
GO:0005759	C	mitochondrial matrix	6	711	54	37767	0.00084	3.07572	0.016	// ATMG00090 // ATMG00210 // AT3G23990 // ATMG00290 // AT5G41480 // AT4G34030
GO:0044429	C	mitochondrial part	14	711	274	37767	0.001	3	0.019	// ATMG00640 // AT5G15640 // AT3G23990 // ATMG00210 // ATMG00090 // AT5G56450 // ATMG00290 // AT5G41480 // AT1G14560 // ATMG00730 // ATMG01360 // ATMG00220 // AT2G22500 // AT4G34030
GO:0070469	C	respiratory chain	7	711	115	37767	0.0077	2.11351	0.13	// ATMG00730 // ATMG01275 // AT5G11770 // ATMG00270 // ATMG00665 // ATMG01360 // ATMG00220
GO:0000313	C	organellar ribosome	5	711	61	37767	0.0075	2.12494	0.13	// ATCG00050 // ATMG00090 // ATMG00290 // ATCG00800 // ATMG00210
GO:0080008	C	CUL4 RING ubiquitin ligase complex	8	711	150	37767	0.0094	2.02687	0.15	// AT3G15354 // AT4G24210 // AT1G78070 // AT4G01860 // AT3G05090 // AT1G10580 // AT3G13340 // AT1G49040
GO:0031461	C	cullin-RING ubiquitin ligase complex	9	711	192	37767	0.013	1.88606	0.18	// AT3G15354 // AT4G24210 // AT5G21040 // AT1G78070 // AT4G01860 // AT3G05090 // AT1G10580 // AT3G13340 // AT1G49040
GO:0000151	C	ubiquitin ligase complex	11	711	259	37767	0.012	1.92082	0.18	// AT3G15354 // AT4G24210 // AT5G21040 // AT1G78070 // AT3G13340 // AT4G01860 // AT5G01830 // AT3G05090 // AT1G10580 // AT3G53090 // AT1G49040
GO:0019866	C	organelle inner membrane	10	711	230	37767	0.014	1.85387	0.19	// ATMG00640 // AT5G15640 // ATMG01360 // AT2G43950 // AT5G56450 // AT5G22790 // AT1G14560 // ATMG00730 // ATMG00220 // AT2G22500
GO:0005743	C	mitochondrial inner membrane	8	711	172	37767	0.019	1.72125	0.25	// AT5G15640 // ATMG01360 // AT5G56450 // AT1G14560 // AT2G22500 // ATMG00730 // ATMG00220 // ATMG00640
GO:0031966	C	mitochondrial membrane	8	711	210	37767	0.051	1.29243	0.63	// AT5G15640 // ATMG01360 // AT5G56450 // AT1G14560 // AT2G22500 // ATMG00730 // ATMG00220 // ATMG00640
GO:0009536	C	plastid	68	711	2965	37767	0.057	1.24413	0.65	// AT5G60590 // AT4G26500 // AT2G41460 // AT3G23790 // AT1G52870 // AT5G54770 // AT1G33590 // AT2G19860 // AT1G06070 // AT1G03475 // AT1G10070 // AT5G53460 // AT2G45770 // AT4G02480 // AT1G53760 // AT4G32020 // ATCG00180 // AT5G26030 // AT1G79750 // AT5G42690 // AT1G27752 // AT5G17990 // AT1G23110 // AT1G51350 // AT5G22790 // AT5G19150 // ATCG00040 // AT5G09570 // AT2G44140 // AT4G27670 // AT3G02…
GO:0005794	C	Golgi apparatus	10	711	293	37767	0.057	1.24413	0.65	// AT5G46860 // AT2G38120 // AT5G44790 // AT1G29470 // AT2G26070 // AT1G51540 // AT3G03050 // AT1G02730 // AT3G51890 // AT5G54310
GO:0009507	C	chloroplast	63	711	2740	37767	0.063	1.20066	0.69	// AT5G60590 // AT4G26500 // AT2G41460 // AT3G23790 // AT1G52870 // AT5G54770 // AT1G33590 // AT4G27670 // AT1G10070 // AT1G23110 // AT2G45770 // AT4G02480 // AT4G32020 // ATCG00180 // AT5G26030 // AT1G79750 // AT5G42690 // AT1G27752 // AT5G17990 // AT1G06070 // AT1G51350 // AT5G22790 // AT5G19150 // ATCG00040 // AT5G09570 // AT2G44140 // AT3G02630 // AT2G40300 // AT4G12830 // AT1G32900 // AT3G20…
GO:0005740	C	mitochondrial envelope	8	711	223	37767	0.066	1.18046	0.71	// AT5G15640 // ATMG01360 // AT5G56450 // AT1G14560 // AT2G22500 // ATMG00730 // ATMG00220 // ATMG00640
GO:0043234	C	protein complex	35	711	1443	37767	0.082	1.08619	0.85	// AT5G61010 // AT1G78070 // AT3G05330 // ATMG00220 // AT1G49040 // AT4G24210 // AT4G26270 // AT3G09360 // AT5G59730 // AT3G53090 // ATMG00730 // AT5G21040 // AT5G11770 // AT5G24630 // AT4G01860 // ATMG00665 // ATMG01360 // AT1G05055 // AT5G01830 // AT3G13340 // AT3G05090 // AT3G51890 // AT1G10580 // AT5G41330 // ATMG00640 // AT5G54280 // AT1G26170 // AT3G15354 // AT2G33700 // ATCG00680 // ATMG01…
GO:0031975	C	envelope	15	711	595	37767	0.16	0.79588	1	// ATMG00640 // AT1G26170 // ATMG01360 // AT1G03160 // AT3G23790 // AT2G43950 // AT5G54770 // AT5G56450 // AT1G26910 // AT5G15640 // AT5G22790 // AT1G14560 // ATMG00730 // ATMG00220 // AT2G22500
GO:0044428	C	nuclear part	7	711	543	37767	0.88	0.0555173	1	// AT1G26170 // AT5G43990 // AT1G05055 // AT1G22770 // AT3G09360 // AT2G46400 // AT1G64040
GO:0044425	C	membrane part	32	711	1360	37767	0.12	0.920819	1	// AT2G46330 // AT1G52870 // AT4G36010 // AT3G05890 // ATMG00220 // AT1G69480 // AT4G14746 // AT1G52920 // ATMG00730 // AT5G65280 // AT1G68710 // AT5G04500 // ATMG01360 // AT5G03730 // AT5G11770 // AT5G36930 // AT3G15354 // ATMG00665 // AT2G45740 // AT3G51890 // AT5G41330 // ATMG00640 // AT1G26170 // AT1G01650 // AT1G69730 // ATCG00680 // ATMG01275 // AT5G40960 // ATMG00270 // ATCG00340 // AT1G23…
GO:0044422	C	organelle part	50	711	2562	37767	0.42	0.376751	1	// AT5G15640 // AT3G23790 // AT3G23990 // AT2G41460 // AT5G54770 // AT3G05330 // AT4G33000 // ATMG00220 // AT2G45770 // AT5G46860 // AT1G03160 // AT5G13820 // ATMG00090 // AT5G43990 // AT1G51350 // AT5G22790 // ATMG00730 // AT3G09360 // AT1G64040 // AT2G46400 // AT3G02630 // AT4G26500 // AT1G22770 // AT4G13010 // AT5G03730 // AT3G52960 // AT5G56450 // ATMG00290 // ATCG00800 // AT2G45740 // AT1G05…
GO:0009941	C	chloroplast envelope	5	711	265	37767	0.56	0.251812	1	// AT2G43950 // AT3G23790 // AT5G22790 // AT1G26910 // AT1G03160
GO:0031224	C	intrinsic to membrane	16	711	806	37767	0.45	0.346787	1	// AT1G26170 // AT1G69480 // AT2G45740 // AT4G14746 // AT1G01650 // AT1G69730 // AT1G52870 // AT5G40960 // AT2G46330 // AT5G36930 // AT5G41330 // AT3G05890 // AT1G23040 // AT1G68710 // AT4G36010 // AT5G04500
GO:0033279	C	ribosomal subunit	5	711	389	37767	0.85	0.0705811	1	// ATCG00050 // ATMG00090 // ATMG00290 // ATCG00800 // ATMG00210
GO:0030312	C	external encapsulating structure	7	711	407	37767	0.65	0.187087	1	// AT1G03220 // AT1G33590 // AT3G52960 // AT5G20950 // AT1G78830 // AT5G57560 // AT3G51550
GO:0009526	C	plastid envelope	6	711	331	37767	0.59	0.229148	1	// AT3G23790 // AT1G03160 // AT5G54770 // AT1G26910 // AT5G22790 // AT2G43950
GO:0005618	C	cell wall	7	711	403	37767	0.64	0.19382	1	// AT1G03220 // AT1G33590 // AT3G52960 // AT5G20950 // AT1G78830 // AT5G57560 // AT3G51550
GO:0070013	C	intracellular organelle lumen	14	711	539	37767	0.15	0.823909	1	// AT3G23990 // ATMG00210 // AT3G08970 // ATMG00090 // ATMG00290 // AT5G43990 // AT1G51350 // AT5G41480 // AT1G05055 // AT1G22770 // AT3G09360 // AT2G46400 // AT1G64040 // AT4G34030
GO:0016021	C	integral to membrane	9	711	395	37767	0.33	0.481486	1	// AT1G26170 // AT1G69480 // AT1G01650 // AT1G69730 // AT1G52870 // AT3G05890 // AT2G45740 // AT1G68710 // AT5G41330
GO:0043232	C	intracellular non-membrane-bounded organelle	18	711	1040	37767	0.67	0.173925	1	// AT5G24490 // AT5G15920 // AT2G41460 // AT2G29890 // ATMG00090 // ATMG00290 // ATCG00800 // AT3G05330 // AT5G43990 // AT4G28360 // ATMG00210 // AT1G26910 // AT1G64040 // ATCG00050 // AT2G47980 // AT2G46400 // AT5G13820 // AT5G54280
GO:0005829	C	cytosol	19	711	912	37767	0.36	0.443697	1	// AT1G08830 // AT3G16050 // AT3G23990 // AT2G27760 // AT1G07530 // AT1G80490 // AT2G02010 // AT5G02500 // AT4G31880 // AT4G27450 // AT3G26560 // AT1G16030 // AT1G69040 // AT4G26270 // AT3G22850 // AT1G67580 // AT5G52640 // AT5G54310 // AT5G16970
GO:0009505	C	plant-type cell wall	5	711	254	37767	0.52	0.283997	1	// AT5G20950 // AT3G52960 // AT1G78830 // AT1G33590 // AT1G03220
GO:0009579	C	thylakoid	6	711	376	37767	0.71	0.148742	1	// AT4G13010 // ATCG00680 // AT3G52960 // ATCG00340 // AT1G51350 // AT2G45770
GO:0044435	C	plastid part	18	711	867	37767	0.37	0.431798	1	// AT4G26500 // AT3G23790 // AT2G41460 // AT1G03160 // ATCG00680 // AT3G52960 // AT5G54770 // AT4G13010 // ATCG00800 // ATCG00340 // AT1G51350 // AT5G22790 // AT1G26910 // ATCG00050 // AT2G43950 // AT4G31390 // AT2G45770 // AT3G02630
GO:0044434	C	chloroplast part	15	711	746	37767	0.44	0.356547	1	// AT4G26500 // AT3G23790 // AT2G41460 // AT1G03160 // ATCG00680 // AT3G52960 // AT4G13010 // AT1G26910 // ATCG00340 // AT1G51350 // AT5G22790 // AT2G43950 // AT4G31390 // AT2G45770 // AT3G02630
GO:0031090	C	organelle membrane	19	711	842	37767	0.25	0.60206	1	// ATMG00640 // AT5G46860 // AT4G13010 // AT1G03160 // AT5G03730 // AT2G43950 // AT2G45740 // AT5G56450 // ATCG00340 // AT5G15640 // AT4G33000 // AT5G22790 // AT1G14560 // ATMG00730 // AT3G51890 // ATMG00220 // AT5G04500 // AT2G22500 // ATMG01360
GO:0009532	C	plastid stroma	6	711	322	37767	0.57	0.244125	1	// AT4G26500 // AT2G41460 // AT3G52960 // ATCG00800 // ATCG00050 // AT3G02630
GO:0005783	C	endoplasmic reticulum	12	711	466	37767	0.18	0.744727	1	// AT4G27470 // AT4G32650 // AT3G08970 // AT5G03730 // AT1G64950 // AT1G05260 // AT2G26070 // AT2G38960 // AT3G03050 // AT5G23670 // AT4G37370 // AT5G04500
GO:0031974	C	membrane-enclosed lumen	14	711	546	37767	0.16	0.79588	1	// AT3G23990 // ATMG00210 // AT3G08970 // ATMG00090 // ATMG00290 // AT5G43990 // AT1G51350 // AT5G41480 // AT1G05055 // AT1G22770 // AT3G09360 // AT2G46400 // AT1G64040 // AT4G34030
GO:0005777	C	peroxisome	5	711	163	37767	0.2	0.69897	1	// AT4G05530 // AT2G45740 // AT1G06290 // AT5G04870 // AT1G07010
GO:0031225	C	anchored to membrane	5	711	272	37767	0.58	0.236572	1	// AT4G36010 // AT1G23040 // AT2G46330 // AT4G14746 // AT5G40960
GO:0043228	C	non-membrane-bounded organelle	18	711	1040	37767	0.67	0.173925	1	// AT5G24490 // AT5G15920 // AT2G41460 // AT2G29890 // ATMG00090 // ATMG00290 // ATCG00800 // AT3G05330 // AT5G43990 // AT4G28360 // ATMG00210 // AT1G26910 // AT1G64040 // ATCG00050 // AT2G47980 // AT2G46400 // AT5G13820 // AT5G54280
GO:0012505	C	endomembrane system	47	711	3416	37767	0.99	0.00436481	1	// AT1G16560 // AT1G80160 // AT1G13680 // AT1G09950 // AT5G64510 // AT4G17610 // AT3G54460 // AT5G50290 // AT1G11410 // AT4G18530 // AT3G54510 // AT5G45780 // AT3G58900 // AT4G29090 // AT3G51890 // AT5G45320 // AT4G17020 // AT1G05170 // AT4G22340 // AT4G27290 // AT5G04500 // AT5G22850 // AT1G71980 // AT3G23470 // AT5G35370 // AT5G03730 // AT1G31440 // AT4G38260 // AT4G19420 // AT3G45940 // AT3G45…
GO:0044446	C	intracellular organelle part	50	711	2561	37767	0.42	0.376751	1	// AT5G15640 // AT3G23790 // AT3G23990 // AT2G41460 // AT5G54770 // AT3G05330 // AT4G33000 // ATMG00220 // AT2G45770 // AT5G46860 // AT1G03160 // AT5G13820 // ATMG00090 // AT5G43990 // AT1G51350 // AT5G22790 // ATMG00730 // AT3G09360 // AT1G64040 // AT2G46400 // AT3G02630 // AT4G26500 // AT1G22770 // AT4G13010 // AT5G03730 // AT3G52960 // AT5G56450 // ATMG00290 // ATCG00800 // AT2G45740 // AT1G05…
GO:0042579	C	microbody	5	711	163	37767	0.2	0.69897	1	// AT4G05530 // AT2G45740 // AT1G06290 // AT5G04870 // AT1G07010
GO:0030529	C	ribonucleoprotein complex	9	711	703	37767	0.91	0.0409586	1	// ATMG00210 // ATMG00090 // ATMG00290 // AT1G26910 // AT4G28360 // ATCG00800 // ATCG00050 // AT5G24490 // AT2G45770
GO:0031981	C	nuclear lumen	6	711	374	37767	0.71	0.148742	1	// AT5G43990 // AT1G05055 // AT1G22770 // AT3G09360 // AT2G46400 // AT1G64040
GO:0031967	C	organelle envelope	15	711	595	37767	0.16	0.79588	1	// ATMG00640 // AT1G26170 // ATMG01360 // AT1G03160 // AT3G23790 // AT2G43950 // AT5G54770 // AT5G56450 // AT1G26910 // AT5G15640 // AT5G22790 // AT1G14560 // ATMG00730 // ATMG00220 // AT2G22500
GO:0043233	C	organelle lumen	14	711	539	37767	0.15	0.823909	1	// AT3G23990 // ATMG00210 // AT3G08970 // ATMG00090 // ATMG00290 // AT5G43990 // AT1G51350 // AT5G41480 // AT1G05055 // AT1G22770 // AT3G09360 // AT2G46400 // AT1G64040 // AT4G34030
GO:0005840	C	ribosome	8	711	524	37767	0.77	0.113509	1	// ATMG00210 // ATMG00090 // ATMG00290 // AT1G26910 // AT4G28360 // ATCG00800 // ATCG00050 // AT5G24490
GO:0005773	C	vacuole	10	711	383	37767	0.19	0.721246	1	// AT5G46860 // AT4G13010 // AT3G26590 // AT4G38350 // AT2G48020 // AT5G40370 // AT4G33000 // AT5G11700 // AT5G60390 // AT3G05500
GO:0032991	C	macromolecular complex	44	711	2180	37767	0.34	0.468521	1	// AT5G61010 // AT1G78070 // AT3G05330 // ATMG00220 // AT2G45770 // AT1G49040 // AT4G24210 // ATMG00090 // ATMG00730 // AT3G09360 // AT5G59730 // AT4G26270 // AT5G21040 // AT5G24490 // AT5G11770 // ATMG00290 // ATCG00800 // AT5G24630 // AT4G01860 // ATMG00665 // AT4G28360 // ATMG01360 // AT1G05055 // AT5G01830 // AT3G13340 // AT3G05090 // AT3G51890 // AT1G10580 // AT5G41330 // ATMG00640 // AT5G54…

## Sheet: KEGG up-regulated
Category	Term	Count	%	PValue	Genes	List Total	Pop Hits		Pop Total	Fold Enrichment	Bonferroni	Benjamini	FDR
KEGG_PATHWAY	ath00710:Carbon fixation in photosynthetic organisms	7	1.43149	0.00455784	AT1G32060, AT2G30970, AT1G04410, AT2G36460, AT1G43670, AT5G11520, AT4G15530	110	69		4784	4.41212	0.327961	0.327961	4.81729
KEGG_PATHWAY	ath00052:Galactose metabolism	6	1.22699	0.00787984	AT4G26270, AT3G56310, AT3G57520, AT1G72990, AT3G47800, AT3G13790	110	55		4784	4.74446	0.497551	0.291164	8.19463
KEGG_PATHWAY	ath01200:Carbon metabolism	12	2.45399	0.0351052	AT4G35090, AT4G26270, AT5G65165, AT1G32060, AT2G30970, AT1G04410, AT2G36460, AT5G35360, AT5G03860, AT1G43670, AT5G11520, AT4G15530	110	262		4784	1.99195	0.955357	0.645252	32.038
KEGG_PATHWAY	ath01130:Biosynthesis of antibiotics	17	3.47648	0.0417485	AT4G11820, AT4G26270, AT5G35170, AT2G13810, AT2G36460, AT5G15860, AT5G35360, AT3G47800, AT5G11520, AT5G66530, AT1G31910, AT4G35090, AT5G65165, AT2G30970, AT5G54960, AT1G04410, AT1G43670	110	443		4784	1.66895	0.975525	0.60447	36.9278
KEGG_PATHWAY	ath00010:Glycolysis / Gluconeogenesis	7	1.43149	0.0431517	AT4G26270, AT5G54960, AT1G77120, AT2G36460, AT1G43670, AT3G47800, AT5G66530	110	113		4784	2.69413	0.978455	0.535838	37.9188
KEGG_PATHWAY	ath01100:Metabolic pathways	53	10.8384	0.047707	AT1G04920, AT3G14930, AT1G16570, AT1G07380, AT3G23580, AT5G11520, AT5G54960, AT5G49160, AT1G77120, AT4G30440, AT5G64860, AT4G14210, AT1G43670, AT1G72680, AT3G13790, AT4G20930, AT4G38240, AT4G26270, AT5G35170, AT2G20900, AT5G35360, AT3G47800, AT3G48610, AT5G07920, AT1G60600, AT5G08415, AT2G13810, AT4G02620, AT4G26510, AT2G36460, AT5G66530, AT4G15530, AT1G32060, AT3G24220, AT1G72990, AT4G11820, AT5…	110	1889		4784	1.22023	0.985775	0.507764	41.0395
KEGG_PATHWAY	ath00051:Fructose and mannose metabolism	5	1.02249	0.0518856	AT4G26270, AT5G66460, AT2G36460, AT1G43670, AT1G20950	110	62		4784	3.50733	0.990297	0.484282	43.7762

## Sheet: KEGG down-regulated
KEGG_PATHWAY
Category	Term	Count	%	PValue	Genes	List Total	Pop Hits		Pop Total	Fold Enrichment	Bonferroni	Benjamini	FDR
KEGG_PATHWAY	ath00592:alpha-Linolenic acid metabolism	7	0.992908	0.0016668	AT1G17420, AT3G01420, AT1G09400, AT1G06290, AT1G72520, AT2G06050, AT1G76680	175	36		4784	5.31556	0.13941	0.13941	1.79842
KEGG_PATHWAY	ath04141:Protein processing in endoplasmic reticulum	16	2.2695	0.0128159	AT4G27670, AT1G16030, AT5G51440, AT4G25230, AT1G07400, AT3G46230, AT4G27470, AT2G38960, AT2G29500, AT4G20310, AT2G23780, AT5G52640, AT1G52560, AT5G49060, AT1G53540, AT5G02500	175	219		4784	1.99723	0.686792	0.44035	13.0922
KEGG_PATHWAY	ath04075:Plant hormone signal transduction	16	2.2695	0.0570098	AT3G63010, AT2G46690, AT2G38120, AT3G23150, AT2G25490, AT2G14960, AT1G74950, AT3G04730, AT5G57560, AT3G17860, AT5G03730, AT2G40940, AT1G19180, AT4G24210, AT3G44460, AT5G06839	175	265		4784	1.65054	0.994923	0.828124	47.1956
