# Supplementary material for: Induction of desiccation tolerance in desiccation sensitive Citrus limon seeds
Source: J Integr Plant Biol. 2019 Mar 28;61(5):624–38. doi: 10.1111/jipb.12788 (PMC6593971; doi:10.1111/jipb.12788)
Supplement: Supplementary file 5 — Table S6. Differentially expressed LEA genes [file JIPB-61-624-s005.xlsx]

## Sheet: LEAs
gene	Citrus	TAIR	description	C1	C2	C3	P1	P2	P3
242	TRINITY_DN10471_c0_g1_i1	AT3G22490	Seed maturation protein [Source:TAIR;Acc:AT3G22490]	7.98066	8.56093	7.92561	6.73979	7.86885	7.49012
306	TRINITY_DN10596_c0_g1_i1	AT3G22500	Seed maturation protein [Source:TAIR;Acc:AT3G22500]	8.00711	8.22438	7.72339	6.53957	7.46204	7.08502
1196	TRINITY_DN12313_c0_g1_i1	AT4G23930	Late embryogenesis abundant (LEA) hydroxyproline-rich glycoprotein family [Source:TAIR;Acc:AT4G23930]	-6.02825	1.28544	0.130817	-3.30303	-0.613883	-2.20135
1197	TRINITY_DN12313_c0_g2_i1	AT4G23930	Late embryogenesis abundant (LEA) hydroxyproline-rich glycoprotein family [Source:TAIR;Acc:AT4G23930]	0.434438	-0.0400635	0.918483	-2.15993	-6.02825	-1.4804
3671	TRINITY_DN1619_c0_g1_i1	AT3G22490	Seed maturation protein [Source:TAIR;Acc:AT3G22490]	2.82758	3.02917	3.47855	2.86732	3.44951	3.05026
3672	TRINITY_DN1619_c0_g2_i1	AT3G22490	Seed maturation protein [Source:TAIR;Acc:AT3G22490]	3.59601	4.19059	3.28966	2.02088	4.48605	3.77503
4127	TRINITY_DN16843_c0_g1_i1	AT5G45320	FUNCTIONS IN: molecular_function unknown; INVOLVED IN: biological_process unknown; LOCATED IN: endomembrane system; EXPRESSED IN: inflorescence meristem, root, flower; EXPRESSED DURING: petal differentiation and expansion stage; CONTAINS InterPro DO /.../: Late embryogenesis abundant protein, group 2 (InterPro:IPR004864); BEST Arabidopsis thaliana protein match is: unknown protein (TAIR:AT3G26350…	2.51874	3.01754	0.516884	-1.60587	-0.034579	-2.38303
4466	TRINITY_DN17324_c0_g1_i1	AT3G22500	Seed maturation protein [Source:TAIR;Acc:AT3G22500]	0.342083	1.79697	0.925766	-0.123661	1.08641	1.73
4467	TRINITY_DN17324_c0_g2_i1	AT3G22500	Seed maturation protein [Source:TAIR;Acc:AT3G22500]	-6.02825	-6.02825	-6.02825	-1.00413	-6.02825	-6.02825
4619	TRINITY_DN17559_c1_g1_i1	AT2G01080	Late embryogenesis abundant (LEA) hydroxyproline-rich glycoprotein family [Source:TAIR;Acc:AT2G01080]	1.58281	1.62897	1.51262	0.753728	-0.357612	0.108737
4812	TRINITY_DN17871_c0_g1_i1	AT2G36640	embryonic cell protein 63 [Source:TAIR;Acc:AT2G36640]	1.48759	-6.02825	0.559916	0.955005	0.694643	-6.02825
5158	TRINITY_DN18414_c0_g1_i1	AT1G76180	Dehydrin ERD14 [Source:UniProtKB/Swiss-Prot;Acc:P42763]	-6.02825	-6.02825	-6.02825	-6.02825	-6.02825	-6.02825
5159	TRINITY_DN18414_c0_g2_i1	AT1G76180	Dehydrin ERD14 [Source:UniProtKB/Swiss-Prot;Acc:P42763]	2.96191	2.29201	2.85848	2.24748	2.64055	2.87613
6536	TRINITY_DN20638_c0_g1_i1	AT1G72100	late embryogenesis abundant domain-containing protein / LEA domain-containing protein [Source:TAIR;Acc:AT1G72100]	4.45362	3.34637	4.9141	3.90626	3.56428	4.52005
6716	TRINITY_DN20914_c0_g1_i1	AT1G20450	Dehydrin ERD10 [Source:UniProtKB/Swiss-Prot;Acc:P42759]	0.334003	0.698222	1.2035	0.464849	0.946429	0.814001
7401	TRINITY_DN21959_c0_g1_i1	AT2G23110	Late embryogenesis abundant protein, group 6 [Source:TAIR;Acc:AT2G23110]	5.1563	5.57536	5.32428	5.28842	5.27214	5.52504
7835	TRINITY_DN22622_c0_g1_i1	AT5G45320	FUNCTIONS IN: molecular_function unknown; INVOLVED IN: biological_process unknown; LOCATED IN: endomembrane system; EXPRESSED IN: inflorescence meristem, root, flower; EXPRESSED DURING: petal differentiation and expansion stage; CONTAINS InterPro DO /.../: Late embryogenesis abundant protein, group 2 (InterPro:IPR004864); BEST Arabidopsis thaliana protein match is: unknown protein (TAIR:AT3G26350…	1.88768	1.17576	-0.591573	-6.02825	-1.31496	0.597937
7936	TRINITY_DN2275_c0_g1_i1	AT2G42560	late embryogenesis abundant domain-containing protein / LEA domain-containing protein [Source:TAIR;Acc:AT2G42560]	-1.35892	-1.40494	-1.66534	-6.02825	-2.38831	-6.02825
7937	TRINITY_DN2275_c0_g2_i1	AT2G42560	late embryogenesis abundant domain-containing protein / LEA domain-containing protein [Source:TAIR;Acc:AT2G42560]	-4.29799	-6.02825	-6.02825	-6.02825	-6.02825	-6.02825
8227	TRINITY_DN23232_c0_g1_i1	AT3G44380	Late embryogenesis abundant (LEA) hydroxyproline-rich glycoprotein family [Source:TAIR;Acc:AT3G44380]	2.72729	2.49336	2.42549	3.47917	2.38989	3.13329
8269	TRINITY_DN23309_c0_g1_i1	AT4G15910	drought-induced 21 [Source:TAIR;Acc:AT4G15910]	-2.27111	-3.057	-6.02825	-6.02825	-2.49789	-2.69084
8284	TRINITY_DN23330_c0_g1_i1	AT2G40170	Em-like protein GEA6 [Source:UniProtKB/Swiss-Prot;Acc:Q02973]	6.06582	6.57319	5.86771	5.54659	5.39297	6.03879
8285	TRINITY_DN23330_c0_g2_i1	AT2G40170	Em-like protein GEA6 [Source:UniProtKB/Swiss-Prot;Acc:Q02973]	7.27568	5.35754	7.26407	5.78963	6.81551	3.28437
8493	TRINITY_DN23627_c0_g1_i1	AT5G06760	Late Embryogenesis Abundant 4-5 [Source:TAIR;Acc:AT5G06760]	4.61774	4.35569	4.18456	3.80839	4.28239	4.43885
9333	TRINITY_DN24866_c0_g1_i1	AT2G46300	Late embryogenesis abundant (LEA) hydroxyproline-rich glycoprotein family [Source:TAIR;Acc:AT2G46300]	-1.32547	-0.521281	-1.41793	-1.60587	-1.16309	0.178532
10445	TRINITY_DN26570_c0_g1_i1	AT1G52690	Late embryogenesis abundant protein (LEA) family protein [Source:TAIR;Acc:AT1G52690]	9.3364	9.44765	9.6842	9.22471	9.74589	9.55872
11587	TRINITY_DN28200_c0_g1_i1	AT4G39130	Dehydrin family protein [Source:TAIR;Acc:AT4G39130]	9.70723	9.74816	9.53723	9.69962	9.5235	9.96584
12451	TRINITY_DN29398_c0_g1_i1	AT2G36640	embryonic cell protein 63 [Source:TAIR;Acc:AT2G36640]	5.0162	5.47379	5.05278	3.86515	4.88901	5.30672
13547	TRINITY_DN30897_c0_g1_i1	AT4G02380	senescence-associated gene 21 [Source:TAIR;Acc:AT4G02380]	7.86721	8.93977	7.9205	9.97566	9.52015	9.76334
13712	TRINITY_DN31140_c0_g1_i1	AT5G06320	NDR1/HIN1-like 3 [Source:TAIR;Acc:AT5G06320]	5.19805	5.08619	4.97624	2.56549	3.32256	3.80903
13934	TRINITY_DN31393_c0_g1_i1	AT2G27080	Late embryogenesis abundant (LEA) hydroxyproline-rich glycoprotein family [Source:TAIR;Acc:AT2G27080]	-2.06621	-1.60021	-2.36004	-3.88844	-2.33341	-6.02825
13935	TRINITY_DN31393_c0_g1_i2	AT2G27080	Late embryogenesis abundant (LEA) hydroxyproline-rich glycoprotein family [Source:TAIR;Acc:AT2G27080]	-2.51002	-3.88385	-6.02825	-3.06217	-2.25457	-6.02825
13936	TRINITY_DN31393_c0_g2_i1	AT2G27080	Late embryogenesis abundant (LEA) hydroxyproline-rich glycoprotein family [Source:TAIR;Acc:AT2G27080]	-0.0606029	0.525812	0.444986	-1.14807	-0.279483	-0.230009
14610	TRINITY_DN32144_c0_g1_i1	AT2G40170	Em-like protein GEA6 [Source:UniProtKB/Swiss-Prot;Acc:Q02973]	2.61681	-0.33342	1.95304	-1.2261	1.16002	-4.20402
14611	TRINITY_DN32144_c0_g2_i1	AT2G40170	Em-like protein GEA6 [Source:UniProtKB/Swiss-Prot;Acc:Q02973]	-6.02825	-6.02825	-6.02825	-0.915196	-6.02825	-0.943751
14612	TRINITY_DN32144_c0_g3_i1	AT3G51810	Em-like protein GEA1 [Source:UniProtKB/Swiss-Prot;Acc:Q07187]	-1.44972	-6.02825	1.59306	-6.02825	-6.02825	-6.02825
14613	TRINITY_DN32144_c0_g4_i1	AT2G40170	Em-like protein GEA6 [Source:UniProtKB/Swiss-Prot;Acc:Q02973]	-6.02361	-6.02825	-5.96828	-6.02825	0.771449	-6.02825
14614	TRINITY_DN32144_c0_g5_i1	AT3G51810	Em-like protein GEA1 [Source:UniProtKB/Swiss-Prot;Acc:Q07187]	4.62917	3.99976	3.33845	5.72486	5.5798	4.85656
14615	TRINITY_DN32144_c0_g5_i2	AT2G40170	Em-like protein GEA6 [Source:UniProtKB/Swiss-Prot;Acc:Q02973]	1.8141	2.12542	3.18535	2.02346	4.16535	2.92181
14616	TRINITY_DN32144_c0_g5_i3	AT3G51810	Em-like protein GEA1 [Source:UniProtKB/Swiss-Prot;Acc:Q07187]	6.3669	4.95252	4.52408	4.76363	4.13426	3.10622
14617	TRINITY_DN32144_c0_g6_i1	AT2G40170	Em-like protein GEA6 [Source:UniProtKB/Swiss-Prot;Acc:Q02973]	4.12963	1.79729	1.90196	1.86588	1.09153	-0.571485
15160	TRINITY_DN32851_c0_g1_i1	AT4G02380	senescence-associated gene 21 [Source:TAIR;Acc:AT4G02380]	9.78633	9.57298	8.84492	7.33554	9.97026	9.91752
15365	TRINITY_DN33112_c0_g1_i1	AT1G01470	Probable desiccation-related protein LEA14 [Source:UniProtKB/Swiss-Prot;Acc:O03983]	6.59793	6.91532	5.8042	5.65178	6.00635	6.80728
16498	TRINITY_DN34498_c0_g1_i1	AT4G15910	drought-induced 21 [Source:TAIR;Acc:AT4G15910]	11.8408	11.9275	11.5631	11.0031	10.8969	10.9077
17201	TRINITY_DN35302_c0_g1_i1	AT5G06760	Late Embryogenesis Abundant 4-5 [Source:TAIR;Acc:AT5G06760]	-6.02825	-6.02825	-6.02825	-6.02825	-6.02825	-6.02825
17202	TRINITY_DN35302_c0_g1_i2	AT5G06760	Late Embryogenesis Abundant 4-5 [Source:TAIR;Acc:AT5G06760]	9.41331	8.18832	7.96808	8.19956	8.02433	8.09336
17203	TRINITY_DN35302_c0_g1_i3	AT5G06760	Late Embryogenesis Abundant 4-5 [Source:TAIR;Acc:AT5G06760]	5.68505	7.32372	6.30743	5.54721	6.87001	6.91999
17204	TRINITY_DN35302_c0_g1_i4	AT5G06760	Late Embryogenesis Abundant 4-5 [Source:TAIR;Acc:AT5G06760]	-6.02825	-6.02825	-6.02825	-6.02825	-6.02825	-6.02825
17205	TRINITY_DN35302_c0_g1_i5	AT5G06760	Late Embryogenesis Abundant 4-5 [Source:TAIR;Acc:AT5G06760]	6.66151	5.95921	6.2446	2.96927	5.82791	4.18689
17363	TRINITY_DN35467_c0_g1_i1	AT4G23930	Late embryogenesis abundant (LEA) hydroxyproline-rich glycoprotein family [Source:TAIR;Acc:AT4G23930]	0.638752	-0.0196662	0.13601	-1.14651	-2.06085	-0.607514
17756	TRINITY_DN35851_c0_g1_i1	AT5G06760	Late Embryogenesis Abundant 4-5 [Source:TAIR;Acc:AT5G06760]	10.9138	11.2406	10.8905	9.37	11.0289	10.8668
17757	TRINITY_DN35851_c0_g1_i2	AT5G06760	Late Embryogenesis Abundant 4-5 [Source:TAIR;Acc:AT5G06760]	11.018	10.8457	10.4074	9.79417	10.5746	10.5666
18215	TRINITY_DN36262_c0_g2_i1	AT1G52690	Late embryogenesis abundant protein (LEA) family protein [Source:TAIR;Acc:AT1G52690]	9.42936	10.2055	9.40495	9.99827	10.8287	11.241
19089	TRINITY_DN37007_c0_g1_i1	AT4G15910	drought-induced 21 [Source:TAIR;Acc:AT4G15910]	10.8194	11.0673	11.6165	11.8568	12.1357	11.2886
19154	TRINITY_DN37077_c0_g1_i1	AT3G44380	Late embryogenesis abundant (LEA) hydroxyproline-rich glycoprotein family [Source:TAIR;Acc:AT3G44380]	2.14005	2.65503	2.06008	2.09725	2.93971	2.4385
19296	TRINITY_DN37219_c0_g1_i1	AT3G22490	Seed maturation protein [Source:TAIR;Acc:AT3G22490]	5.77487	7.04714	6.97556	6.91248	6.59553	7.03856
19406	TRINITY_DN37320_c0_g1_i1	AT3G51810	Em-like protein GEA1 [Source:UniProtKB/Swiss-Prot;Acc:Q07187]	4.95817	5.4437	6.17091	3.50179	6.11211	4.97325
19407	TRINITY_DN37320_c0_g1_i2	AT3G51810	Em-like protein GEA1 [Source:UniProtKB/Swiss-Prot;Acc:Q07187]	-1.76189	-1.62108	-0.824507	0.136341	1.36184	0.799441
19408	TRINITY_DN37320_c0_g1_i3	AT3G51810	Em-like protein GEA1 [Source:UniProtKB/Swiss-Prot;Acc:Q07187]	-6.02825	-6.02825	-6.02825	-6.02825	-6.02825	-6.02825
19409	TRINITY_DN37320_c0_g1_i4	AT3G51810	Em-like protein GEA1 [Source:UniProtKB/Swiss-Prot;Acc:Q07187]	6.46199	5.75497	5.30758	5.54772	5.86478	5.10649
19632	TRINITY_DN37516_c0_g1_i3	AT4G13270	Late embryogenesis abundant (LEA) hydroxyproline-rich glycoprotein family [Source:TAIR;Acc:AT4G13270]	-6.02825	-0.486791	-1.73334	-6.02825	-0.854566	-1.77887
19633	TRINITY_DN37516_c0_g1_i4	AT4G13270	Late embryogenesis abundant (LEA) hydroxyproline-rich glycoprotein family [Source:TAIR;Acc:AT4G13270]	-1.78721	-6.02825	-0.841118	-0.810696	-2.54519	-0.289114
19634	TRINITY_DN37516_c0_g1_i5	AT4G13270	Late embryogenesis abundant (LEA) hydroxyproline-rich glycoprotein family [Source:TAIR;Acc:AT4G13270]	-1.75917	-2.31031	-6.02825	-0.0160302	0.200141	-0.0686362
19812	TRINITY_DN37681_c0_g1_i1	AT3G54200	Late embryogenesis abundant (LEA) hydroxyproline-rich glycoprotein family [Source:TAIR;Acc:AT3G54200]	1.83931	-6.02825	2.04036	2.69759	1.5154	2.60711
19813	TRINITY_DN37681_c0_g1_i2	AT3G54200	Late embryogenesis abundant (LEA) hydroxyproline-rich glycoprotein family [Source:TAIR;Acc:AT3G54200]	1.904	3.06173	1.3031	1.74743	2.6757	1.89003
20278	TRINITY_DN38030_c0_g1_i1	AT1G76180	Dehydrin ERD14 [Source:UniProtKB/Swiss-Prot;Acc:P42763]	3.8308	3.30628	3.3906	2.6818	3.2801	3.26876
20279	TRINITY_DN38030_c0_g1_i2	AT1G76180	Dehydrin ERD14 [Source:UniProtKB/Swiss-Prot;Acc:P42763]	7.27797	7.91896	6.26039	5.84729	7.37268	7.0645
20454	TRINITY_DN38181_c0_g1_i1	AT2G40170	Em-like protein GEA6 [Source:UniProtKB/Swiss-Prot;Acc:Q02973]	9.38581	8.85421	9.47762	8.15572	8.94061	7.69309
20455	TRINITY_DN38181_c0_g1_i2	AT2G40170	Em-like protein GEA6 [Source:UniProtKB/Swiss-Prot;Acc:Q02973]	6.80902	6.06767	6.60237	6.46331	7.14236	6.52866
20845	TRINITY_DN38445_c0_g1_i4	AT1G45688	unknown protein; FUNCTIONS IN: molecular_function unknown; INVOLVED IN: biological_process unknown; LOCATED IN: plasma membrane; EXPRESSED IN: 22 plant structures; EXPRESSED DURING: 13 growth stages; BEST Arabidopsis thaliana protein match is: unkno /.../tein (TAIR:AT5G42860.1); Has 35333 Blast hits to 34131 proteins in 2444 species: Archae - 798; Bacteria - 22429; Metazoa - 974; Fungi - 991; Pla…	-6.02825	-1.45478	-6.0265	-1.97496	-6.02825	-0.563531
20847	TRINITY_DN38445_c0_g1_i6	AT1G45688	unknown protein; FUNCTIONS IN: molecular_function unknown; INVOLVED IN: biological_process unknown; LOCATED IN: plasma membrane; EXPRESSED IN: 22 plant structures; EXPRESSED DURING: 13 growth stages; BEST Arabidopsis thaliana protein match is: unkno /.../tein (TAIR:AT5G42860.1); Has 35333 Blast hits to 34131 proteins in 2444 species: Archae - 798; Bacteria - 22429; Metazoa - 974; Fungi - 991; Pla…	-6.02825	0.165699	-6.02251	-0.10432	-6.02825	-1.08801
20871	TRINITY_DN38455_c0_g1_i1	AT2G36640	embryonic cell protein 63 [Source:TAIR;Acc:AT2G36640]	3.52621	4.2037	3.81701	2.18897	2.94318	4.103
20872	TRINITY_DN38455_c0_g1_i2	AT2G36640	embryonic cell protein 63 [Source:TAIR;Acc:AT2G36640]	3.53833	3.66822	4.51448	2.52797	4.06138	3.18182
20873	TRINITY_DN38455_c0_g2_i1	AT3G53040	late embryogenesis abundant protein, putative / LEA protein, putative [Source:TAIR;Acc:AT3G53040]	2.56122	2.64625	3.6193	1.52281	3.28814	3.07411
20917	TRINITY_DN38495_c0_g2_i1	AT2G27260	Late embryogenesis abundant (LEA) hydroxyproline-rich glycoprotein family [Source:TAIR;Acc:AT2G27260]	-1.33296	-0.606865	-0.549051	-1.29544	-1.96327	0.0606596
20995	TRINITY_DN38559_c0_g1_i1	AT1G17620	Late embryogenesis abundant (LEA) hydroxyproline-rich glycoprotein family [Source:TAIR;Acc:AT1G17620]	4.41453	3.82222	4.38935	2.9605	3.55078	3.14034
21580	TRINITY_DN38990_c0_g1_i1	AT1G72100	late embryogenesis abundant domain-containing protein / LEA domain-containing protein [Source:TAIR;Acc:AT1G72100]	6.0106	7.35507	6.88383	5.93866	7.5013	7.17833
22613	TRINITY_DN39629_c0_g1_i1	AT5G06320	NDR1/HIN1-like 3 [Source:TAIR;Acc:AT5G06320]	3.76406	2.90125	3.636	1.74459	1.97585	1.39008
23706	TRINITY_DN40288_c1_g2_i1	AT2G44060	Late embryogenesis abundant protein, group 2 [Source:TAIR;Acc:AT2G44060]	6.5808	6.87771	6.81915	7.14856	7.15798	7.34149
23707	TRINITY_DN40288_c1_g2_i2	AT2G44060	Late embryogenesis abundant protein, group 2 [Source:TAIR;Acc:AT2G44060]	5.07915	5.19972	5.87697	5.20718	5.35296	5.54273
24029	TRINITY_DN40460_c0_g1_i1	AT5G42860	unknown protein; FUNCTIONS IN: molecular_function unknown; INVOLVED IN: biological_process unknown; LOCATED IN: plasma membrane; EXPRESSED IN: 19 plant structures; EXPRESSED DURING: 11 growth stages; BEST Arabidopsis thaliana protein match is: unkno /.../tein (TAIR:AT1G45688.1); Has 1807 Blast hits to 1807 proteins in 277 species: Archae - 0; Bacteria - 0; Metazoa - 736; Fungi - 347; Plants - 385…	1.65965	0.546116	0.127112	-1.60587	-0.188052	-6.02825
24030	TRINITY_DN40460_c0_g1_i2	AT5G42860	unknown protein; FUNCTIONS IN: molecular_function unknown; INVOLVED IN: biological_process unknown; LOCATED IN: plasma membrane; EXPRESSED IN: 19 plant structures; EXPRESSED DURING: 11 growth stages; BEST Arabidopsis thaliana protein match is: unkno /.../tein (TAIR:AT1G45688.1); Has 1807 Blast hits to 1807 proteins in 277 species: Archae - 0; Bacteria - 0; Metazoa - 736; Fungi - 347; Plants - 385…	-1.14431	1.16333	-6.02825	-6.02825	-6.02825	-3.55474
24425	TRINITY_DN40660_c0_g1_i1	AT3G11660	NDR1/HIN1-like 1 [Source:TAIR;Acc:AT3G11660]	3.98103	4.36516	4.25023	3.53539	4.03967	4.33405
24426	TRINITY_DN40661_c0_g1_i1	AT4G01410	Late embryogenesis abundant (LEA) hydroxyproline-rich glycoprotein family [Source:TAIR;Acc:AT4G01410]	0.371349	-0.623138	-0.0501255	-1.57581	-1.28737	-2.08717
24427	TRINITY_DN40661_c0_g1_i2	AT4G01410	Late embryogenesis abundant (LEA) hydroxyproline-rich glycoprotein family [Source:TAIR;Acc:AT4G01410]	4.39891	6.76572	6.53496	6.81556	6.30961	7.07103
24541	TRINITY_DN40733_c0_g3_i2	AT2G40170	Em-like protein GEA6 [Source:UniProtKB/Swiss-Prot;Acc:Q02973]	0.185793	-2.51634	-0.23723	-1.19174	0.150629	-0.682536
26013	TRINITY_DN41375_c0_g1_i1	AT2G01080	Late embryogenesis abundant (LEA) hydroxyproline-rich glycoprotein family [Source:TAIR;Acc:AT2G01080]	2.24218	1.67532	2.10882	1.11814	1.83551	1.76901
26014	TRINITY_DN41375_c0_g1_i2	AT2G01080	Late embryogenesis abundant (LEA) hydroxyproline-rich glycoprotein family [Source:TAIR;Acc:AT2G01080]	0.485558	0.991859	1.75615	0.263769	0.120307	0.575699
26380	TRINITY_DN41514_c0_g1_i1	AT1G45688	unknown protein; FUNCTIONS IN: molecular_function unknown; INVOLVED IN: biological_process unknown; LOCATED IN: plasma membrane; EXPRESSED IN: 22 plant structures; EXPRESSED DURING: 13 growth stages; BEST Arabidopsis thaliana protein match is: unkno /.../tein (TAIR:AT5G42860.1); Has 35333 Blast hits to 34131 proteins in 2444 species: Archae - 798; Bacteria - 22429; Metazoa - 974; Fungi - 991; Pla…	1.24829	0.941284	0.382654	0.0240217	-6.02825	-0.0402033
26381	TRINITY_DN41514_c0_g1_i2	AT1G45688	unknown protein; FUNCTIONS IN: molecular_function unknown; INVOLVED IN: biological_process unknown; LOCATED IN: plasma membrane; EXPRESSED IN: 22 plant structures; EXPRESSED DURING: 13 growth stages; BEST Arabidopsis thaliana protein match is: unkno /.../tein (TAIR:AT5G42860.1); Has 35333 Blast hits to 34131 proteins in 2444 species: Archae - 798; Bacteria - 22429; Metazoa - 974; Fungi - 991; Pla…	1.50332	1.89496	-0.0436395	2.21777	3.20679	1.49877
27674	TRINITY_DN42070_c0_g1_i1	AT1G17620	Late embryogenesis abundant (LEA) hydroxyproline-rich glycoprotein family [Source:TAIR;Acc:AT1G17620]	3.4081	3.23591	3.68961	2.15775	2.9976	3.69081
27824	TRINITY_DN42130_c0_g1_i1	AT3G11660	NDR1/HIN1-like 1 [Source:TAIR;Acc:AT3G11660]	6.07685	5.91416	5.02663	5.43459	6.00629	6.37851
28120	TRINITY_DN42246_c0_g1_i1	AT2G27080	Late embryogenesis abundant (LEA) hydroxyproline-rich glycoprotein family [Source:TAIR;Acc:AT2G27080]	1.509	1.3889	1.11257	0.275931	0.207487	0.670423
28121	TRINITY_DN42246_c0_g1_i2	AT2G27080	Late embryogenesis abundant (LEA) hydroxyproline-rich glycoprotein family [Source:TAIR;Acc:AT2G27080]	-0.343059	0.953574	-0.208154	-1.15469	-0.148828	-0.415071
28122	TRINITY_DN42246_c0_g2_i1	AT2G27080	Late embryogenesis abundant (LEA) hydroxyproline-rich glycoprotein family [Source:TAIR;Acc:AT2G27080]	-1.51141	-0.540334	-6.02825	-4.34398	-6.02825	-6.02825
28198	TRINITY_DN42285_c0_g1_i1	AT4G01410	Late embryogenesis abundant (LEA) hydroxyproline-rich glycoprotein family [Source:TAIR;Acc:AT4G01410]	-6.02825	1.69809	0.471249	1.49395	0.63827	1.9592
28199	TRINITY_DN42285_c0_g1_i2	AT4G01410	Late embryogenesis abundant (LEA) hydroxyproline-rich glycoprotein family [Source:TAIR;Acc:AT4G01410]	6.91388	5.92484	6.95958	4.42354	6.55982	6.32597
28773	TRINITY_DN42513_c0_g1_i1	AT4G13270	Late embryogenesis abundant (LEA) hydroxyproline-rich glycoprotein family [Source:TAIR;Acc:AT4G13270]	2.05309	1.61657	2.30525	1.52447	1.68603	2.09515
28774	TRINITY_DN42513_c0_g1_i2	AT4G13270	Late embryogenesis abundant (LEA) hydroxyproline-rich glycoprotein family [Source:TAIR;Acc:AT4G13270]	2.23887	2.13574	2.1039	1.44582	1.16563	1.46179
28775	TRINITY_DN42513_c0_g1_i3	AT4G13270	Late embryogenesis abundant (LEA) hydroxyproline-rich glycoprotein family [Source:TAIR;Acc:AT4G13270]	3.9019	4.36416	4.1761	3.38196	3.47825	3.5514
28776	TRINITY_DN42513_c0_g1_i4	AT4G13270	Late embryogenesis abundant (LEA) hydroxyproline-rich glycoprotein family [Source:TAIR;Acc:AT4G13270]	3.20802	3.42531	3.23929	3.02735	3.23844	3.69135
30756	TRINITY_DN43226_c0_g1_i1	AT2G01080	Late embryogenesis abundant (LEA) hydroxyproline-rich glycoprotein family [Source:TAIR;Acc:AT2G01080]	2.75061	3.61837	2.88232	4.26498	4.43861	4.49077
32697	TRINITY_DN43825_c0_g1_i1	AT1G72100	late embryogenesis abundant domain-containing protein / LEA domain-containing protein [Source:TAIR;Acc:AT1G72100]	6.33993	6.9111	6.51204	5.85322	7.03692	6.5209
32698	TRINITY_DN43825_c0_g1_i2	AT1G72100	late embryogenesis abundant domain-containing protein / LEA domain-containing protein [Source:TAIR;Acc:AT1G72100]	2.72642	4.14272	3.83957	3.51519	5.02902	4.68371
33478	TRINITY_DN44088_c0_g1_i1	AT2G27080	Late embryogenesis abundant (LEA) hydroxyproline-rich glycoprotein family [Source:TAIR;Acc:AT2G27080]	-2.76969	-2.0825	-6.02825	-1.23496	-2.36686	-1.51584
33479	TRINITY_DN44088_c0_g1_i2	AT2G27080	Late embryogenesis abundant (LEA) hydroxyproline-rich glycoprotein family [Source:TAIR;Acc:AT2G27080]	2.07572	1.2264	2.27044	0.945971	1.11547	1.35041
33480	TRINITY_DN44088_c0_g1_i3	AT2G27080	Late embryogenesis abundant (LEA) hydroxyproline-rich glycoprotein family [Source:TAIR;Acc:AT2G27080]	-1.87874	-3.75527	-6.02825	-6.02825	-6.02825	-6.02825
43617	TRINITY_DN46544_c0_g1_i1	AT3G22490	Seed maturation protein [Source:TAIR;Acc:AT3G22490]	5.91711	6.06231	5.21974	4.30002	5.58225	5.57334
43618	TRINITY_DN46544_c0_g1_i2	AT3G22490	Seed maturation protein [Source:TAIR;Acc:AT3G22490]	5.58044	5.25984	5.74398	4.87048	5.96484	5.40228
43619	TRINITY_DN46544_c0_g1_i3	AT3G22490	Seed maturation protein [Source:TAIR;Acc:AT3G22490]	5.40548	6.01908	6.71842	5.79065	6.60423	6.38958
43620	TRINITY_DN46544_c0_g1_i4	AT3G22490	Seed maturation protein [Source:TAIR;Acc:AT3G22490]	6.23949	6.21126	5.07376	4.0962	6.65342	5.94046
43621	TRINITY_DN46544_c0_g1_i5	AT3G22490	Seed maturation protein [Source:TAIR;Acc:AT3G22490]	3.64132	3.57556	3.96127	3.69327	4.066	3.76173
48309	TRINITY_DN47416_c0_g1_i5	AT1G45688	unknown protein; FUNCTIONS IN: molecular_function unknown; INVOLVED IN: biological_process unknown; LOCATED IN: plasma membrane; EXPRESSED IN: 22 plant structures; EXPRESSED DURING: 13 growth stages; BEST Arabidopsis thaliana protein match is: unkno /.../tein (TAIR:AT5G42860.1); Has 35333 Blast hits to 34131 proteins in 2444 species: Archae - 798; Bacteria - 22429; Metazoa - 974; Fungi - 991; Pla…	-1.71217	-2.39676	-6.02825	-0.893505	-0.876291	-2.05796
48734	TRINITY_DN47503_c0_g1_i1	AT2G41990	CONTAINS InterPro DOMAIN/s: Late embryogenesis abundant protein, group 2 (InterPro:IPR004864); BEST Arabidopsis thaliana protein match is: Late embryogenesis abundant (LEA) hydroxyproline-rich glycoprotein family (TAIR:AT4G35170.1); Has 172 Blast hi /.../168 proteins in 15 species: Archae - 0; Bacteria - 0; Metazoa - 0; Fungi - 0; Plants - 172; Viruses - 0; Other Eukaryotes - 0 (source: NCBI BLin…	1.19831	-0.462756	-1.32603	-1.45723	-0.709415	-2.17526
48735	TRINITY_DN47503_c0_g1_i2	AT2G41990	CONTAINS InterPro DOMAIN/s: Late embryogenesis abundant protein, group 2 (InterPro:IPR004864); BEST Arabidopsis thaliana protein match is: Late embryogenesis abundant (LEA) hydroxyproline-rich glycoprotein family (TAIR:AT4G35170.1); Has 172 Blast hi /.../168 proteins in 15 species: Archae - 0; Bacteria - 0; Metazoa - 0; Fungi - 0; Plants - 172; Viruses - 0; Other Eukaryotes - 0 (source: NCBI BLin…	-6.02825	-6.02825	-6.02825	-1.11288	-3.9507	-2.31489
48736	TRINITY_DN47503_c0_g1_i3	AT2G41990	CONTAINS InterPro DOMAIN/s: Late embryogenesis abundant protein, group 2 (InterPro:IPR004864); BEST Arabidopsis thaliana protein match is: Late embryogenesis abundant (LEA) hydroxyproline-rich glycoprotein family (TAIR:AT4G35170.1); Has 172 Blast hi /.../168 proteins in 15 species: Archae - 0; Bacteria - 0; Metazoa - 0; Fungi - 0; Plants - 172; Viruses - 0; Other Eukaryotes - 0 (source: NCBI BLin…	1.12668	1.00309	-0.892666	-0.464274	0.0958176	-1.07085
48737	TRINITY_DN47503_c0_g1_i4	AT4G35170	Late embryogenesis abundant (LEA) hydroxyproline-rich glycoprotein family [Source:TAIR;Acc:AT4G35170]	-0.229813	-0.724366	-0.24088	0.786586	0.0124697	0.173525
48738	TRINITY_DN47503_c0_g1_i5	AT2G41990	CONTAINS InterPro DOMAIN/s: Late embryogenesis abundant protein, group 2 (InterPro:IPR004864); BEST Arabidopsis thaliana protein match is: Late embryogenesis abundant (LEA) hydroxyproline-rich glycoprotein family (TAIR:AT4G35170.1); Has 172 Blast hi /.../168 proteins in 15 species: Archae - 0; Bacteria - 0; Metazoa - 0; Fungi - 0; Plants - 172; Viruses - 0; Other Eukaryotes - 0 (source: NCBI BLin…	-0.0994742	-2.90736	-0.803864	-0.320108	-1.04879	-1.02172
48739	TRINITY_DN47503_c0_g1_i6	AT2G41990	CONTAINS InterPro DOMAIN/s: Late embryogenesis abundant protein, group 2 (InterPro:IPR004864); BEST Arabidopsis thaliana protein match is: Late embryogenesis abundant (LEA) hydroxyproline-rich glycoprotein family (TAIR:AT4G35170.1); Has 172 Blast hi /.../168 proteins in 15 species: Archae - 0; Bacteria - 0; Metazoa - 0; Fungi - 0; Plants - 172; Viruses - 0; Other Eukaryotes - 0 (source: NCBI BLin…	-6.02825	-6.02825	-2.80743	-6.02825	-1.30839	-6.02825
50167	TRINITY_DN47727_c0_g1_i1	AT5G22870	Late embryogenesis abundant (LEA) hydroxyproline-rich glycoprotein family [Source:TAIR;Acc:AT5G22870]	-2.42776	-3.5528	-6.02825	-6.02825	-6.02825	-6.02825
50170	TRINITY_DN47727_c0_g3_i1	AT5G22870	Late embryogenesis abundant (LEA) hydroxyproline-rich glycoprotein family [Source:TAIR;Acc:AT5G22870]	-3.31347	-2.6887	-6.02825	-6.02825	-3.85254	-6.02825
50485	TRINITY_DN47783_c1_g1_i1	AT2G36640	embryonic cell protein 63 [Source:TAIR;Acc:AT2G36640]	6.06896	6.38123	6.9325	5.30555	6.64364	5.93021
50486	TRINITY_DN47783_c1_g1_i2	AT2G36640	embryonic cell protein 63 [Source:TAIR;Acc:AT2G36640]	8.41523	8.05464	7.71644	7.0636	7.42428	7.76024
50487	TRINITY_DN47783_c1_g1_i3	AT2G36640	embryonic cell protein 63 [Source:TAIR;Acc:AT2G36640]	5.88164	6.20797	6.90269	4.78911	6.53549	5.99102
50488	TRINITY_DN47783_c1_g1_i4	AT2G36640	embryonic cell protein 63 [Source:TAIR;Acc:AT2G36640]	5.11838	4.96898	6.09711	4.60803	5.75509	5.68917
50489	TRINITY_DN47783_c1_g1_i5	AT2G36640	embryonic cell protein 63 [Source:TAIR;Acc:AT2G36640]	-1.46999	-2.1004	-0.602098	-1.52357	-1.09564	-1.13444
50490	TRINITY_DN47783_c1_g1_i6	AT2G36640	embryonic cell protein 63 [Source:TAIR;Acc:AT2G36640]	3.40613	3.78403	4.51044	2.844	4.45533	4.17205
58742	TRINITY_DN49082_c0_g1_i2	AT2G42560	late embryogenesis abundant domain-containing protein / LEA domain-containing protein [Source:TAIR;Acc:AT2G42560]	6.2049	5.83788	5.52411	5.70871	6.00188	5.81453
58744	TRINITY_DN49082_c0_g1_i4	AT2G42560	late embryogenesis abundant domain-containing protein / LEA domain-containing protein [Source:TAIR;Acc:AT2G42560]	8.44935	8.45577	8.81862	8.02327	8.78106	8.77363
58745	TRINITY_DN49082_c0_g1_i6	AT2G42560	late embryogenesis abundant domain-containing protein / LEA domain-containing protein [Source:TAIR;Acc:AT2G42560]	7.67568	7.9603	7.58998	7.08337	7.90653	8.14551
76045	TRINITY_DN51271_c0_g1_i1	AT2G27260	Late embryogenesis abundant (LEA) hydroxyproline-rich glycoprotein family [Source:TAIR;Acc:AT2G27260]	1.60001	3.35164	3.19779	2.2489	3.16088	3.27478
76046	TRINITY_DN51271_c0_g1_i2	AT2G27260	Late embryogenesis abundant (LEA) hydroxyproline-rich glycoprotein family [Source:TAIR;Acc:AT2G27260]	3.9388	3.36654	2.38039	3.70104	3.28365	3.43971
76047	TRINITY_DN51271_c0_g1_i3	AT2G27260	Late embryogenesis abundant (LEA) hydroxyproline-rich glycoprotein family [Source:TAIR;Acc:AT2G27260]	1.94695	1.0746	2.81681	-1.11001	-6.02825	-6.02823
76048	TRINITY_DN51271_c0_g1_i4	AT2G27260	Late embryogenesis abundant (LEA) hydroxyproline-rich glycoprotein family [Source:TAIR;Acc:AT2G27260]	0.883529	0.480726	1.57425	1.44883	0.396886	-1.96254
76049	TRINITY_DN51271_c0_g1_i5	AT2G27260	Late embryogenesis abundant (LEA) hydroxyproline-rich glycoprotein family [Source:TAIR;Acc:AT2G27260]	0.780515	2.3986	-6.02781	-0.989735	2.37638	2.25739
76050	TRINITY_DN51271_c0_g1_i6	AT2G27260	Late embryogenesis abundant (LEA) hydroxyproline-rich glycoprotein family [Source:TAIR;Acc:AT2G27260]	0.969868	3.7815	3.65993	2.64295	2.66639	3.41912
82987	TRINITY_DN52074_c0_g1_i2	AT2G42560	late embryogenesis abundant domain-containing protein / LEA domain-containing protein [Source:TAIR;Acc:AT2G42560]	7.37371	7.21464	7.70623	6.83025	7.40857	7.27078
87168	TRINITY_DN52496_c0_g1_i1	AT3G22490	Seed maturation protein [Source:TAIR;Acc:AT3G22490]	1.88604	2.54003	1.97435	2.63998	2.15106	3.07247
87169	TRINITY_DN52496_c0_g1_i2	AT3G22490	Seed maturation protein [Source:TAIR;Acc:AT3G22490]	1.08812	1.8581	2.87142	3.55149	3.88622	3.55778
87170	TRINITY_DN52496_c0_g1_i3	AT5G27980	Seed maturation protein [Source:TAIR;Acc:AT5G27980]	2.42699	2.95995	2.19894	2.1095	1.93917	2.21697
87171	TRINITY_DN52496_c0_g1_i4	AT5G27980	Seed maturation protein [Source:TAIR;Acc:AT5G27980]	-6.02825	-6.02825	-6.02825	-4.32494	-0.424599	-6.02825
96512	TRINITY_DN53677_c0_g1_i1	AT1G01470	Probable desiccation-related protein LEA14 [Source:UniProtKB/Swiss-Prot;Acc:O03983]	4.89023	5.52406	4.69481	5.86375	6.89183	6.50691
97642	TRINITY_DN57002_c0_g1_i1	AT4G39130	Dehydrin family protein [Source:TAIR;Acc:AT4G39130]	6.24407	7.55275	6.91674	7.01826	7.544	8.11965
97718	TRINITY_DN57344_c0_g1_i1	AT2G40170	Em-like protein GEA6 [Source:UniProtKB/Swiss-Prot;Acc:Q02973]	5.45932	6.24671	6.6275	4.42164	6.7458	5.4919
97906	TRINITY_DN57818_c0_g1_i1	AT2G40170	Em-like protein GEA6 [Source:UniProtKB/Swiss-Prot;Acc:Q02973]	4.21914	3.71942	4.72717	3.14365	4.87476	3.35086
98308	TRINITY_DN58911_c0_g1_i1	AT3G26350	LOCATED IN: chloroplast; EXPRESSED IN: root, pedicel, carpel, stamen; EXPRESSED DURING: 4 anthesis, petal differentiation and expansion stage; CONTAINS InterPro DOMAIN/s: Late embryogenesis abundant protein, group 2 (InterPro:IPR004864); BEST Arabid /.../thaliana protein match is: unknown protein (TAIR:AT1G13050.1); Has 3534 Blast hits to 2704 proteins in 342 species: Archae - 6; Bacteria - 192; …	-6.02825	-6.02825	-6.02825	-2.5401	-2.49789	-6.02825
98773	TRINITY_DN6035_c0_g1_i1	AT1G54540	Late embryogenesis abundant (LEA) hydroxyproline-rich glycoprotein family [Source:TAIR;Acc:AT1G54540]	-2.80369	-3.057	-2.52405	-6.02825	-3.23635	-6.02825
99174	TRINITY_DN61571_c0_g1_i1	AT3G22490	Seed maturation protein [Source:TAIR;Acc:AT3G22490]	3.77644	4.99071	4.65531	4.89996	4.66766	5.20681
99521	TRINITY_DN62491_c0_g1_i1	AT2G35980	Protein YLS9 [Source:UniProtKB/Swiss-Prot;Acc:Q9SJ52]	-1.7921	-1.91525	-0.961031	-6.02825	-0.324855	-2.5238
99780	TRINITY_DN63263_c0_g1_i1	AT2G27080	Late embryogenesis abundant (LEA) hydroxyproline-rich glycoprotein family [Source:TAIR;Acc:AT2G27080]	-1.1313	-2.15205	-6.02825	-2.86624	-3.65142	-2.77753
99920	TRINITY_DN63645_c0_g1_i1	AT1G72100	late embryogenesis abundant domain-containing protein / LEA domain-containing protein [Source:TAIR;Acc:AT1G72100]	5.42247	4.91999	6.41221	5.27851	5.17842	6.05007
100568	TRINITY_DN65600_c1_g1_i1	AT2G46150	Late embryogenesis abundant (LEA) hydroxyproline-rich glycoprotein family [Source:TAIR;Acc:AT2G46150]	-1.883	-3.88385	-6.02825	-2.15757	-6.02825	-6.02825
100706	TRINITY_DN65915_c0_g1_i1	AT1G54540	Late embryogenesis abundant (LEA) hydroxyproline-rich glycoprotein family [Source:TAIR;Acc:AT1G54540]	-1.66904	-3.37578	-2.21278	-6.02825	-2.36547	-2.65447
102762	TRINITY_DN7172_c0_g1_i1	AT1G72100	late embryogenesis abundant domain-containing protein / LEA domain-containing protein [Source:TAIR;Acc:AT1G72100]	2.25786	0.599113	2.17054	1.59305	1.10792	0.74135
102801	TRINITY_DN71847_c0_g1_i1	AT2G46150	Late embryogenesis abundant (LEA) hydroxyproline-rich glycoprotein family [Source:TAIR;Acc:AT2G46150]	-1.883	-3.88385	-1.81341	-6.02825	-6.02825	-3.55474
103128	TRINITY_DN72990_c0_g1_i1	AT2G33690	Late embryogenesis abundant protein, group 6 [Source:TAIR;Acc:AT2G33690]	4.81058	5.47742	4.77368	5.01158	5.26569	5.63765
104102	TRINITY_DN75567_c0_g1_i1	AT2G40170	Em-like protein GEA6 [Source:UniProtKB/Swiss-Prot;Acc:Q02973]	6.73827	7.50938	8.1586	5.60143	8.14509	6.556
105229	TRINITY_DN901_c0_g1_i1	AT2G27080	Late embryogenesis abundant (LEA) hydroxyproline-rich glycoprotein family [Source:TAIR;Acc:AT2G27080]	-1.883	-2.15205	-3.2508	-3.06217	-2.49789	-2.15426
